# Supplementary material for: Analysis of axial shortening induced by orthokeratology lenses and its mechanical mechanisms
Source: PLoS One. 2025 May 12;20(5):e0323546. doi: 10.1371/journal.pone.0323546 (PMC12068609; doi:10.1371/journal.pone.0323546)
Supplement: S1 Files — The files included in the attachment can be opened and executed by the ABAQUS 2020 software (Dassault Systèmes SIMULIA Corp.). (ZIP) [file pone.0323546.s001.zip]

Archive with 5 entries (5 files):
- final.mp4
- Job-1.inp
- Job-1.odb
- model.cae
- model.jnl
