# Supplementary material for: Analysis of axial shortening induced by orthokeratology lenses and its mechanical mechanisms
Source: PLoS One. 2025 May 12;20(5):e0323546. doi: 10.1371/journal.pone.0323546 (PMC12068609; doi:10.1371/journal.pone.0323546)
Supplement: S1 Files — The files included in the attachment can be opened and executed by the ABAQUS 2020 software (Dassault Systèmes SIMULIA Corp.). (ZIP) [file pone.0323546.s001.zip › Job-1.inp]

*Heading
** Job name: Job-1 Model name: Model-1
** Generated by: Abaqus/CAE 2022
*Preprint, echo=NO, model=NO, history=NO, contact=NO
**
** PARTS
**
*Part, name=Part-1
*Node
      1,  -6.88554335,  -4.33391094
      2,  -6.88554335,   4.95906687
      3,  -8.65558052,   3.34125495
      4,  -8.46479988,  -2.95491028
      5,  -7.73994684,  -7.53214598
      6,  -6.61429214,  -8.53763103
      7,  -5.22559071,   -2.7337451
      8,  -6.45995617,   8.65499687
      9,  -7.57286596,   7.70011044
     10,    -5.087152,   3.34125495
     11,   7.48410082,  -8.73145103
     12,   7.48410082,   8.73145103
     13,        -11.5,           0.
     14,  -6.88554335,  -4.03413725
     15,  -6.88554335,  -3.73436379
     16,  -6.88554335,  -3.43459034
     17,  -6.88554335,  -3.13481688
     18,  -6.88554335,  -2.83504343
     19,  -6.88554335,  -2.53526998
     20,  -6.88554335,  -2.23549652
     21,  -6.88554335,  -1.93572295
     22,  -6.88554335,  -1.63594949
     23,  -6.88554335,  -1.33617604
     24,  -6.88554335,  -1.03640258
     25,  -6.88554335, -0.736629069
     26,  -6.88554335, -0.436855614
     27,  -6.88554335, -0.137082145
     28,  -6.88554335,  0.162691325
     29,  -6.88554335,  0.462464809
     30,  -6.88554335,  0.762238264
     31,  -6.88554335,   1.06201172
     32,  -6.88554335,   1.36178517
     33,  -6.88554335,   1.66155863
     34,  -6.88554335,    1.9613322
     35,  -6.88554335,   2.26110554
     36,  -6.88554335,   2.56087899
     37,  -6.88554335,   2.86065269
     38,  -6.88554335,   3.16042614
     39,  -6.88554335,   3.46019959
     40,  -6.88554335,   3.75997305
     41,  -6.88554335,   4.05974627
     42,  -6.88554335,   4.35951996
     43,  -6.88554335,   4.65929317
     44,  -7.19294548,   4.92342615
     45,  -7.46769619,   4.77759743
     46,    -7.705863,   4.57637739
     47,  -7.91853857,   4.34809685
     48,   -8.1146183,   4.10532808
     49,  -8.30012226,   3.85435319
     50,  -8.47932529,   3.59882951
     51,  -8.69517517,   3.04302359
     52,  -8.72822189,   2.74399686
     53,  -8.75429821,   2.44428253
     54,  -8.77326202,   2.14403367
     55,  -8.78560066,   1.84343874
     56,  -8.79188728,   1.54265535
     57,  -8.79269314,   1.24180651
     58,  -8.78858185,  0.940984786
     59,  -8.78010654,  0.640252829
     60,  -8.76781464,  0.339651942
     61,   -8.7522459, 0.0392026119
     62,  -8.73388481, -0.261089444
     63,   -8.7129364,  -0.56121248
     64,  -8.68950367, -0.861152232
     65,  -8.66369343,   -1.1608969
     66,  -8.63560867,  -1.46043622
     67,  -8.60535622,  -1.75976443
     68,  -8.57304192,  -2.05887723
     69,  -8.53877258,  -2.35777307
     70,  -8.50265694,  -2.65645146
     71,  -8.26504612,   -3.1826992
     72,   -8.0629034,  -3.40836668
     73,  -7.85567808,  -3.62936687
     74,  -7.63998461,  -3.84208179
     75,  -7.41114759,  -4.04050779
     76,   -7.1624074,   -4.2130394
     77,  -7.52624607,  -7.74568415
     78,  -7.30665588,  -7.95316172
     79,  -7.08134842,  -8.15441608
     80,  -6.85050058,  -8.34928989
     81,  -6.51278591,  -8.25623226
     82,  -6.41243362,  -7.97442055
     83,  -6.31439781,  -7.69179583
     84,  -6.21984482,  -7.40798807
     85,  -6.12949276,  -7.12281513
     86,  -6.04332685,  -6.83634996
     87,  -5.96126318,  -6.54868221
     88,   -5.8832159,  -6.25989866
     89,  -5.80909443,  -5.97008276
     90,   -5.7388072,  -5.67931318
     91,  -5.67226028,  -5.38766479
     92,  -5.60935831,  -5.09520817
     93,  -5.55000401,  -4.80201101
     94,  -5.49409962,  -4.50813627
     95,  -5.44154739,  -4.21364355
     96,   -5.3922472,  -3.91858912
     97,  -5.34610081,   -3.6230247
     98,  -5.30300856,  -3.32699943
     99,  -5.26287174,  -3.03055906
    100,  -5.37799263,   -3.0017302
    101,  -5.53384161,  -3.26771998
    102,  -5.69715595,  -3.52918458
    103,  -5.87330961,  -3.78212714
    104,  -6.07041788,   -4.0189662
    105,  -6.30136204,  -4.22234678
    106,  -6.58046532,  -4.34826517
    107,  -8.42422199,   -3.2612102
    108,  -8.38203716,  -3.56729269
    109,  -8.33836174,  -3.87316585
    110,  -8.29331112,  -4.17883968
    111,  -8.24700165,  -4.48432541
    112,  -8.19954872,  -4.78963566
    113,  -8.15106773,  -5.09478378
    114,  -8.10167217,    -5.399786
    115,  -8.05147839,  -5.70465755
    116,  -8.00060081,  -6.00941563
    117,  -7.94915342,  -6.31407833
    118,  -7.89725018,  -6.61866331
    119,  -7.84500551,  -6.92319012
    120,  -7.79253292,   -7.2276783
    121,  -6.69275665,   8.47626114
    122,  -6.92061424,   8.29126644
    123,  -7.14336061,    8.1001482
    124,  -7.36083126,   7.90304756
    125,  -7.65942478,   7.41315985
    126,  -7.74561024,    7.1260972
    127,  -7.83104801,   6.83881092
    128,  -7.91536093,   6.55119276
    129,  -7.99816847,   6.26313734
    130,  -8.07908535,   5.97454548
    131,  -8.15772057,   5.68532419
    132,  -8.23367786,   5.39538765
    133,  -8.30655098,   5.10466146
    134,  -8.37593079,   4.81308222
    135,  -8.44139767,   4.52059984
    136,  -8.50252724,   4.22718048
    137,  -8.55889034,   3.93280935
    138,  -8.61005306,   3.63749051
    139,  -6.59157324,   4.86992121
    140,  -6.32929993,   4.70808172
    141,  -6.09316444,   4.50956059
    142,  -5.87508726,   4.29121923
    143,  -5.66914701,   4.06134844
    144,  -5.47116423,   3.82457066
    145,  -5.27801466,   3.58382487
    146,  -5.13060856,   3.64347267
    147,  -5.17984819,   3.94480276
    148,  -5.23449802,    4.2451992
    149,  -5.29418516,   4.54463625
    150,  -5.35853863,   4.84310532
    151,  -5.42718983,   5.14061594
    152,  -5.49977589,   5.43719101
    153,  -5.57593918,   5.73286772
    154,  -5.65532827,   6.02769518
    155,  -5.73759842,   6.32173252
    156,  -5.82241058,   6.61504698
    157,  -5.90943193,   6.90771389
    158,  -5.99833536,    7.1998148
    159,    -6.088799,   7.49143648
    160,  -6.18050575,   7.78266954
    161,  -6.27314091,   8.07360935
    162,  -6.36639404,   8.36435032
    163,  -5.19046831,  -2.43122482
    164,  -5.15810108,   -2.1283977
    165,  -5.12838602,  -1.82529843
    166,  -5.10122108,   -1.5219593
    167,  -5.07650518,  -1.21841049
    168,  -5.05413771, -0.914679706
    169,  -5.03401852, -0.610791981
    170,  -5.01604843, -0.306769907
    171,  -5.00012922, -0.00263362587
    172,  -4.98627615,  0.301604092
    173,  -4.97497225,  0.605946302
    174,  -4.96682549,  0.910388827
    175,  -4.96245146,   1.21490836
    176,   -4.9624753,   1.51945853
    177,   -4.9675293,   1.82396591
    178,  -4.97825241,   2.12832522
    179,  -4.99528646,    2.4323957
    180,  -5.01919603,   2.73600197
    181,  -5.04993391,   3.03899336
    182,   -6.2172184,   8.83097935
    183,  -5.96968889,    9.0001564
    184,  -5.71755886,   9.16239738
    185,   -5.4610219,   9.31757641
    186,  -5.20027685,   9.46557522
    187,  -4.93552399,   9.60627937
    188,  -4.66696739,   9.73958015
    189,  -4.39481401,   9.86537457
    190,  -4.11927366,   9.98356533
    191,  -3.84055853,   10.0940628
    192,  -3.55888367,   10.1967812
    193,  -3.27446604,   10.2916412
    194,  -2.98752499,   10.3785686
    195,  -2.69828153,   10.4574986
    196,  -2.40695834,   10.5283689
    197,  -2.11378026,   10.5911255
    198,   -1.8189733,   10.6457195
    199,  -1.52276444,   10.6921091
    200,  -1.22538197,    10.730258
    201,  -0.92705512,   10.7601376
    202,  -0.62801379,   10.7817249
    203, -0.328488499,   10.7950029
    204, -0.0287100505,    10.799962
    205,  0.271090537,   10.7965975
    206,  0.570682168,   10.7849121
    207,  0.869834006,   10.7649145
    208,   1.16831553,   10.7366219
    209,   1.46589661,   10.7000532
    210,   1.76234794,   10.6552391
    211,     2.057441,   10.6022139
    212,   2.35094857,   10.5410166
    213,   2.64264441,   10.4716969
    214,   2.93230343,   10.3943062
    215,   3.21970272,   10.3089046
    216,   3.50462055,   10.2155581
    217,   3.78683758,   10.1143398
    218,   4.06613588,   10.0053253
    219,   4.34230089,   9.88860035
    220,   4.61511946,   9.76425457
    221,   4.88438082,    9.6323843
    222,   5.14987803,   9.49308968
    223,   5.41140652,   9.34647942
    224,   5.66876459,   9.19266605
    225,   5.92175388,   9.03176785
    226,   6.17017889,   8.86390972
    227,   6.41384935,   8.68921947
    228,   6.65257645,   8.50783348
    229,   6.88617659,   8.31989002
    230,   7.11447001,   8.12553501
    231,   7.33728027,    7.9249177
    232,   7.55443573,   7.71819258
    233,   7.76576948,   7.50551987
    234,   7.97111797,   7.28706217
    235,   8.17032337,   7.06298876
    236,   8.36323261,   6.83347225
    237,   8.54969597,   6.59868908
    238,   8.72957039,   6.35882092
    239,   8.90271759,   6.11405182
    240,   9.06900311,   5.86457062
    241,   9.22829914,   5.61056995
    242,   9.38048363,   5.35224533
    243,   9.52543831,   5.08979559
    244,   9.66305256,   4.82342386
    245,   9.79321957,   4.55333424
    246,    9.9158392,   4.27973557
    247,    10.030817,   4.00283909
    248,   10.1380634,   3.72285724
    249,   10.2374973,   3.44000626
    250,   10.3290415,    3.1545043
    251,   10.4126253,   2.86657119
    252,   10.4881849,   2.57642889
    253,   10.5556602,   2.28430104
    254,   10.6150017,   1.99041271
    255,   10.6661615,    1.6949904
    256,   10.7091017,   1.39826179
    257,   10.7437887,   1.10045564
    258,    10.770196,  0.801801383
    259,   10.7883024,  0.502529144
    260,   10.7980947,  0.202869639
    261,   10.7995653, -0.0969462097
    262,   10.7927122, -0.396687359
    263,   10.7775421, -0.696122766
    264,   10.7540655, -0.995021701
    265,   10.7223015,  -1.29315376
    266,   10.6822739,  -1.59028924
    267,   10.6340141,  -1.88619924
    268,   10.5775585,  -2.18065548
    269,   10.5129509,  -2.47343111
    270,   10.4402418,  -2.76430058
    271,   10.3594856,  -3.05303955
    272,   10.2707462,   -3.3394258
    273,   10.1740913,  -3.62323833
    274,   10.0695963,  -3.90425849
    275,   9.95734024,  -4.18226957
    276,   9.83740997,  -4.45705795
    277,   9.70989895,   -4.7284112
    278,   9.57490349,  -4.99611998
    279,    9.4325304,  -5.25997877
    280,   9.28288651,  -5.51978397
    281,    9.1260891,  -5.77533484
    282,   8.96225929,   -6.0264349
    283,   8.79152107,  -6.27289057
    284,   8.61400795,  -6.51451159
    285,    8.4298563,  -6.75111246
    286,   8.23920822,  -6.98251009
    287,   8.04221058,  -7.20852661
    288,   7.83901405,   -7.4289875
    289,   7.62977695,  -7.64372349
    290,   7.41465902,  -7.85256815
    291,   7.19382763,  -8.05536175
    292,   6.96745157,  -8.25194645
    293,   6.73570585,  -8.44217205
    294,   6.49876928,  -8.62589073
    295,   6.25682449,   -8.8029623
    296,   6.01005745,  -8.97324944
    297,   5.75865841,  -9.13662148
    298,   5.50282145,  -9.29295158
    299,   5.24274397,  -9.44212055
    300,   4.97862577,  -9.58401203
    301,   4.71067047,   -9.7185173
    302,   4.43908501,  -9.84553337
    303,   4.16407824,  -9.96496105
    304,   3.88586235,  -10.0767097
    305,   3.60465193,  -10.1806917
    306,   3.32066321,  -10.2768278
    307,   3.03411555,  -10.3650446
    308,   2.74522948,  -10.4452724
    309,   2.45422769,  -10.5174503
    310,   2.16133451,  -10.5815229
    311,   1.86677563,  -10.6374407
    312,   1.57077813,  -10.6851606
    313,   1.27357006,  -10.7246456
    314,  0.975380421,  -10.7558651
    315,  0.676439106,  -10.7787952
    316,   0.37697646,  -10.7934189
    317, 0.0772233158,  -10.7997236
    318, -0.222589359,  -10.7977057
    319, -0.522230446,  -10.7873669
    320, -0.821469128,   -10.768713
    321,  -1.12007475,  -10.7417612
    322,    -1.417817,  -10.7065306
    323,  -1.71446669,  -10.6630487
    324,  -2.00979519,  -10.6113491
    325,  -2.30357456,  -10.5514708
    326,  -2.59557867,  -10.4834614
    327,  -2.88558245,  -10.4073734
    328,  -3.17336249,  -10.3232632
    329,  -3.45869684,  -10.2311983
    330,  -3.74136567,  -10.1312475
    331,  -4.02115107,    -10.02349
    332,  -4.29783726,  -9.90800667
    333,  -4.57121134,  -9.78488731
    334,  -4.84106255,  -9.65422726
    335,  -5.10718298,  -9.51612759
    336,   -5.3693676,  -9.37069321
    337,  -5.62741375,  -9.21803761
    338,  -5.88112307,  -9.05827713
    339,  -6.13030005,  -8.89153671
    340,  -6.37475252,  -8.71794319
    341,  -7.94746208,  -7.31285524
    342,  -8.14876652,  -7.08784962
    343,  -8.34370232,  -6.85730457
    344,   -8.5321188,  -6.62140131
    345,  -8.71386623,  -6.38032341
    346,  -8.88880539,   -6.1342597
    347,  -9.05679798,  -5.88340187
    348,   -9.2177124,  -5.62794638
    349,  -9.37142372,  -5.36809301
    350,  -9.51781082,  -5.10404444
    351,  -9.65676117,  -4.83600712
    352,  -9.78816414,  -4.56419086
    353,  -9.91191864,  -4.28880739
    354,  -10.0279264,  -4.01007271
    355,  -10.1360989,  -3.72820425
    356,  -10.2363491,  -3.44342232
    357,  -10.3285999,  -3.15594912
    358,  -10.4127798,  -2.86600995
    359,   -10.488822,  -2.57383108
    360,  -10.5566683,  -2.27964067
    361,  -10.6162634,   -1.9836688
    362,  -10.6675634,  -1.68614686
    363,  -10.7105265,  -1.38730717
    364,    -10.74512,  -1.08738327
    365,  -10.7713156, -0.786609709
    366,  -10.7890949, -0.485221386
    367,  -10.7984419, -0.183453888
    368,  -10.7993507,  0.118456975
    369,  -10.7918196,  0.420275271
    370,  -10.7758551,  0.721765101
    371,  -10.7514696,   1.02269089
    372,  -10.7186823,   1.32281756
    373,  -10.6775188,   1.62191045
    374,  -10.6280107,   1.91973579
    375,  -10.5701971,   2.21606088
    376,  -10.5041237,   2.51065421
    377,   -10.429841,    2.8032856
    378,  -10.3474083,    3.0937264
    379,  -10.2568893,   3.38174939
    380,  -10.1583538,   3.66712952
    381,  -10.0518808,   3.94964409
    382,  -9.93755245,   4.22907209
    383,   -9.8154583,   4.50519514
    384,  -9.68569279,    4.7777977
    385,  -9.54835892,   5.04666615
    386,   -9.4035635,   5.31159115
    387,  -9.25141907,   5.57236481
    388,  -9.09204483,   5.82878399
    389,  -8.92556477,   6.08064842
    390,  -8.75211048,    6.3277607
    391,  -8.57181644,   6.56992817
    392,   -8.3848238,   6.80696154
    393,  -8.19127846,   7.03867531
    394,  -7.99133253,   7.26488829
    395,  -7.78514099,   7.48542452
    396,   7.70964193,  -8.53296089
    397,   7.92992067,  -8.32864666
    398,   8.14478683,  -8.11864853
    399,   8.35409355,  -7.90310812
    400,    8.5576992,  -7.68217373
    401,   8.75546265,  -7.45599556
    402,   8.94725037,  -7.22472858
    403,   9.13293171,  -6.98853064
    404,   9.31237888,  -6.74756241
    405,   9.48546982,  -6.50198889
    406,   9.65208721,  -6.25197697
    407,   9.81211567,  -5.99769831
    408,   9.96544743,  -5.73932552
    409,   10.1119766,  -5.47703552
    410,    10.251605,  -5.21100712
    411,   10.3842354,  -4.94142246
    412,    10.509778,  -4.66846418
    413,   10.6281481,  -4.39232016
    414,   10.7392626,  -4.11317778
    415,   10.8430481,  -3.83122802
    416,   10.9394321,  -3.54666352
    417,   11.0283499,  -3.25967789
    418,   11.1097403,  -2.97046757
    419,    11.183547,  -2.67922974
    420,   11.2497215,  -2.38616323
    421,   11.3082161,  -2.09146786
    422,   11.3589935,  -1.79534519
    423,   11.4020176,  -1.49799705
    424,   11.4372587,  -1.19962645
    425,    11.464694, -0.900436997
    426,   11.4843044, -0.600632966
    427,   11.4960756, -0.300419033
    428,         11.5,           0.
    429,   11.4960756,  0.300419033
    430,   11.4843044,  0.600632966
    431,    11.464694,  0.900436997
    432,   11.4372587,   1.19962645
    433,   11.4020176,   1.49799705
    434,   11.3589935,   1.79534519
    435,   11.3082161,   2.09146786
    436,   11.2497215,   2.38616323
    437,    11.183547,   2.67922974
    438,   11.1097403,   2.97046757
    439,   11.0283499,   3.25967789
    440,   10.9394321,   3.54666352
    441,   10.8430481,   3.83122802
    442,   10.7392626,   4.11317778
    443,   10.6281481,   4.39232016
    444,    10.509778,   4.66846418
    445,   10.3842354,   4.94142246
    446,    10.251605,   5.21100712
    447,   10.1119766,   5.47703552
    448,   9.96544743,   5.73932552
    449,   9.81211567,   5.99769831
    450,   9.65208721,   6.25197697
    451,   9.48546982,   6.50198889
    452,   9.31237888,   6.74756241
    453,   9.13293171,   6.98853064
    454,   8.94725037,   7.22472858
    455,   8.75546265,   7.45599556
    456,    8.5576992,   7.68217373
    457,   8.35409355,   7.90310812
    458,   8.14478683,   8.11864853
    459,   7.92992067,   8.32864666
    460,   7.70964193,   8.53296089
    461,   7.25279188,   8.92451763
    462,   7.01650476,   9.11145782
    463,   6.77540159,   9.29214382
    464,   6.52964735,   9.46645164
    465,   6.27941132,   9.63426113
    466,   6.02486515,   9.79545784
    467,    5.7661829,   9.94993114
    468,    5.5035429,   10.0975742
    469,    5.2371254,    10.238287
    470,   4.96711302,   10.3719711
    471,   4.69369078,   10.4985361
    472,   4.41704702,   10.6178951
    473,   4.13737154,   10.7299652
    474,   3.85485554,    10.834671
    475,    3.5696938,   10.9319391
    476,   3.28208184,   11.0217028
    477,   2.99221706,   11.1039019
    478,   2.70029831,   11.1784792
    479,   2.40652585,   11.2453823
    480,   2.11110163,   11.3045673
    481,   1.81422842,   11.3559933
    482,   1.51610982,   11.3996229
    483,   1.21695065,   11.4354286
    484,  0.916956007,   11.4633846
    485,  0.616331995,   11.4834719
    486,  0.315284938,    11.495677
    487, 0.0140214711,   11.4999914
    488, -0.287251621,   11.4964123
    489, -0.588327587,   11.4849415
    490, -0.888999641,   11.4655867
    491,  -1.18906152,   11.4383621
    492,  -1.48830724,    11.403286
    493,  -1.78653133,    11.360383
    494,    -2.083529,   11.3096819
    495,  -2.37909675,   11.2512178
    496,  -2.67303133,     11.18503
    497,  -2.96513104,    11.111165
    498,  -3.25519562,   11.0296736
    499,  -3.54302549,   10.9406109
    500,  -3.82842374,    10.844039
    501,  -4.11119366,   10.7400227
    502,  -4.39114189,   10.6286345
    503,  -4.66807604,   10.5099506
    504,  -4.94180584,   10.3840532
    505,  -5.21214342,   10.2510271
    506,  -5.47890377,   10.1109648
    507,  -5.74190283,   9.96396255
    508,  -6.00096083,   9.81012058
    509,  -6.25589943,   9.64954567
    510,  -6.50654411,   9.48234558
    511,  -6.75272226,   9.30863762
    512,  -6.99426556,   9.12854004
    513,  -7.23100805,   8.94217682
    514,  -7.46278667,    8.7496748
    515,  -7.68944311,   8.55116749
    516,  -7.91082096,   8.34679031
    517,  -8.12676907,   8.13668346
    518,  -8.33713913,   7.92099237
    519,  -8.54178619,   7.69986343
    520,  -8.74056911,   7.47344923
    521,  -8.93335342,   7.24190521
    522,  -9.12000561,   7.00539064
    523,  -9.30039787,   6.76406717
    524,  -9.47440529,   6.51810074
    525,  -9.64191055,   6.26766014
    526,  -9.80279636,   6.01291752
    527,    -9.956954,   5.75404739
    528,  -10.1042776,   5.49122763
    529,  -10.2446642,   5.22463846
    530,  -10.3780203,   4.95446301
    531,  -10.5042515,   4.68088675
    532,  -10.6232729,   4.40409803
    533,  -10.7350016,    4.1242857
    534,  -10.8393631,   3.84164238
    535,  -10.9362831,   3.55636239
    536,  -11.0256968,   3.26864123
    537,   -11.107542,   2.97867632
    538,  -11.1817627,   2.68666673
    539,  -11.2483082,   2.39281321
    540,  -11.3071337,   2.09731698
    541,  -11.3581963,   1.80038118
    542,  -11.4014635,   1.50220966
    543,   -11.436904,   1.20300698
    544,  -11.4644947,  0.902978539
    545,  -11.4842148,  0.602330267
    546,  -11.4960527,  0.301268518
    547,  -11.4960527, -0.301268518
    548,  -11.4842148, -0.602330267
    549,  -11.4644947, -0.902978539
    550,   -11.436904,  -1.20300698
    551,  -11.4014635,  -1.50220966
    552,  -11.3581963,  -1.80038118
    553,  -11.3071337,  -2.09731698
    554,  -11.2483082,  -2.39281321
    555,  -11.1817627,  -2.68666673
    556,   -11.107542,  -2.97867632
    557,  -11.0256968,  -3.26864123
    558,  -10.9362831,  -3.55636239
    559,  -10.8393631,  -3.84164238
    560,  -10.7350016,   -4.1242857
    561,  -10.6232729,  -4.40409803
    562,  -10.5042515,  -4.68088675
    563,  -10.3780203,  -4.95446301
    564,  -10.2446642,  -5.22463846
    565,  -10.1042776,  -5.49122763
    566,    -9.956954,  -5.75404739
    567,  -9.80279636,  -6.01291752
    568,  -9.64191055,  -6.26766014
    569,  -9.47440529,  -6.51810074
    570,  -9.30039787,  -6.76406717
    571,  -9.12000561,  -7.00539064
    572,  -8.93335342,  -7.24190521
    573,  -8.74056911,  -7.47344923
    574,  -8.54178619,  -7.69986343
    575,  -8.33713913,  -7.92099237
    576,  -8.12676907,  -8.13668346
    577,  -7.91082096,  -8.34679031
    578,  -7.68944311,  -8.55116749
    579,  -7.46278667,   -8.7496748
    580,  -7.23100805,  -8.94217682
    581,  -6.99426556,  -9.12854004
    582,  -6.75272226,  -9.30863762
    583,  -6.50654411,  -9.48234558
    584,  -6.25589943,  -9.64954567
    585,  -6.00096083,  -9.81012058
    586,  -5.74190283,  -9.96396255
    587,  -5.47890377,  -10.1109648
    588,  -5.21214342,  -10.2510271
    589,  -4.94180584,  -10.3840532
    590,  -4.66807604,  -10.5099506
    591,  -4.39114189,  -10.6286345
    592,  -4.11119366,  -10.7400227
    593,  -3.82842374,   -10.844039
    594,  -3.54302549,  -10.9406109
    595,  -3.25519562,  -11.0296736
    596,  -2.96513104,   -11.111165
    597,  -2.67303133,    -11.18503
    598,  -2.37909675,  -11.2512178
    599,    -2.083529,  -11.3096819
    600,  -1.78653133,   -11.360383
    601,  -1.48830724,   -11.403286
    602,  -1.18906152,  -11.4383621
    603, -0.888999641,  -11.4655867
    604, -0.588327587,  -11.4849415
    605, -0.287251621,  -11.4964123
    606, 0.0140214711,  -11.4999914
    607,  0.315284938,   -11.495677
    608,  0.616331995,  -11.4834719
    609,  0.916956007,  -11.4633846
    610,   1.21695065,  -11.4354286
    611,   1.51610982,  -11.3996229
    612,   1.81422842,  -11.3559933
    613,   2.11110163,  -11.3045673
    614,   2.40652585,  -11.2453823
    615,   2.70029831,  -11.1784792
    616,   2.99221706,  -11.1039019
    617,   3.28208184,  -11.0217028
    618,    3.5696938,  -10.9319391
    619,   3.85485554,   -10.834671
    620,   4.13737154,  -10.7299652
    621,   4.41704702,  -10.6178951
    622,   4.69369078,  -10.4985361
    623,   4.96711302,  -10.3719711
    624,    5.2371254,   -10.238287
    625,    5.5035429,  -10.0975742
    626,    5.7661829,  -9.94993114
    627,   6.02486515,  -9.79545784
    628,   6.27941132,  -9.63426113
    629,   6.52964735,  -9.46645164
    630,   6.77540159,  -9.29214382
    631,   7.01650476,  -9.11145782
    632,   7.25279188,  -8.92451763
    633,   -7.1105504,  -3.94415188
    634,  -7.16968822,   3.43567967
    635,  -7.27230453,   4.29523897
    636,  -7.21104336,   3.99391842
    637,  -7.15383387,   3.15252304
    638,   -7.1371851,   2.86574912
    639,  -7.13758707,   2.57467151
    640,  -7.09696484,  -2.85655093
    641,  -7.07222414,  -3.40972614
    642,  -7.08295107,  -3.67880225
    643,  -7.14739227,   2.28538918
    644,  -7.15423584,   1.99085927
    645,  -7.15686274,  -2.27902246
    646,  -7.10957003,  -2.57262039
    647,  -7.10044003,  -3.14164972
    648,  -7.15633297,  0.494771183
    649,  -7.15738201, -0.108008221
    650,  -7.14846039, -0.708528221
    651,   -7.1564455,   1.69241381
    652,  -7.15662432,   1.39310884
    653,  -7.15631056,    1.0936892
    654,   -7.1567893,  0.194106743
    655,  -7.15552664, -0.411084712
    656,  -7.14257002,  -1.00121081
    657,  -7.18486881,  -1.96283042
    658,  -7.15602303,  0.794283986
    659,  -7.16164112,  -1.31284189
    660,  -7.19405699,  -1.63471997
    661,  -7.16750383,   3.71941018
    662,  -8.48647594,   2.40305972
    663,  -8.50300789,   2.11176968
    664,   -8.4517889,   2.68669391
    665,  -8.51121235,   1.81728423
    666,  -8.51465893,    1.5205754
    667,   -8.5108099,  0.924626052
    668,  -8.51444149,   1.22249579
    669,  -8.01343632,  -3.00232673
    670,  -8.50463772,  0.625658274
    671,  -8.49665833,  0.327111125
    672,  -8.48808861,  0.029687319
    673,  -8.48005009, -0.265896648
    674,  -8.41851616,   -1.4206357
    675,  -8.38004398,  -1.70617127
    676,  -8.33360958,  -1.98673642
    677,  -8.47199345, -0.559409857
    678,   -8.4588089, -0.848313034
    679,  -8.44154358,  -1.13702548
    680,  -8.23141956,  -2.53785515
    681,  -8.28578281,   -2.2653389
    682,  -7.33895254,  -3.82253766
    683,  -7.53034496,   -3.7210834
    684,  -7.59074163,  -3.46026587
    685,  -7.82398653,  -3.22115088
    686,   -7.5111227,   4.43548822
    687,  -7.70733452,   4.21998501
    688,  -7.86050844,   3.97871304
    689,  -8.02763939,   3.72727108
    690,  -8.18986988,   3.47504592
    691,  -8.39374256,   2.96414685
    692,  -7.55627298,   3.87286019
    693,  -8.23484325,   2.08142495
    694,  -8.22491074,   2.36093521
    695,  -8.23839474,   1.79187346
    696,  -8.23976231,   1.49763024
    697,  -8.23901463,   1.20121682
    698,  -8.23627472,    0.9039765
    699,  -7.62104177,  -3.01183224
    700,  -8.23192883,   0.60586375
    701,    -8.226758,  0.307650357
    702,  -8.22298145, 0.0104381843
    703,  -8.22415352, -0.283178538
    704,  -8.23117161, -0.569691539
    705,  -8.22572994, -0.841691554
    706,  -8.21221638,  -1.12090194
    707,  -8.20898819,  -1.38083243
    708,  -8.15238476,  -1.63867652
    709,  -8.08183765,   -1.8950299
    710,  -8.02667999,  -2.16261506
    711,  -7.98189449,  -2.42167997
    712,  -7.42870188,   3.12213421
    713,  -7.38067865,   2.86278725
    714,  -7.42169333,   2.32101965
    715,  -7.42947483,   2.02416039
    716,  -7.31335354,  -2.63206601
    717,  -7.40735531,  -1.26557255
    718,  -7.44615316,  -2.37036824
    719,  -7.39075327,   2.59447336
    720,  -7.42746973,   1.42288697
    721,  -7.46932364,  -2.00482607
    722,  -7.30432081,  -2.86580038
    723,  -7.49842501,   3.41985869
    724,  -7.42571831,  0.824966371
    725,  -7.42576408,  0.224877939
    726,  -7.42737579, -0.0804110989
    727,  -7.41678524, -0.693014503
    728,  -7.42525148,  0.525475025
    729,   -7.4289012, -0.391107798
    730,  -7.42629623,      1.12351
    731,  -7.37802362, -0.967561781
    732,  -7.42859602,   1.72246671
    733,  -7.52082539,  -1.61641634
    734,  -7.40934134,   3.67641735
    735,  -7.76199579,   3.59971094
    736,  -7.92414141,   3.36575389
    737,  -7.91936874,   -2.6441102
    738,  -7.79423761,  -2.83109856
    739,  -7.46859598,  -2.78585577
    740,  -7.97810936,   2.33127236
    741,  -7.96794224,   2.05882311
    742,  -7.96692991,   1.76829565
    743,  -7.96704674,   1.47356701
    744,  -7.96630383,   1.17706358
    745,  -7.96446133,  0.879735708
    746,  -7.96158075,  0.581635118
    747,  -7.95818424,  0.282450587
    748,  -7.95658493, -0.0182665121
    749,  -7.96273613, -0.318092525
    750,  -7.99388599, -0.599555433
    751,  -7.99970961, -0.832673907
    752,  -7.95726633,  -1.13467062
    753,  -8.03800774,   -1.3524859
    754,  -7.92893887,  -1.53314435
    755,  -7.74950314,  -2.06880903
    756,  -7.69209146,  0.253923327
    757,  -7.69303989, -0.0518519618
    758,   -7.7009511, -0.369794309
    759,  -7.73508692,  -0.73496139
    760,  -7.69322395,  0.554134548
    761,  -7.56176615,  -0.96088326
    762,   -7.6241107,  -1.15908694
    763,  -7.69712877,   1.44895494
    764,  -7.69583607,    1.1507386
    765,  -7.69455528,  0.852548599
    766,  -7.69905615,   1.74730217
    767,  -7.70488787,   2.05073833
    768,  -7.72395706,   2.37765169
    769,  -7.61233234,  -2.63697028
    770,  -7.64098978,   2.64621139
    771,  -7.57793427,   2.84433413
    772,  -7.72328234,   3.02682686
    773,  -8.11432076,    2.8724072
    774,  -7.94482994,   2.54103184
    775,   -7.8591876,   2.76715946
    776,   -8.1870327,    2.6178329
    777,  -7.75421286,  -1.36920917
    778,  -7.25675488,   4.62800694
    779,   -8.1527729,  -2.78442073
    780,  -8.31305313,   3.22259831
    781,  -7.31268501,  -3.58638906
    782,  -7.38271093,  -3.17829299
    783,  -8.02226925,   3.11826921
    784,  -7.52676105,   4.12210417
    785,  -7.25026178,  -3.40055132
    786,  -7.72030926,   3.26865244
    787,   -7.7446599,   -2.5442009
    788,  -7.81450033,  -1.77798307
    789,  -7.72938347,  -2.34452057
    790,  -7.78170204,  -1.02726185
    791,  -7.14531803,  -7.74864864
    792,   -6.7293911,  -8.10705566
    793,  -6.46652412,  -4.56241465
    794,  -5.91280127,  -5.24688482
    795,  -5.99697924,  -5.53893852
    796,   -6.6901021,  -4.66175032
    797,   -7.7052722,  -6.25272942
    798,  -7.31075335,  -4.49999285
    799,  -7.96016645,  -4.50553322
    800,   -8.0722084,  -3.79743433
    801,  -6.61055946,  -7.85419226
    802,  -6.94402409,  -7.93668413
    803,  -6.50379276,  -7.59330845
    804,   -6.4349575,  -7.32603502
    805,  -7.56590176,  -7.11412621
    806,  -6.32035065,  -6.73479605
    807,  -7.96931267,  -5.03973913
    808,  -7.07734203,  -4.65286064
    809,  -7.80004025,  -5.62939262
    810,  -5.82693768,  -4.96180677
    811,  -5.71363783,   -4.7186141
    812,  -5.95652008,  -4.26854944
    813,  -5.67656469,  -4.47746849
    814,  -5.71103191,  -4.10549068
    815,  -5.58742809,  -3.86871815
    816,   -7.9035759,  -4.13314629
    817,  -7.57640457,  -4.32661867
    818,  -8.00423336,  -4.80033445
    819,  -7.86404562,  -5.31187487
    820,  -6.06926918,  -5.82453156
    821,   -7.7559185,   -5.9474678
    822,   -6.1648221,  -6.11483479
    823,  -6.24300098,  -6.42642689
    824,  -7.65078545,  -6.55304909
    825,  -7.60168552,  -6.84486103
    826,  -6.39191484,   -7.0355401
    827,   -7.3251009,  -7.55228758
    828,  -6.68054485,  -7.50665092
    829,  -6.63787603,  -7.29376507
    830,  -6.68901205,  -6.98291683
    831,  -6.57765007,  -6.65215921
    832,  -6.49730349,  -6.33714199
    833,  -6.44947052,  -5.96762514
    834,  -6.29704142,  -5.69843864
    835,  -6.26394653,   -5.4053998
    836,  -6.80440521,  -7.71795702
    837,  -6.13302851,  -5.11596394
    838,  -6.06816864,  -4.77047014
    839,  -7.59608269,  -5.16878223
    840,  -7.56424904,  -5.57162714
    841,  -7.52800751,  -5.89711189
    842,  -7.47077656,  -6.19036674
    843,  -7.40139914,  -6.48140955
    844,  -7.31174994,  -6.79200125
    845,  -7.38228893,  -7.04031086
    846,  -7.69264364,  -4.63437557
    847,  -7.44542456,  -4.81023645
    848,   -6.9780364,  -7.55144548
    849,  -7.12756014,   -7.3628788
    850,  -6.81465006,   -7.3783927
    851,   -6.9205637,  -6.80317307
    852,  -6.82591343,  -6.54917955
    853,  -6.72931194,  -6.29055166
    854,  -6.72505093,  -6.00848055
    855,  -6.75107765,  -5.78592634
    856,  -6.47090435,  -5.51260185
    857,  -6.45951271,  -5.14328909
    858,   -7.3384676,  -5.56803846
    859,    -7.318748,  -5.85842228
    860,  -7.23936892,  -6.11312485
    861,  -7.15956068,  -6.38185072
    862,  -7.06705284,  -6.63055611
    863,  -6.34728765,  -4.81057405
    864,  -6.99112463,  -5.99169874
    865,  -6.91674089,  -5.70991898
    866,  -6.61927032,  -5.67758703
    867,  -6.68582487,  -5.24224615
    868,  -7.11383963,  -5.61177111
    869,  -7.30829906,  -5.25171995
    870,  -6.86048937,  -4.84572649
    871,  -6.93686199,  -7.17423105
    872,  -6.81956625,  -5.47962618
    873,  -6.54726076,  -4.89900064
    874,  -6.69263029,  -4.98500776
    875,  -6.93780708,  -6.29947519
    876,   -8.3117981,   -3.2939949
    877,  -8.20599842,  -3.52075291
    878,  -7.47084332,  -7.35402775
    879,  -6.19950294,  -4.44372559
    880,  -7.26275444,  -7.18395615
    881,  -7.81233406,  -4.91005993
    882,  -7.20875406,  -4.94884777
    883,  -6.96345139,  -5.09526157
    884,   -5.8541441,    -4.556705
    885,  -7.09769773,  -6.98894978
    886,  -7.05269575,  -5.35239553
    887,  -6.30943394,  -5.03298187
    888,  -7.15144539,  -5.82340527
    889,  -6.29776239,   7.37796259
    890,  -6.21239138,   7.09521055
    891,  -7.48696661,   7.01345873
    892,  -6.13025808,   6.80813789
    893,  -7.55011654,   6.69469452
    894,  -6.05042505,   6.51612234
    895,  -7.31151915,   5.16394091
    896,  -8.06492615,   5.34480047
    897,  -7.80961657,   4.82789755
    898,  -6.70148611,   5.26654434
    899,  -5.80164385,    4.6519742
    900,  -5.58134556,   4.49163055
    901,  -7.44086647,   7.30325127
    902,   -7.2128315,   7.72642469
    903,  -5.96982336,   6.22754288
    904,  -7.66846895,   6.41141796
    905,   -7.0952754,   5.30785418
    906,  -7.78621721,   6.12917328
    907,  -7.87590599,   5.86051941
    908,  -7.98011065,   5.60087967
    909,  -8.08961487,   5.06286955
    910,   -8.0816555,   4.68570566
    911,  -8.22236729,   4.45498228
    912,  -5.72203779,   5.35859299
    913,  -5.46002626,   4.18455315
    914,  -5.52954197,   4.78906345
    915,   -5.6809926,    4.9916544
    916,  -6.00275707,   4.76516438
    917,  -6.24162006,   4.91956758
    918,  -5.79316425,   5.65974331
    919,  -5.88106823,   5.94457912
    920,  -6.38702393,   7.65810394
    921,  -7.01616621,   7.89007711
    922,  -6.48293209,   7.93696165
    923,  -6.80452871,   8.05195904
    924,  -6.58592844,   8.21323299
    925,   -6.6940403,   7.79253674
    926,  -7.66523266,    5.2476902
    927,  -7.64708662,   5.71379757
    928,  -7.59654713,    5.9994278
    929,   -7.4484973,   6.24935293
    930,  -7.22143078,   6.53723049
    931,  -7.23619938,   6.96504068
    932,  -7.23583841,   7.25516415
    933,  -5.91923571,   5.32663059
    934,  -5.99756384,   5.58673906
    935,  -6.10875893,    5.8470788
    936,  -6.21482897,   6.12363672
    937,  -6.28080034,   6.42133999
    938,  -6.35210609,   6.71425533
    939,   -6.5150342,   7.26088572
    940,  -6.59934044,   7.52814293
    941,  -6.90017366,   7.65214252
    942,  -6.34761763,   5.30843735
    943,  -7.08906364,     7.532444
    944,  -6.81575155,   7.40128565
    945,  -7.46374893,   5.42444229
    946,  -7.44210768,   5.83624363
    947,  -7.27675962,   6.02372551
    948,  -7.11034584,   6.19956875
    949,  -6.98779631,   7.02833509
    950,  -6.50118303,   6.00683689
    951,  -6.50039244,   6.35245228
    952,  -6.57126617,   6.62608194
    953,  -6.66216564,   6.87651873
    954,  -5.92318153,   5.04686022
    955,  -7.03018904,   7.30040884
    956,  -7.27499771,   5.58241749
    957,   -7.0929265,   5.76373959
    958,  -6.91898584,   5.95694017
    959,    -6.963346,   6.35069704
    960,  -6.77078342,   6.15444088
    961,  -6.33192539,   5.71476173
    962,  -6.52739191,   5.51047421
    963,  -6.78859282,   6.51726484
    964,  -6.71483183,   5.74015284
    965,  -6.90346956,   5.50823975
    966,  -7.36869574,   7.54500866
    967,  -5.33595419,   3.89710069
    968,  -6.48209047,   5.09344721
    969,  -7.56054878,   4.99764585
    970,  -6.15130711,    5.1416831
    971,  -6.43233204,   6.99027681
    972,   -7.8745718,   5.10780096
    973,  -6.07980156,   5.31351328
    974,  -6.18990755,   5.48335838
    975,  -7.23119879,   7.45174074
    976,  -7.92288685,   5.31165075
    977,  -7.80145645,   5.47092724
    978,  -6.74430227,   7.14101315
    979,   -6.9143362,   6.73841572
    980,  -6.67891788,     6.338521
    981,   -6.6596055,  -3.74339843
    982,  -6.69720316,   4.30540657
    983,   -6.6521759,   4.57986212
    984,  -6.68392849,   3.76175761
    985,  -6.65764618,   3.45923233
    986,  -6.62879848,   3.15525389
    987,  -6.63385963,   2.26099491
    988,  -6.61543417,  -1.91409039
    989,  -6.60620308,  -2.22002554
    990,  -6.50829029,  -3.11398077
    991,     -6.52914,  -3.49988031
    992,  -6.61900854,  -2.80384994
    993,  -6.62482691,  -2.51455736
    994,  -6.63542509,   2.55284262
    995,  -6.63148308,   2.84901428
    996,  -6.62225437,  0.789306283
    997,  -6.62389135,  0.190439254
    998,  -6.62980366,  -1.30904734
    999,  -6.63099241,   1.96950543
   1000,  -6.62784243,   1.67638028
   1001,  -6.62321281,   1.08625543
   1002,  -6.62259197,  0.489603937
   1003,  -6.62755156, -0.410217822
   1004,  -6.62519407,  -1.60955989
   1005,  -6.63023853,  -1.01000094
   1006,  -6.62904787, -0.710565031
   1007,  -6.62549114,  -0.11025662
   1008,    -6.625175,   1.38192403
   1009,  -6.71681023,   4.03319407
   1010,   -5.5157733,   3.44256401
   1011,  -5.30118847,   2.67003608
   1012,  -5.34111214,   2.95098639
   1013,  -5.27577782,   2.38086796
   1014,  -5.26036835,   2.08708215
   1015,  -5.25196171,   1.79056668
   1016,  -5.24908686,    1.4922936
   1017,  -5.25063562,   1.19253504
   1018,  -5.25552082,  0.891433239
   1019,  -5.26276016,  0.589292884
   1020,  -5.40452051,  -2.09231067
   1021,  -5.37339401,  -1.80554307
   1022,   -5.2833662, -0.0165070593
   1023,  -5.29526424, -0.318873972
   1024,  -5.27163792,   0.28664276
   1025,  -5.30818558, -0.620212674
   1026,  -5.35263205,  -1.51390553
   1027,  -5.32175016, -0.920238972
   1028,  -5.33587933,  -1.21829748
   1029,  -6.30124807,  -3.79416418
   1030,  -6.09798336,  -3.60394382
   1031,  -5.93661404,  -3.37617993
   1032,  -5.78980684,  -3.13314366
   1033,  -5.64933062,  -2.87946296
   1034,  -5.45524216,  -2.36956692
   1035,  -6.41873693,   4.44940281
   1036,  -6.20639563,   4.28713894
   1037,  -6.00780153,   4.10311174
   1038,  -5.82053041,   3.89506125
   1039,  -5.65766239,   3.67320275
   1040,  -6.19543409,  -3.23073339
   1041,  -6.31795979,    4.0600543
   1042,  -6.04977369,   -3.0003159
   1043,  -5.57871294,   2.60988545
   1044,  -5.61380625,   2.86863518
   1045,  -5.55576611,   2.33560038
   1046,  -6.14100027,   3.91576266
   1047,  -5.54219675,   2.05147696
   1048,  -6.54229164,  -4.01693201
   1049,  -6.37663651,   2.26468062
   1050,  -6.29624891,  -2.21687746
   1051,  -6.35356998,   -1.8806864
   1052,  -6.37546301,  -1.28219306
   1053,  -6.36933374,   1.98103511
   1054,  -6.38028479,   2.83635139
   1055,  -6.34424162,   3.17273378
   1056,  -6.38280106,   2.54801106
   1057,  -6.42796516,  -2.74172878
   1058,  -6.35884094,   1.40297663
   1059,  -6.27898884,  -2.87252736
   1060,  -6.37867975,   -2.5245769
   1061,   -6.4459734,   3.48294282
   1062,  -6.35654926,  0.813282967
   1063,  -6.36118221,  0.214147121
   1064,  -6.36465263, -0.086885646
   1065,  -6.36837292,  -0.38724345
   1066,  -6.35809851,  0.513513565
   1067,  -6.37171698, -0.687191665
   1068,  -6.35683584,   1.10912097
   1069,  -6.37411928,   -0.9856866
   1070,  -6.37049437,  -1.57855737
   1071,  -6.36335135,   1.69314826
   1072,  -5.53483486,   1.76171994
   1073,  -5.91086626,  -2.75679064
   1074,  -5.53252792,   1.46846473
   1075,  -5.53416872,   1.17218602
   1076,  -5.53854609,  0.873216331
   1077,  -5.61793375,  -1.78869247
   1078,  -5.60645437,  -1.51166177
   1079,  -5.54457045,  0.572290182
   1080,  -5.59756899,   -1.2242806
   1081,  -5.58874273, -0.930472612
   1082,  -5.57931852, -0.632739067
   1083,  -5.56940603, -0.332778484
   1084,  -5.55157137,  0.270484954
   1085,   -5.5593915, -0.0313765928
   1086,  -5.97651196,   3.73747993
   1087,    -5.753263,   3.32254648
   1088,  -5.86220026,   3.53181195
   1089,  -5.96783543,   3.21189618
   1090,  -5.87487793,   2.81371021
   1091,  -5.85280752,   2.56695008
   1092,  -5.83507299,     2.300282
   1093,  -5.81511068,   1.73618042
   1094,  -5.81197548,   1.44619012
   1095,   -5.8124423,    1.1521436
   1096,  -5.81548166,  0.854473233
   1097,  -5.81998062,  0.554241061
   1098,  -6.08641243,   1.13083577
   1099,  -6.08765316,    1.4237318
   1100,  -6.08779669,  0.833972573
   1101,  -6.09218645,   1.71298599
   1102,  -6.09090137,  0.534442306
   1103,  -6.09551573,  0.234273598
   1104,  -6.10057306, -0.0667006969
   1105,  -6.10607672, -0.367006809
   1106,  -6.11123562, -0.666444421
   1107,  -6.10326958,  -1.82027054
   1108,  -6.11726952,  -1.54461181
   1109,  -6.11874104,  -1.25710392
   1110,  -6.11525297, -0.963723958
   1111,  -6.11083889,   2.27703929
   1112,  -6.12807655,   2.80977702
   1113,    -6.122684,    2.5498147
   1114,  -6.09564829,   3.05088735
   1115,   -6.0416398,  -2.39845133
   1116,   -5.9132719,  -2.20733762
   1117,   -6.1115284,   3.62986135
   1118,   -5.8617487,  -1.52036417
   1119,  -5.85835123,    -1.236956
   1120,  -5.82524252,   0.25279358
   1121,   -5.8528533, -0.944940269
   1122,  -5.84624481, -0.648075223
   1123,  -5.83881855, -0.348764896
   1124,  -5.83108759, -0.0483270995
   1125,  -5.79596853,  -2.52374864
   1126,  -5.85968018,  -1.78632975
   1127,  -5.85612869,  -2.02067685
   1128,  -5.89339542,   3.03864622
   1129,  -5.64005709,  -2.05166435
   1130,  -6.56959772,   4.02264309
   1131,  -6.49670792,   4.20988417
   1132,  -5.40364075,   3.20811772
   1133,  -5.53210402,  -2.62924933
   1134,  -5.66453648,   3.10891676
   1135,  -5.69902039,  -2.29413533
   1136,  -6.27493429,  -3.43974805
   1137,  -6.45866728,   3.80882144
   1138,  -6.25456333,    3.7216258
   1139,  -6.11124611,   3.40464187
   1140,  -5.82288599,   2.02198291
   1141,  -6.14904213,  -2.63002229
   1142,    -6.285079,   3.53048706
   1143,  -6.05152988,  -2.06059003
   1144,   -6.1000185,   1.99840915
   1145,  -11.0061388,   -2.6552546
   1146,   10.9696102,  -2.62217045
   1147,  -10.8776875,  -1.40333688
   1148,  -10.8972397,   2.35139132
   1149,  -10.8841801,   2.93141389
   1150,   10.9347553,    2.9374733
   1151,  -10.2365484,   4.84551287
   1152,  -7.75029898,   7.84050751
   1153,  -8.36595535,   7.17741251
   1154,  -7.09352827,   8.44045067
   1155,  -6.38460732,   8.98494434
   1156,  -3.91067743,   10.3466311
   1157,  -4.59316874,   10.1686821
   1158,      2.72244,   10.9299049
   1159,   2.41558671,   10.8711872
   1160,  -1.86837387,   10.9741259
   1161,  -2.60037541,   10.8215485
   1162,     3.868258,   10.3898792
   1163,   7.23410463,   8.31773567
   1164,   7.88849497,   7.69647264
   1165,   8.49577427,   7.02950668
   1166,   10.1858397,   4.77272034
   1167,   10.9079666,   2.29945326
   1168,    10.892849,   1.72052646
   1169,   10.9412804,  -2.18381262
   1170,   10.2821827,  -3.97156835
   1171,   10.2741747,  -4.59645462
   1172,    9.0561409,  -6.49848127
   1173,   8.40095901,  -7.16205406
   1174,   7.36194277,   -8.2167263
   1175,   6.59562445,  -8.88814449
   1176,   4.17190695,  -10.1769094
   1177,   4.70838833,  -10.2150631
   1178,  -2.93994021,  -10.8652124
   1179,  -2.32903433,  -10.7752438
   1180,  -1.44620705,  -10.9326372
   1181,   2.20697856,  -10.9151716
   1182,   2.63423634,  -10.9641733
   1183,  -4.05354548,  -10.2490187
   1184,  -4.91165638,  -10.1306858
   1185,  -5.52216387,   -9.6209774
   1186,  -6.48982048,  -9.04222775
   1187,  -7.93302441,  -7.65985155
   1188,  -8.52532864,  -6.98668098
   1189,  -9.67726803,  -5.26647139
   1190,  -10.3365278,  -3.76496768
   1191,  -10.1735048,   -4.5418911
   1192,  -10.9545794,  -2.03733754
   1193,  -10.1870689,   4.04704571
   1194,  -9.58241653,   5.45165348
   1195,   -8.9274807,   6.46644545
   1196,   6.65262747,   9.09660816
   1197,   9.13145256,   6.18617105
   1198,  -8.96583557,  -6.60180283
   1199,   9.81600571,   4.94896984
   1200,   10.9317541,   1.42832375
   1201,  -9.42814064,   5.71116066
   1202,   -8.1367569,  -7.43862963
   1203,  -7.52151203,  -8.10416603
   1204,  -6.86383963,   8.62782192
   1205,   4.18061829,   10.2251873
   1206,    10.393363,  -4.32046652
   1207,   10.8565178,   2.00509095
   1208,    9.6208725,   5.59588957
   1209,   8.09562206,   7.47912359
   1210,  -1.76381338,  -11.1195202
   1211,   7.45755339,   8.11591625
   1212,  -9.51688862,  -5.44918537
   1213,   -5.8061471,  -9.37721348
   1214,   -11.042326,   1.36140358
   1215,  -4.22241163,   10.3250704
   1216,  -7.96051168,     7.625144
   1217,  -3.22961998,  -10.7819805
   1218,   10.8319569,   3.15351844
   1219,  -7.31801224,   8.24693203
   1220,  -6.62804985,   8.80871201
   1221,  -8.71116447,  -6.76428175
   1222,   2.91130662,  -10.8788853
   1223,   8.00247002,  -7.58249235
   1224,    9.2670393,  -6.21277905
   1225,   9.96744347,   4.83320808
   1226,   7.58008766,  -8.00768948
   1227,   10.4857721,  -3.40589428
   1228,   10.4337425,   3.56505203
   1229,    9.3637495,   5.70308208
   1230,   8.97168446,   6.52414942
   1231,   7.67578793,   7.90895462
   1232,   10.1065149,   4.48443556
   1233,   9.65161514,  -5.33217907
   1234,   6.77058125,   8.71007347
   1235,   10.8867521,  -1.57733607
   1236,   4.71517563,  -9.95365524
   1237,   6.29837608,  -9.12806702
   1238,   10.9654589,   1.13130856
   1239,   10.8274746,   2.68923903
   1240,   11.0085468, -0.668008745
   1241,   10.9969873,   -0.9703511
   1242,   10.9916229,   0.83224225
   1243,   8.86498928,  -6.75319004
   1244,   10.3262768,   3.84555912
   1245,   11.0099039,  0.532332182
   1246,     9.923563,  -4.79824352
   1247,   5.24845219,  -9.68865299
   1248,   11.0203056,  0.232076719
   1249,   10.1697836,  -4.25037432
   1250,   11.0229959, -0.0682167411
   1251,   11.0186119, -0.368238986
   1252,  -5.37213516,   9.62863827
   1253,   -3.4884572,  -10.4552898
   1254,   9.79037952,   -5.0670228
   1255,   9.51082134,  -5.59503412
   1256,   10.0501614,  -4.52596474
   1257,   10.5777864,  -3.11943436
   1258,  -4.88096952,  -9.88826656
   1259,   6.02116108,  -9.26015568
   1260,  -3.00021052,   10.5921659
   1261,   11.0020008,  -1.29800332
   1262,   4.92337513,   9.84071159
   1263,   5.18565941,   9.71718884
   1264,   9.37315178,  -5.86499882
   1265,   4.68770695,   9.91195965
   1266,   3.67199111,  -10.3437567
   1267,   3.29405737,   10.4422493
   1268,   8.70020771,   6.79361153
   1269,   5.50939512,  -9.54666233
   1270,   6.89759159,  -8.69905758
   1271,   -1.5561223,   10.8703947
   1272,   2.63989115,   10.6720877
   1273,   3.17694974,   10.5938969
   1274, -0.933967054,    10.996994
   1275,   10.6667166,  -2.83049917
   1276,   1.77781403,   10.8446321
   1277,   1.87303066,  -10.9141617
   1278,  0.659554601,  -11.0029068
   1279,  0.887259007,   10.9944315
   1280,  -2.75728011,   10.6140718
   1281,   5.44703341,   9.58032322
   1282,  -1.15336585,  -10.9749947
   1283,   1.55976915,  -10.9316368
   1284, 0.0592672788,  -11.0223703
   1285,   2.53283095,  -10.7570601
   1286,   5.76587057,   -9.4028101
   1287,  -4.60684872,  -10.0146236
   1288,  0.284906179,   11.0214176
   1289, -0.855534911,   -11.106946
   1290,  -4.85901928,    9.9314394
   1291,   1.19383156,   10.9751387
   1292,   0.58572799,    11.010788
   1293,   1.53096032,   10.9649248
   1294, -0.317145079,   11.0208616
   1295, -0.0159586165,   11.0248775
   1296, -0.240096524,  -11.0215664
   1297,   1.25851607,  -10.9573812
   1298,  -3.77240252,  -10.3558197
   1299, -0.620046973,   11.0103197
   1300,  0.359452993,  -11.0166426
   1301,  -5.11565304,   9.77691078
   1302,  -6.21502686,  -9.03238487
   1303,  0.959132791,  -10.9829731
   1304,   5.70542765,   9.43771362
   1305,   8.20442104,  -7.36737347
   1306,  -0.53791219,  -11.0186253
   1307,   7.00512362,   8.51479149
   1308,   -2.6220758,  -10.7071714
   1309,  -1.31032562,   10.9945831
   1310,   4.44429111,  -10.0721149
   1311,  -3.60111117,   10.4909353
   1312,  -3.28207803,   10.5364485
   1313,  -5.88464403,   9.31937408
   1314,   3.39795947,  -10.4718342
   1315,  -6.04180384,  -9.19871235
   1316,   9.27365208,   5.92685223
   1317,  -5.62952518,   9.47700119
   1318,   3.53334546,   10.4332123
   1319,   7.79405689,   -7.7968483
   1320,  -3.20202994,  -10.5471525
   1321,   4.98371935,   -9.8245573
   1322,   8.01489353,   7.90069628
   1323,   8.62349892,    7.2374773
   1324,   9.60733795,  -5.91495991
   1325,   10.5201941,   3.98487544
   1326,   10.7347336,   3.42015433
   1327,   9.87957191,  -5.40308428
   1328,   8.55524921,  -7.30328751
   1329,   10.1485472,  -4.86911154
   1330,   10.3641357,    4.5949297
   1331,   10.5051594,  -4.04137039
   1332,   8.82012844,   7.01113272
   1333,   11.1831274,  -1.45558131
   1334,   11.0623322,  -2.38472462
   1335,   11.2532272, -0.335249096
   1336,   11.2442932, -0.633369744
   1337,   11.2565632, -0.0356234424
   1338,   7.80109549,   8.11201477
   1339,   11.2335024,  -1.21058977
   1340,   10.6101513,  -3.75961614
   1341,   8.65596581,  -7.02187443
   1342,   11.2334909, -0.927925885
   1343,   11.1197777,   1.75331414
   1344,   10.0164099,  -5.13816023
   1345,   9.74063492,  -5.66301489
   1346,   10.3619471,   4.30770254
   1347,   10.6334314,   3.69803739
   1348,   9.51400185,  -6.13767385
   1349,    8.4257021,   7.46288967
   1350,      7.58181,   8.31789017
   1351,   7.53493738,  -8.37231064
   1352,  -7.04584742,  -8.63488102
   1353,   7.31710863,  -8.57886028
   1354,    7.3573246,   8.51849079
   1355,  -9.76652336,   5.60016155
   1356,  -6.06435823,   9.48181152
   1357,  -10.6465921,   3.69652295
   1358,  -6.80565214,   8.96662617
   1359,  -7.71992826,   8.19479275
   1360,  -9.61193848,   5.85828543
   1361,  -7.04269171,   8.78311348
   1362,  -10.9583073,   2.01480103
   1363,  -10.5225849,   3.95714831
   1364,  -11.2387457,  0.531502485
   1365,  -11.0066023,    1.7016772
   1366,  -10.7688599,   3.45170021
   1367,  -9.28380489,   6.36465693
   1368,  -10.9392052,   2.64782238
   1369,  -8.74225712,   7.09068346
   1370,  -8.54854488,   7.32217979
   1371,  -7.27401495,   8.59325504
   1372,  -11.1740103,   1.10837686
   1373,  -11.2152357,  0.826247275
   1374,  -9.91776085,   5.34293699
   1375,  -10.3781157,   4.21996546
   1376,  -9.45121288,   6.11334801
   1377,  -8.34932041,   7.54880857
   1378,  -7.49965191,   8.39709854
   1379,  -10.8353977,   3.21997952
   1380,   4.04055023,   10.5511208
   1381,  -10.0699577,    5.0898056
   1382,  -4.00194311,   10.5317764
   1383,  -1.60534394,   11.1466541
   1384,   3.46801829,   10.6851988
   1385,   3.24629426,   10.8665648
   1386,   6.89242554,    8.9053154
   1387,   2.99899149,   10.8430662
   1388,  -1.44979966,   11.2665234
   1389,   6.22477579,   9.44181156
   1390,  -2.96536994,   10.8343916
   1391,   -11.251771,  0.232458785
   1392,   6.68281507,  -9.09689236
   1393,   5.76348829,  -9.67914581
   1394,    4.1503787,  -10.4355583
   1395,  -3.80167007,  -10.5931015
   1396,  -4.36268377,  -10.3749638
   1397,     2.406497,  -11.0493851
   1398,   6.24328661,   -9.4239397
   1399,   6.01306486,  -9.53965473
   1400,   -5.6797328,  -9.86207485
   1401,   1.82939351,  -11.1755505
   1402,   1.23621583,  -11.1965189
   1403,   1.53174663,   -11.176918
   1404,  -3.51688457,  -10.6914091
   1405,  -7.58543968,  -8.40475464
   1406,  -1.46878636,   -11.159955
   1407,  -4.63849735,  -10.2558489
   1408,  -4.08374453,  -10.4874258
   1409,   3.82198882,  -10.5102949
   1410,  -7.32674789,  -8.41326618
   1411,   -8.1335001,  -7.78858995
   1412,  -11.2573061, -0.0681413487
   1413,  -8.53211689,  -7.34207153
   1414,  -10.7002821,  -3.77636147
   1415,  -10.5721016,  -3.95425725
   1416,  -10.8932695,   -2.4038415
   1417,  -11.2602425, -0.369790018
   1418,  -11.1579075,  -1.34364927
   1419,  -10.8037567,  -3.14966512
   1420,   -11.246171,   -1.0640105
   1421,  -11.3423605, -0.885866761
   1422,   -10.127738,  -5.15469408
   1423,  -9.53538513,  -5.74139881
   1424,  -9.34591293,  -6.05636644
   1425,  -9.97535801,   -5.2872014
   1426,  -10.6439581,  -3.48768687
   1427,  -8.71798611,  -7.11281729
   1428,  -8.33513737,  -7.56747198
   1429,  -7.93023062,  -8.00430584
   1430,  -9.10111904,    6.2192297
   1431,  -10.4039297,  -3.48645067
   1432,  -11.0090647,  0.470941603
   1433,   -10.990756,  0.768709242
   1434,  -10.0467978,   4.67401075
   1435,   -10.969985,   1.06128645
   1436,   -9.8847065,   4.93111467
   1437,  -8.33426094,   -7.2135644
   1438,   -7.7266326,  -7.87826824
   1439,  -2.23788667,   10.9076824
   1440,  -10.3394852,  -4.14684725
   1441,  -10.2157145,   4.44837093
   1442,   4.97901583,  -10.0888977
   1443,    7.1388154,  -8.43237019
   1444,   2.02811933,   10.9548769
   1445,  -8.16593647,   7.40379906
   1446,   4.53699398,    10.172452
   1447,   2.82062745,   10.7149143
   1448,   10.0607214,   4.30452919
   1449,   10.8852015,  -2.90331888
   1450,   4.29402542,   10.4058943
   1451,  -7.53695011,   8.04714298
   1452,  -10.3313293,   3.79033065
   1453,  -7.93463135,   7.98591709
   1454,  -4.33165026,  -10.1350603
   1455,   10.7647285,  -2.53279757
   1456,   10.6407604,    3.0011425
   1457,  -6.13656473,   9.15537834
   1458,  -5.16409016,  -9.75627613
   1459,   11.0047874,  -1.79074693
   1460,   7.75213003,  -8.16533947
   1461,   3.80764532,   10.6364822
   1462,   4.43403435,  -10.3308935
   1463,  -1.17359936,  -11.1853895
   1464,   6.44081354,  -9.28362846
   1465,  -5.81077814,   9.64124584
   1466,   6.42127085,   9.29692173
   1467, -0.909521878,   11.2271538
   1468,   5.50716019,  -9.81908035
   1469,  -5.80813646,  -9.69741535
   1470,  -5.18402719,  -10.0041761
   1471,  0.938516438,  -11.2196627
   1472,  -8.88438606,  -6.88134766
   1473,  -9.26798344,   5.96726179
   1474,  -9.73355675,   5.19129753
   1475,    3.9017508,  -10.2500038
   1476,  -6.56253576,   9.14428043
   1477,  -10.7379742,   2.59932947
   1478,  -10.6654568,   2.88807487
   1479,  0.639148951,  -11.2384281
   1480,  -5.55611897,   9.79463196
   1481,   7.96583414,  -7.95494986
   1482, -0.605062246,   11.2424555
   1483,   5.24545097,  -9.95626259
   1484,   10.5338383,   3.28397012
   1485,   1.73434532,   11.1393423
   1486,  -6.31519365,   9.31615067
   1487,  -9.16768074,  -6.32468414
   1488,  -8.14459896,   7.77004194
   1489,  -10.7146196,  -2.71288729
   1490,  -6.02997875,  -9.50549126
   1491,   4.92588902,   10.0927601
   1492,  -10.6059809,   3.23652434
   1493,  0.338921577,  -11.2506514
   1494, -0.555127501,  -11.2298956
   1495,   8.17367744,  -7.74042892
   1496,   -10.608428,  -2.99376106
   1497,     1.491575,   11.1911354
   1498,  -5.30337048,   9.94244289
   1499, -0.303128541,   11.2536039
   1500,  -6.26389074,  -9.31877708
   1501,  -10.4859133,  -3.25586891
   1502, -0.260140777,  -11.2496309
   1503,  -10.4561615,   3.52326822
   1504,   1.20032656,    11.204834
   1505, -0.00181200402,   11.2577772
   1506,  -6.78867626,  -8.83241749
   1507, 0.0386364274,  -11.2549582
   1508,  0.900655508,   11.2259912
   1509,  -4.87140036,   10.2237902
   1510,  0.299346983,   11.2542048
   1511,  -8.55972481,   6.94574213
   1512,   9.21403885,   6.67970419
   1513,   11.1623363,   1.46110523
   1514,   -8.7470026,   6.70872688
   1515,  0.600200772,    11.243206
   1516,   9.26389599,   6.47747135
   1517,    9.3879385,   6.21210241
   1518,   9.52562332,   5.94560099
   1519,   3.49108648,  -10.6762791
   1520,   -10.958334,  -1.16692519
   1521,   10.7992067,  -3.18958354
   1522,  -3.75066042,    10.663558
   1523,   5.96333838,   9.29458046
   1524,  -2.91317439,  -10.6310291
   1525,   5.20957327,   9.96782207
   1526,   11.1967573,   1.16418719
   1527,   9.82427788,   5.24168158
   1528,  -9.79292107,  -5.50920439
   1529,   8.22311306,   7.68429852
   1530,  -2.64820504,  -10.9405632
   1531,   10.3874502,  -3.68998051
   1532,  -9.10991287,   6.61157417
   1533,   7.12735558,   8.71377468
   1534,  -11.0077267,  -1.66257167
   1535,   11.0642424,   2.03623915
   1536,  -11.0202074,  0.170939118
   1537,  -9.94613838,  -4.67992258
   1538,   8.29738045,   7.25692463
   1539,   11.2527771,  0.264568925
   1540,   10.0724983,   5.03939295
   1541,   -9.8837595,   -5.0009985
   1542,  -3.25599599,   10.7862034
   1543,    10.707984,  -3.47539449
   1544,   5.98410082,   9.56074047
   1545,  -8.92935848,   6.85369396
   1546,   5.47491884,   9.83444977
   1547,   3.19739819,  -10.7868776
   1548,  -3.52685571,   10.7442808
   1549,    11.223197,  0.864930689
   1550,   11.2416668,  0.564854443
   1551,  -11.0582113, -0.825083077
   1552,   5.73303127,   9.69688225
   1553,   3.11159039,  -10.5728483
   1554,  -11.0289078, -0.445056796
   1555,  -11.0254202, -0.131605461
   1556,   7.11645174,  -8.79350758
   1557,    6.9297514,  -8.94715595
   1558,   8.37322426,  -7.52308035
   1559,   -2.3544271,  -11.0081615
   1560,    -2.059407,  -11.0676222
   1561,   6.24984026,   9.15960121
   1562,   6.52711964,   8.91303921
   1563,   2.82444263,  -10.6629868
   1564,  -1.73961043,  -10.8871174
   1565,  -2.03468776,  -10.8348236
   1566,   10.1964884,   4.11390495
   1567,  -10.4964714,    -3.751436
   1568,  -1.21371675,   11.2277489
   1569,  -7.73444414,  -8.21355915
   1570,  -10.9055204,  -2.87253165
   1571,  -10.1432896,  -4.91499281
   1572,   -5.0603137,   10.0850983
   1573,  -11.2841005, -0.668689609
   1574,   9.03207588,    6.8008709
   1575,  -5.46364594,  -9.89886284
*Element, type=CPS3
1, 778, 686, 635
2, 739, 722, 716
3, 759, 750, 751
4, 774, 740, 768
5, 778,  44,  45
194, 100,  99,   7
195, 850, 828, 829
196, 856, 834, 835
197, 875, 852, 853
198, 862, 851, 852
199, 807, 881, 818
200, 813, 884, 811
322, 138,   3,  50
323, 145,  10, 146
324, 900, 899, 142
325, 959, 930, 948
326, 946, 928, 927
327, 967, 144, 145
443, 1048,  106,  105
444, 1127, 1143, 1116
445, 1128, 1089, 1114
641, 1151,  530,  531
642,  382, 1193,  381
643, 1382, 1215, 1156
644, 1548, 1522, 1311
645, 1401,  612,  613
646, 1501, 1426, 1431
647, 1221, 1198, 1472
648, 1477, 1368, 1148
649, 1492, 1366, 1379
650, 1463, 1289, 1282
651, 1535, 1167, 1207
652, 1266, 1409, 1475
653, 1450, 1205, 1446
654, 1464, 1237, 1398
655, 1339, 1261, 1333
656, 1494, 1306, 1289
657, 1497, 1293, 1485
658, 1461, 1162, 1380
659, 1341, 1173, 1328
660, 1435, 1214, 1372
661, 1447, 1387, 1158
662, 1556, 1270, 1557
663, 1540, 1225, 1166
664, 1389, 1561, 1466
*Element, type=CPS4R
  6, 689, 688,  48,  49
  7, 686, 778,  45,  46
  8, 635,  42,  43, 778
  9, 770, 775, 774, 768
 10, 698, 697, 668, 667
 11,  26, 655, 650,  25
 12, 642,  15,  16, 641
 13,  76,   1,  14, 633
 14, 683, 684,  73,  74
 15,  44, 778,  43,   2
 16,  42, 635, 636,  41
 17, 636, 635, 784, 692
 18, 635, 686, 687, 784
 19,  39, 634, 637,  38
 20, 736, 735, 689, 690
 21, 638,  37,  38, 637
 22, 719, 770, 768, 714
 23, 644,  34,  35, 643
 24, 693, 741, 740, 694
 25, 651,  33,  34, 644
 26, 695, 742, 741, 693
 27, 700, 698, 667, 670
 28,  29, 648, 654,  28
 29, 671, 670,  59,  60
 30,  28, 654, 649,  27
 31, 704, 703, 673, 677
 32,  27, 649, 655,  26
 33, 673, 672,  61,  62
 34,  25, 650, 656,  24
 35, 708, 707, 674, 675
 36, 660,  22,  23, 659
 37, 779, 680,  70,   4
 38, 738, 699, 739, 769
 39, 682, 683,  74,  75
 40, 683, 682, 781, 684
 41, 633,  14,  15, 642
 42, 664, 691,  51,  52
 43, 690, 689,  49,  50
 44, 688, 689, 735, 692
 45, 693, 694, 662, 663
 46, 639,  36,  37, 638
 47, 643,  35,  36, 639
 48, 663, 665, 695, 693
 49, 697, 696, 666, 668
 50,  32, 652, 653,  31
 51, 658,  30,  31, 653
 52, 702, 701, 671, 672
 53, 674, 679,  65,  66
 54, 705, 751, 750, 704
 55, 753, 752, 706, 707
 56, 676, 675,  67,  68
 57, 709, 708, 675, 676
 58, 789, 755, 710, 711
 59, 645,  20,  21, 657
 60, 710, 709, 676, 681
 61,   4,  71, 669, 779
 62,  18, 640, 647,  17
 63, 641, 785, 781, 642
 64, 633, 682,  75,  76
 65, 634,  39,  40, 661
 66, 661,  40,  41, 636
 67, 687, 686,  46,  47
 68, 662, 664,  52,  53
 69, 712, 713, 638, 637
 70,  54,  55, 665, 663
 71, 640,  18,  19, 646
 72, 646,  19,  20, 645
 73, 641,  16,  17, 647
 74, 663, 662,  53,  54
 75, 657,  21,  22, 660
 76, 711, 710, 681, 680
 77, 738, 737, 779, 669
 78, 670, 667,  58,  59
 79, 648,  29,  30, 658
 80, 672, 671,  60,  61
 81, 678, 677,  63,  64
 82, 666, 665,  55,  56
 83,  33, 651, 652,  32
 84, 698, 745, 744, 697
 85, 701, 700, 670, 671
 86, 703, 702, 672, 673
 87, 790, 762, 761, 759
 88,  24, 656, 659,  23
 89, 705, 704, 677, 678
 90, 675, 674,  66,  67
 91, 688, 687,  47,  48
 92, 772, 786, 736, 783
 93, 780, 691, 773, 783
 94,  56,  57, 668, 666
 95, 696, 695, 665, 666
 96,  57,  58, 667, 668
 97, 715, 767, 766, 732
 98, 715, 732, 651, 644
 99, 684, 685,  72,  73
100, 720, 730, 653, 652
101, 701, 747, 746, 700
102,  62,  63, 677, 673
103, 724, 728, 648, 658
104, 703, 749, 748, 702
105, 733, 721, 657, 660
106,  68,  69, 681, 676
107, 788, 755, 721, 733
108, 750, 759, 758, 749
109, 679, 678,  64,  65
110, 706, 705, 678, 679
111, 707, 706, 679, 674
112,  69,  70, 680, 681
113, 737, 711, 680, 779
114, 682, 633, 642, 781
115, 722, 782, 647, 640
116, 685, 669,  71,  72
117, 687, 688, 692, 784
118, 692, 734, 661, 636
119, 712, 637, 634, 723
120, 691, 780,   3,  51
121, 776, 773, 691, 664
122, 774, 776, 694, 740
123, 684, 781, 785, 782
124, 716, 722, 640, 646
125, 713, 719, 639, 638
126, 771, 770, 719, 713
127, 664, 662, 694, 776
128, 714, 715, 644, 643
129, 763, 743, 744, 764
130, 697, 744, 743, 696
131, 730, 724, 658, 653
132, 737, 738, 769, 787
133, 684, 782, 699, 685
134, 700, 746, 745, 698
135, 756, 747, 748, 757
136, 702, 748, 747, 701
137, 725, 726, 649, 654
138, 726, 729, 655, 649
139, 706, 752, 751, 705
140, 790, 759, 751, 752
141, 754, 753, 707, 708
142, 717, 733, 660, 659
143, 721, 718, 645, 657
144, 716, 646, 645, 718
145, 714, 768, 767, 715
146, 719, 714, 643, 639
147, 696, 743, 742, 695
148, 659, 656, 731, 717
149, 787, 769, 718, 789
150, 732, 720, 652, 651
151, 699, 782, 722, 739
152, 734, 723, 634, 661
153, 734, 692, 735, 723
154, 728, 725, 654, 648
155, 704, 750, 749, 703
156, 656, 650, 727, 731
157, 729, 727, 650, 655
158, 760, 746, 747, 756
159, 749, 758, 757, 748
160, 746, 760, 765, 745
161, 732, 766, 763, 720
162, 752, 777, 762, 790
163, 733, 777, 754, 788
164, 723, 735, 736, 786
165, 738, 669, 685, 699
166, 767, 768, 740, 741
167, 742, 766, 767, 741
168, 743, 763, 766, 742
169, 764, 744, 745, 765
170, 720, 763, 764, 730
171, 728, 760, 756, 725
172, 725, 756, 757, 726
173, 777, 752, 753, 754
174, 754, 708, 709, 788
175, 709, 710, 755, 788
176, 721, 755, 789, 718
177, 760, 728, 724, 765
178, 758, 729, 726, 757
179, 759, 727, 729, 758
180, 765, 724, 730, 764
181, 761, 731, 727, 759
182, 762, 717, 731, 761
183, 771, 713, 712, 772
184, 775, 772, 783, 773
185, 712, 723, 786, 772
186, 783, 736, 690, 780
187, 776, 774, 775, 773
188, 775, 770, 771, 772
189, 777, 733, 717, 762
190, 780, 690,  50,   3
191, 785, 641, 647, 782
192, 787, 789, 711, 737
193, 716, 718, 769, 739
201,  78,  79, 802, 791
202, 792,  81,  82, 801
203,  81, 792,  80,   6
204,  92, 810, 794,  91
205, 810,  92,  93, 811
206, 796, 793, 106,   1
207, 795, 835, 834, 820
208, 117, 118, 824, 797
209, 112, 113, 807, 818
210,  75, 817, 798,  76
211,  72, 877, 800,  73
212, 802, 792, 801, 836
213,  83, 803, 801,  82
214, 836, 848, 791, 802
215, 878, 827, 849, 880
216, 826, 830, 829, 804
217, 797, 821, 116, 117
218, 847, 846, 881, 839
219, 808,   1,  76, 798
220, 821, 809, 115, 116
221,  94, 813, 811,  93
222, 879, 838, 884, 812
223, 813, 814, 812, 884
224,  95, 814, 813,  94
225, 815, 102, 103, 814
226,  97,  98, 101, 102
227,  98,  99, 100, 101
228, 104, 812, 814, 103
229,  71,   4, 107, 876
230, 876, 107, 108, 877
231, 816, 800, 109, 110
232, 799, 816, 110, 111
233,  73, 800, 816,  74
234, 839, 881, 807, 819
235, 795,  90,  91, 794
236, 866, 833, 834, 856
237, 820,  89,  90, 795
238, 823, 832, 831, 806
239, 805, 825, 119, 120
240, 862, 844, 885, 851
241,  84, 804, 803,  83
242, 803, 828, 836, 801
243, 791, 827,  77,  78
244, 878, 805, 120,   5
245,  79,  80, 792, 802
246, 105, 106, 793, 879
247, 841, 840, 809, 821
248, 874, 873, 796, 870
249, 861, 862, 852, 875
250, 846, 799, 818, 881
251, 111, 112, 818, 799
252, 108, 109, 800, 877
253, 828, 850, 848, 836
254, 804,  84,  85, 826
255, 826,  85,  86, 806
256, 806,  86,  87, 823
257, 850, 871, 849, 848
258, 823,  87,  88, 822
259, 832, 823, 822, 833
260, 113, 114, 819, 807
261, 819, 809, 840, 839
262, 796,   1, 808, 870
263, 846, 847, 798, 817
264, 114, 115, 809, 819
265, 860, 864, 888, 859
266, 794, 837, 835, 795
267, 810, 838, 837, 794
268, 812, 104, 105, 879
269,  96, 815, 814,  95
270,  96,  97, 102, 815
271, 817, 816, 799, 846
272, 817,  75,  74, 816
273,  89, 820, 822,  88
274, 875, 864, 860, 861
275, 806, 831, 830, 826
276, 825, 824, 118, 119
277, 804, 829, 828, 803
278,   5,  77, 827, 878
279, 845, 844, 825, 805
280, 844, 843, 824, 825
281, 833, 822, 820, 834
282, 843, 842, 797, 824
283, 842, 841, 821, 797
284, 859, 888, 868, 858
285, 872, 886, 868, 865
286, 856, 835, 857, 867
287, 867, 857, 873, 874
288, 811, 884, 838, 810
289, 793, 863, 838, 879
290, 840, 858, 869, 839
291, 856, 867, 872, 866
292, 833, 866, 855, 854
293, 854, 853, 832, 833
294, 852, 831, 832, 853
295, 851, 830, 831, 852
296, 848, 849, 827, 791
297, 798, 847, 882, 808
298, 880, 849, 871, 885
299, 830, 871, 850, 829
300, 843, 861, 860, 842
301, 860, 859, 841, 842
302, 841, 859, 858, 840
303, 865, 855, 866, 872
304, 857, 835, 837, 887
305, 870, 808, 882, 883
306, 883, 886, 872, 867
307, 864, 854, 855, 865
308, 861, 843, 844, 862
309, 885, 844, 845, 880
310, 857, 887, 863, 873
311, 793, 796, 873, 863
312, 853, 854, 864, 875
313, 888, 864, 865, 868
314, 839, 869, 882, 847
315, 883, 867, 874, 870
316,  72,  71, 876, 877
317, 880, 845, 805, 878
318, 882, 869, 886, 883
319, 851, 885, 871, 830
320, 886, 869, 858, 868
321, 887, 837, 838, 863
328, 159, 160, 920, 889
329, 889, 890, 158, 159
330, 904, 128, 129, 906
331, 157, 158, 890, 892
332, 891, 931, 932, 901
333, 156, 157, 892, 894
334, 132, 896, 908, 131
335, 897, 972, 909, 910
336, 969, 926, 972, 897
337, 903, 919, 154, 155
338, 912, 915, 151, 152
339, 900, 149, 150, 914
340, 964, 962, 961, 950
341, 975, 966, 901, 932
342, 947, 957, 958, 948
343, 155, 156, 894, 903
344, 893, 930, 931, 891
345, 905,   2, 898, 965
346, 928, 906, 907, 927
347, 130, 907, 906, 129
348, 908, 977, 927, 907
349,  46, 897, 910,  47
350, 134, 910, 909, 133
351, 911,  48,  47, 910
352, 136, 137,  49,  48
353, 137, 138,  50,  49
354, 152, 153, 918, 912
355, 900, 913, 148, 149
356, 913, 967, 147, 148
357, 146, 147, 967, 145
358, 899, 900, 914, 915
359, 899, 916, 141, 142
360, 139, 140, 917, 968
361, 970, 942, 968, 917
362,   9, 966, 902, 124
363, 923, 925, 922, 924
364, 124, 902, 921, 123
365, 123, 921, 923, 122
366, 924, 121, 122, 923
367, 162,   8, 121, 924
368, 126, 891, 901, 125
369, 127, 893, 891, 126
370, 893, 127, 128, 904
371, 956, 946, 927, 945
372, 929, 904, 906, 928
373,  44, 895, 969,  45
374,  44,   2, 905, 895
375, 896, 132, 133, 909
376, 897,  46,  45, 969
377, 898,   2, 139, 968
378, 916, 917, 140, 141
379, 900, 142, 143, 913
380, 944, 941, 943, 955
381, 940, 939, 889, 920
382, 936, 935, 919, 903
383, 964, 950, 960, 958
384, 907, 130, 131, 908
385, 895, 945, 926, 969
386, 908, 896, 976, 977
387, 135, 911, 910, 134
388, 135, 136,  48, 911
389, 916, 899, 915, 954
390, 913, 143, 144, 967
391, 915, 914, 150, 151
392, 954, 915, 912, 933
393, 970, 954, 933, 973
394, 918, 919, 935, 934
395, 919, 918, 153, 154
396, 918, 934, 933, 912
397, 160, 161, 922, 920
398, 941, 921, 902, 943
399, 161, 162, 924, 922
400, 925, 923, 921, 941
401, 920, 922, 925, 940
402, 976, 972, 926, 977
403, 945, 927, 977, 926
404, 894, 937, 936, 903
405, 904, 929, 930, 893
406, 892, 938, 937, 894
407, 939, 971, 890, 889
408, 955, 943, 975, 932
409, 917, 916, 954, 970
410, 950, 961, 935, 936
411, 929, 947, 948, 930
412, 892, 890, 971, 938
413, 931, 930, 979, 949
414, 980, 963, 959, 960
415, 925, 941, 944, 940
416, 902, 966, 975, 943
417, 968, 942, 962, 898
418, 942, 970, 973, 974
419, 953, 978, 949, 979
420, 939, 940, 944, 978
421, 895, 905, 956, 945
422, 962, 942, 974, 961
423, 951, 950, 936, 937
424, 952, 951, 937, 938
425, 953, 952, 938, 971
426, 955, 949, 978, 944
427, 932, 931, 949, 955
428, 948, 958, 960, 959
429, 952, 953, 979, 963
430, 946, 956, 957, 947
431, 965, 898, 962, 964
432, 964, 958, 957, 965
433, 952, 963, 980, 951
434, 930, 959, 963, 979
435, 960, 950, 951, 980
436, 935, 961, 974, 934
437, 965, 957, 956, 905
438, 966,   9, 125, 901
439, 971, 939, 978, 953
440, 896, 909, 972, 976
441, 934, 974, 973, 933
442, 928, 946, 947, 929
446,   22, 1004,  998,   23
447,  981,   15,   14, 1048
448, 1031, 1030,  103,  102
449, 1000,   33,   32, 1008
450, 1131, 1041, 1036, 1035
451, 1009,   41,   40,  984
452, 1035,  983,  982, 1131
453,   42,  982,  983,   43
454,   43,  983,  139,    2
455, 1036, 1037,  142,  141
456,  986,   38,   37,  995
457,  985,  984,   40,   39
458, 1041, 1046, 1037, 1036
459, 1012, 1011,  180,  181
460, 1053, 1049,  987,  999
461, 1011, 1013,  179,  180
462, 1013, 1011, 1043, 1045
463,   34,  999,  987,   35
464,   30,  996, 1001,   31
465, 1045, 1047, 1014, 1013
466,  174,  175, 1017, 1018
467,  173,  174, 1018, 1019
468,  997,   28,   27, 1007
469, 1024, 1022,  171,  172
470, 1105, 1104, 1064, 1065
471, 1025, 1027,  168,  169
472,   21,  988, 1004,   22
473, 1026, 1021,  165,  166
474, 1021, 1020,  164,  165
475, 1143, 1107, 1051, 1050
476,   20,  989,  988,   21
477, 1060, 1141, 1115, 1050
478, 1141, 1059, 1042, 1073
479, 1032, 1031,  102,  101
480, 1136, 1040,  990,  991
481,   15,  981,  991,   16
482,   14,    1,  106, 1048
483, 1033, 1032,  101,  100
484,   17,  990,  992,   18
485, 1042, 1040, 1031, 1032
486, 1020, 1034,  163,  164
487, 1051,  988,  989, 1050
488, 1083, 1123, 1122, 1082
489,   23,  998, 1005,   24
490, 1081, 1080, 1028, 1027
491,  169,  170, 1023, 1025
492, 1065, 1064, 1007, 1003
493, 1003,   26,   25, 1006
494, 1076, 1079, 1019, 1018
495, 1075, 1076, 1018, 1017
496,  176,  177, 1015, 1016
497, 1047, 1072, 1015, 1014
498,  178,  179, 1013, 1014
499, 1090, 1091, 1043, 1044
500,   38,  986,  985,   39
501, 1049, 1056,  994,  987
502,   10,  145, 1010, 1132
503, 1035, 1036,  141,  140
504, 1037, 1038,  143,  142
505, 1089, 1128, 1134, 1087
506,  105,  104, 1029, 1048
507, 1030, 1029,  104,  103
508,  983, 1035,  140,  139
509,  982,   42,   41, 1009
510,  995,   37,   36,  994
511, 1088, 1086, 1117, 1139
512,   35,  987,  994,   36
513, 1090, 1128, 1114, 1112
514,  999,   34,   33, 1000
515,  989,   20,   19,  993
516,  993,   19,   18,  992
517, 1133, 1034, 1135, 1125
518,  990,   17,   16,  991
519, 1029,  991,  981, 1048
520, 1059, 1057,  992,  990
521, 1044, 1043, 1011, 1012
522,  996,   30,   29, 1002
523, 1002,   29,   28,  997
524, 1007,   27,   26, 1003
525,  172,  173, 1019, 1024
526, 1122, 1106, 1110, 1121
527,  177,  178, 1014, 1015
528, 1008,   32,   31, 1001
529,  175,  176, 1016, 1017
530, 1072, 1074, 1016, 1015
531, 1006,   25,   24, 1005
532, 1022, 1023,  170,  171
533, 1078, 1077, 1021, 1026
534, 1051, 1070, 1004,  988
535, 1132, 1010, 1087, 1134
536, 1038, 1039,  144,  143
537, 1132, 1012,  181,   10
538, 1088, 1087, 1010, 1039
539, 1090, 1112, 1113, 1091
540, 1099, 1094, 1093, 1101
541, 1074, 1094, 1095, 1075
542, 1074, 1075, 1017, 1016
543, 1072, 1093, 1094, 1074
544, 1076, 1096, 1097, 1079
545, 1079, 1084, 1024, 1019
546, 1116, 1115, 1125, 1135
547, 1064, 1063,  997, 1007
548, 1067, 1065, 1003, 1006
549, 1075, 1095, 1096, 1076
550, 1052, 1069, 1005,  998
551,  166,  167, 1028, 1026
552, 1070, 1052,  998, 1004
553,  167,  168, 1027, 1028
554, 1082, 1081, 1027, 1025
555, 1029, 1030, 1136,  991
556, 1040, 1042, 1059,  990
557, 1034, 1133,    7,  163
558, 1057, 1060,  993,  992
559, 1127, 1129, 1077, 1126
560, 1009, 1130, 1131,  982
561,  984, 1137, 1130, 1009
562, 1046, 1086, 1038, 1037
563, 1039, 1010,  145,  144
564, 1031, 1040, 1136, 1030
565, 1061,  985,  986, 1055
566, 1033, 1073, 1042, 1032
567, 1049, 1111, 1113, 1056
568, 1142, 1139, 1117, 1138
569, 1094, 1099, 1098, 1095
570, 1054, 1055,  986,  995
571,  989,  993, 1060, 1050
572, 1080, 1078, 1026, 1028
573,  999, 1000, 1071, 1053
574, 1091, 1092, 1045, 1043
575, 1056, 1054,  995,  994
576, 1055, 1139, 1142, 1061
577, 1053, 1144, 1111, 1049
578, 1125, 1073, 1033, 1133
579, 1000, 1008, 1058, 1071
580, 1008, 1001, 1068, 1058
581, 1107, 1143, 1127, 1126
582, 1130, 1137, 1041, 1131
583,  984,  985, 1061, 1137
584, 1001,  996, 1062, 1068
585,  996, 1002, 1066, 1062
586, 1002,  997, 1063, 1066
587, 1084, 1120, 1124, 1085
588, 1083, 1082, 1025, 1023
589, 1069, 1067, 1006, 1005
590, 1108, 1118, 1119, 1109
591, 1107, 1126, 1118, 1108
592, 1140, 1093, 1072, 1047
593, 1073, 1125, 1115, 1141
594, 1095, 1098, 1100, 1096
595, 1096, 1100, 1102, 1097
596, 1120, 1103, 1104, 1124
597, 1020, 1021, 1077, 1129
598, 1104, 1103, 1063, 1064
599, 1107, 1108, 1070, 1051
600, 1108, 1109, 1052, 1070
601, 1109, 1119, 1121, 1110
602, 1023, 1022, 1085, 1083
603, 1106, 1105, 1065, 1067
604, 1022, 1024, 1084, 1085
605, 1079, 1097, 1120, 1084
606, 1039, 1038, 1086, 1088
607, 1138, 1117, 1086, 1046
608, 1134, 1044, 1012, 1132
609, 1089, 1139, 1055, 1114
610, 1056, 1113, 1112, 1054
611, 1087, 1088, 1139, 1089
612, 1128, 1090, 1044, 1134
613, 1092, 1111, 1144, 1140
614, 1099, 1101, 1071, 1058
615, 1047, 1045, 1092, 1140
616, 1098, 1099, 1058, 1068
617, 1100, 1098, 1068, 1062
618, 1102, 1100, 1062, 1066
619, 1103, 1102, 1066, 1063
620, 1101, 1093, 1140, 1144
621, 1111, 1092, 1091, 1113
622, 1101, 1144, 1053, 1071
623, 1097, 1102, 1103, 1120
624, 1124, 1104, 1105, 1123
625, 1067, 1069, 1110, 1106
626, 1106, 1122, 1123, 1105
627, 1069, 1052, 1109, 1110
628, 1050, 1115, 1116, 1143
629, 1114, 1055, 1054, 1112
630, 1127, 1116, 1135, 1129
631, 1141, 1060, 1057, 1059
632, 1118, 1078, 1080, 1119
633, 1119, 1080, 1081, 1121
634, 1121, 1081, 1082, 1122
635, 1123, 1083, 1085, 1124
636, 1126, 1077, 1078, 1118
637, 1034, 1020, 1129, 1135
638, 1133, 1033,  100,    7
639, 1138, 1137, 1061, 1142
640, 1046, 1041, 1137, 1138
 665, 1453, 1488, 1216, 1152
 666, 1153, 1445, 1377, 1370
 667,  392, 1511, 1514,  391
 668,  522, 1545, 1369,  521
 669,  389, 1430, 1473,  388
 670,  387, 1201, 1194,  386
 671, 1381,  529,  530, 1151
 672,  534, 1357, 1363,  533
 673, 1193,  382, 1441, 1375
 674,  529, 1381, 1374,  528
 675,  190,  191, 1156, 1215
 676,  502, 1215, 1382,  501
 677,  502,  503, 1157, 1215
 678, 1572, 1509,  504,  505
 679, 1290,  188,  189, 1157
 680, 1457, 1313, 1356, 1486
 681, 1476, 1358, 1220, 1155
 682,  512,  513, 1361, 1358
 683,    8,  182, 1155, 1220
 684, 1313, 1457,  183,  184
 685, 1317, 1313,  184,  185
 686,  186,  187, 1301, 1252
 687,  503,  504, 1509, 1157
 688, 1312,  193,  194, 1260
 689, 1548, 1311, 1312, 1542
 690, 1542,  498,  499, 1548
 691, 1568, 1467,  490,  491
 692, 1288, 1295,  204,  205
 693, 1292, 1288,  205,  206
 694, 1291, 1279,  207,  208
 695, 1508, 1279, 1291, 1504
 696, 1279, 1292,  206,  207
 697, 1482, 1299, 1294, 1499
 698,  201,  202, 1299, 1274
 699, 1274, 1309,  200,  201
 700, 1383, 1160, 1271, 1309
 701,  496, 1161, 1439,  495
 702, 1439, 1161,  196,  197
 703, 1160, 1439,  197,  198
 704,  199,  200, 1309, 1271
 705, 1497, 1504, 1291, 1293
 706,  215, 1267, 1273,  214
 707,  216, 1318, 1267,  215
 708, 1162,  217,  218, 1205
 709, 1205,  218,  219, 1446
 710, 1265, 1262, 1491, 1446
 711, 1205, 1450, 1380, 1162
 712,  472,  473, 1380, 1450
 713, 1384,  475,  476, 1385
 714, 1384, 1273, 1267, 1318
 715,  221, 1262, 1265,  220
 716, 1544, 1389,  465,  466
 717, 1533, 1386, 1234, 1307
 718, 1163, 1307,  229,  230
 719, 1322, 1338, 1231, 1164
 720, 1209, 1164,  233,  234
 721,  455,  456, 1349, 1323
 722, 1230,  238,  239, 1197
 723, 1518, 1316, 1229, 1208
 724, 1518, 1208,  448,  449
 725, 1199,  244,  245, 1225
 726, 1225, 1540, 1527, 1199
 727,  246, 1448, 1232,  245
 728, 1347, 1325, 1244, 1228
 729, 1330, 1166, 1232, 1346
 730,  444,  445, 1166, 1330
 731, 1389, 1544, 1523, 1561
 732, 1523, 1304,  224,  225
 733, 1262, 1263, 1525, 1491
 734,  222, 1263, 1262,  221
 735, 1164, 1231,  232,  233
 736, 1323, 1349, 1538, 1165
 737, 1209, 1538, 1349, 1529
 738, 1165, 1538,  235,  236
 739,  247, 1566, 1448,  246
 740, 1244, 1566,  247,  248
 741,  438,  439, 1218, 1150
 742,  436, 1167, 1535,  435
 743, 1535, 1207, 1168, 1343
 744, 1200,  256,  257, 1238
 745,  259, 1245, 1242,  258
 746, 1336, 1335, 1251, 1240
 747,  264, 1241, 1240,  263
 748, 1336, 1342,  425,  426
 749, 1251, 1250,  261,  262
 750,  263, 1240, 1251,  262
 751,  253, 1167, 1239,  252
 752, 1347, 1326,  440,  441
 753,  250, 1484, 1228,  249
 754,  265, 1261, 1241,  264
 755, 1334,  420,  421, 1169
 756, 1543, 1521, 1257, 1227
 757, 1170, 1331, 1340, 1531
 758,  274, 1170, 1531,  273
 759, 1170, 1249, 1206, 1331
 760, 1256,  276,  277, 1246
 761,  279, 1233, 1254,  278
 762, 1254, 1246,  277,  278
 763,  410,  411, 1329, 1344
 764, 1256, 1246, 1329, 1171
 765, 1206, 1171,  412,  413
 766,  275, 1249, 1170,  274
 767,  267,  268, 1169, 1459
 768,  268,  269, 1455, 1169
 769, 1275,  270,  271, 1257
 770, 1327, 1345,  408,  409
 771,  281, 1264, 1255,  280
 772, 1348,  406,  407, 1324
 773,  402,  403, 1243, 1341
 774,  286, 1173, 1341,  285
 775,  287, 1305, 1173,  286
 776,   11,  396, 1351, 1353
 777, 1443, 1270, 1556, 1353
 778, 1175,  294,  295, 1237
 779,  298, 1269, 1286,  297
 780,  301, 1236, 1321,  300
 781, 1462, 1310, 1176, 1394
 782,  616, 1222, 1182,  615
 783, 1266, 1314, 1519, 1409
 784, 1285, 1181, 1397, 1182
 785,  312, 1283, 1277,  311
 786, 1300,  316,  317, 1284
 787, 1296, 1502, 1507, 1284
 788,  321, 1282, 1289,  320
 789, 1180, 1282,  321,  322
 790, 1565, 1564,  323,  324
 791, 1560, 1559,  598,  599
 792,  600, 1210, 1560,  599
 793,  603, 1289, 1463,  602
 794,  318, 1296, 1284,  317
 795, 1493, 1507,  606,  607
 796,  283, 1172, 1224,  282
 797, 1319, 1226, 1460, 1481
 798, 1226, 1174, 1351, 1460
 799, 1174,  291,  292, 1443
 800,  300, 1321, 1247,  299
 801,  624, 1483, 1442,  623
 802,  309, 1285, 1563,  308
 803,  307, 1553, 1314,  306
 804, 1563, 1285, 1182, 1222
 805,  314, 1303, 1297,  313
 806, 1403,  611,  612, 1401
 807, 1284, 1507, 1493, 1300
 808, 1564, 1565, 1560, 1210
 809,  325,  326, 1308, 1179
 810,  596, 1178, 1217,  595
 811, 1178, 1530, 1308, 1524
 812, 1396, 1408, 1183, 1454
 813, 1395, 1404, 1253, 1298
 814, 1217, 1178, 1524, 1320
 815, 1320, 1524,  327,  328
 816,  586, 1400, 1469,  585
 817, 1302, 1186, 1500, 1315
 818, 1352,   80,   79, 1410
 819,  578, 1405, 1569,  577
 820, 1202, 1428, 1411, 1187
 821,  341, 1202, 1187,    5
 822, 1428, 1202, 1437, 1413
 823,  344,  345, 1198, 1221
 824,  346,  347, 1424, 1487
 825, 1528, 1423, 1212, 1189
 826,  350, 1189, 1212,  349
 827,  563, 1571, 1191,  562
 828,  561,  562, 1191, 1440
 829,  557, 1419, 1570,  556
 830, 1489,  359,  360, 1416
 831,  360,  361, 1192, 1416
 832,  555, 1145, 1416,  554
 833, 1145,  555,  556, 1570
 834, 1414, 1426,  558,  559
 835,  559,  560, 1415, 1414
 836,  336, 1185, 1458,  335
 837, 1185,  336,  337, 1213
 838,  587, 1575, 1400,  586
 839,  589, 1184, 1470,  588
 840,  590,  591, 1396, 1407
 841, 1184, 1407, 1287, 1258
 842, 1395, 1408,  592,  593
 843, 1454, 1287, 1407, 1396
 844,  332,  333, 1287, 1454
 845,  333,  334, 1258, 1287
 846, 1352, 1506,    6,   80
 847,   79,   78, 1203, 1410
 848, 1438, 1203,   78,   77
 849, 1429, 1438, 1187, 1411
 850,  353,  354, 1440, 1191
 851, 1415, 1440, 1190, 1567
 852,  361,  362, 1534, 1192
 853, 1420,  550,  551, 1418
 854, 1435, 1433,  370,  371
 855, 1435,  371,  372, 1214
 856, 1362, 1365,  373,  374
 857,  538,  539, 1148, 1368
 858,  540, 1362, 1148,  539
 859, 1214,  542,  543, 1372
 860, 1536, 1391, 1412, 1555
 861,  548,  549, 1421, 1573
 862, 1520, 1551, 1420, 1418
 863, 1534,  362,  363, 1147
 864, 1477, 1478, 1149, 1368
 865, 1357, 1503, 1452, 1363
 866,  535, 1366, 1357,  534
 867, 1374, 1474, 1194, 1355
 868,  526, 1360, 1376,  525
 869,  525, 1376, 1367,  524
 870, 1369, 1545, 1514, 1511
 871, 1488, 1377, 1445, 1216
 872,  393,  394, 1445, 1153
 873,  401,  402, 1341, 1328
 874,  285, 1341, 1243,  284
 875,  404,  405, 1224, 1172
 876,  418,  419, 1146, 1449
 877, 1337, 1539, 1248, 1250
 878, 1335, 1337, 1250, 1251
 879,  258, 1242, 1238,  257
 880, 1200, 1513, 1343, 1168
 881, 1168, 1207,  254,  255
 882, 1228, 1484, 1326, 1347
 883, 1229, 1316,  240,  241
 884, 1316, 1197,  239,  240
 885, 1512,  452,  453, 1574
 886, 1268,  237,  238, 1230
 887, 1338, 1322,  458,  459
 888, 1350, 1354, 1163, 1211
 889, 1307, 1234,  228,  229
 890,  463,  464, 1466, 1196
 891, 1263, 1281, 1546, 1525
 892, 1158,  478,  479, 1159
 893,  211,  212, 1159, 1444
 894, 1447, 1272,  213,  214
 895, 1273, 1387, 1447,  214
 896,  477,  478, 1158, 1387
 897, 1356, 1465,  508,  509
 898,  122,  121, 1204, 1154
 899, 1378, 1359, 1451, 1219
 900, 1219, 1154, 1371, 1378
 901,    9,  124, 1451, 1152
 902,  121,    8, 1220, 1204
 903, 1473, 1376, 1360, 1201
 904, 1201, 1360, 1355, 1194
 905,   13, 1412, 1391,  546
 906, 1422,  564,  565, 1425
 907, 1537, 1541,  351,  352
 908,  568, 1424, 1423,  567
 909,  570, 1198, 1487,  569
 910, 1413,  573,  574, 1428
 911, 1437,  342,  343, 1188
 912, 1569, 1405, 1410, 1203
 913,  582, 1186, 1506,  581
 914, 1186, 1302,  339,  340
 915, 1283, 1403, 1401, 1277
 916,  614, 1397, 1181,  613
 917, 1222,  616,  617, 1547
 918,  306, 1314, 1266,  305
 919, 1475, 1409, 1394, 1176
 920,  620, 1394, 1409,  619
 921,  622, 1177, 1462,  621
 922, 1468, 1269, 1247, 1483
 923,  299, 1247, 1269,  298
 924,  629, 1464, 1398,  628
 925, 1392,  630,  631, 1557
 926, 1157, 1509, 1572, 1290
 927, 1274, 1467, 1568, 1309
 928,  471, 1446, 1491,  470
 929,  223, 1281, 1263,  222
 930,  230,  231, 1211, 1163
 931,  231,  232, 1231, 1211
 932, 1333, 1459,  422,  423
 933,  288, 1223, 1305,  287
 934, 1305, 1223, 1495, 1558
 935,  296, 1259, 1237,  295
 936,  628, 1398, 1399,  627
 937, 1310,  302,  303, 1176
 938,  573, 1413, 1427,  572
 939, 1188, 1221, 1472, 1427
 940, 1212, 1423,  348,  349
 941, 1189, 1541, 1425, 1528
 942, 1555, 1554,  366,  367
 943,  390,  391, 1514, 1195
 944, 1168,  255,  256, 1200
 945, 1441, 1434, 1151,  531
 946,  123,  122, 1154, 1219
 947, 1280, 1161, 1390, 1260
 948, 1298, 1253,  329,  330
 949,  575, 1411, 1428,  574
 950, 1465, 1356, 1313, 1317
 951, 1252, 1317,  185,  186
 952, 1301, 1290, 1572, 1498
 953, 1215, 1157,  189,  190
 954,  192, 1311, 1156,  191
 955, 1311,  192,  193, 1312
 956,  195,  196, 1161, 1280
 957, 1294, 1299,  202,  203
 958, 1295, 1294,  203,  204
 959, 1444, 1485, 1293, 1276
 960,  212,  213, 1272, 1159
 961, 1385, 1387, 1273, 1384
 962,  217, 1162, 1318,  216
 963, 1446,  219,  220, 1265
 964,  224, 1304, 1281,  223
 965, 1562, 1561,  226,  227
 966,  227,  228, 1234, 1562
 967, 1529, 1349,  456,  457
 968,  450, 1517, 1518,  449
 969,  242,  243, 1527, 1208
 970,  244, 1199, 1527,  243
 971, 1228, 1244,  248,  249
 972, 1484, 1456, 1218, 1326
 973,  252, 1239, 1456,  251
 974, 1167,  253,  254, 1207
 975, 1549, 1526, 1238, 1242
 976,  260, 1248, 1245,  259
 977, 1339, 1333,  423,  424
 978, 1146, 1334, 1169, 1455
 979, 1275, 1455,  269,  270
 980,  272, 1227, 1257,  271
 981, 1340, 1543, 1227, 1531
 982, 1171, 1206, 1249, 1256
 983,  280, 1255, 1233,  279
 984,  282, 1224, 1264,  281
 985, 1172,  283,  284, 1243
 986, 1172, 1243,  403,  404
 987, 1223, 1319, 1481, 1495
 988,  290, 1226, 1319,  289
 989, 1443,  292,  293, 1270
 990,  294, 1175, 1270,  293
 991,  625, 1468, 1483,  624
 992,  302, 1310, 1236,  301
 993, 1176,  303,  304, 1475
 994, 1475,  304,  305, 1266
 995, 1553, 1563, 1222, 1547
 996,  310, 1181, 1285,  309
 997, 1181,  310,  311, 1277
 998,  315, 1278, 1303,  314
 999, 1463, 1282, 1180, 1406
1000,  322,  323, 1564, 1180
1001,  324,  325, 1179, 1565
1002, 1524, 1308,  326,  327
1003, 1408, 1395, 1298, 1183
1004,  330,  331, 1183, 1298
1005,  331,  332, 1454, 1183
1006, 1575, 1470, 1458, 1185
1007, 1302, 1315,  338,  339
1008, 1213, 1490, 1469, 1185
1009,    5, 1187, 1438,   77
1010, 1198,  345,  346, 1487
1011, 1528,  566,  567, 1423
1012,  350,  351, 1541, 1189
1013, 1190, 1440,  354,  355
1014, 1419,  557,  558, 1426
1015, 1496, 1489, 1570, 1419
1016, 1372,  543,  544, 1373
1017, 1362,  374,  375, 1148
1018,  376,  377, 1478, 1477
1019, 1379, 1149, 1478, 1492
1020,  381, 1193, 1452,  380
1021,  382,  383, 1434, 1441
1022, 1436,  384,  385, 1474
1023,  386, 1194, 1474,  385
1024, 1532, 1367, 1430, 1195
1025,  390, 1195, 1430,  389
1026, 1370, 1369, 1511, 1153
1027,  393, 1153, 1511,  392
1028, 1359, 1453, 1152, 1451
1029,  395,    9, 1152, 1216
1030, 1324,  407,  408, 1345
1031, 1327, 1344, 1254, 1233
1032,  411,  412, 1171, 1329
1033,  413,  414, 1331, 1206
1034, 1331,  414,  415, 1340
1035, 1257, 1521, 1449, 1275
1036, 1275, 1449, 1146, 1455
1037,  420, 1334, 1146,  419
1038, 1261, 1235, 1459, 1333
1039, 1342, 1339,  424,  425
1040,  261, 1250, 1248,  260
1041, 1550, 1549, 1242, 1245
1042, 1526, 1513, 1200, 1238
1043,  433,  434, 1343, 1513
1044,  437,  438, 1150, 1239
1045,  443, 1346, 1325,  442
1046,  445,  446, 1540, 1166
1047,  448, 1208, 1527,  447
1048,  451, 1516, 1517,  450
1049,  452, 1512, 1516,  451
1050,  236,  237, 1268, 1165
1051,  455, 1323, 1332,  454
1052, 1529, 1322, 1164, 1209
1053, 1338, 1350, 1211, 1231
1054,  463, 1196, 1386,  462
1055, 1544, 1552, 1304, 1523
1056,  471,  472, 1450, 1446
1057, 1318, 1162, 1461, 1384
1058, 1387, 1385,  476,  477
1059,  479,  480, 1444, 1159
1060,  209,  210, 1276, 1293
1061, 1293, 1291,  208,  209
1062, 1510, 1288, 1292, 1515
1063,  489, 1482, 1499,  488
1064,  493, 1383, 1388,  492
1065,  494,  495, 1439, 1160
1066, 1161,  496,  497, 1390
1067, 1390,  497,  498, 1542
1068, 1522, 1382, 1156, 1311
1069, 1301,  187,  188, 1290
1070,  507, 1480, 1498,  506
1071,  510,  511, 1476, 1486
1072, 1476,  511,  512, 1358
1073, 1358, 1361, 1204, 1220
1074, 1378, 1371,  514,  515
1075, 1453, 1359,  516,  517
1076,  518, 1488, 1453,  517
1077,  520, 1370, 1377,  519
1078, 1370,  520,  521, 1369
1079,  523, 1532, 1545,  522
1080, 1532,  523,  524, 1367
1081,  528, 1374, 1355,  527
1082, 1441,  531,  532, 1375
1083, 1375,  532,  533, 1363
1084,  537, 1149, 1379,  536
1085, 1149,  537,  538, 1368
1086, 1362,  540,  541, 1365
1087,  545, 1364, 1373,  544
1088, 1391, 1536, 1432, 1364
1089,  546, 1391, 1364,  545
1090, 1421, 1420, 1551, 1573
1091, 1418,  551,  552, 1534
1092,  553,  554, 1416, 1192
1093, 1496, 1501,  357,  358
1094,  564, 1422, 1571,  563
1095,  566, 1528, 1425,  565
1096,  347,  348, 1423, 1424
1097,  570,  571, 1472, 1198
1098,  572, 1427, 1472,  571
1099,  580, 1352, 1410,  579
1100,  580,  581, 1506, 1352
1101, 1500, 1186,  582,  583
1102,  585, 1469, 1490,  584
1103, 1185, 1469, 1400, 1575
1104, 1470, 1184, 1258, 1458
1105,  589,  590, 1407, 1184
1106,  591,  592, 1408, 1396
1107, 1320, 1253, 1404, 1217
1108,  596,  597, 1530, 1178
1109, 1179, 1308, 1530, 1559
1110,  601, 1406, 1210,  600
1111,  319, 1306, 1296,  318
1112,  320, 1289, 1306,  319
1113, 1471, 1479,  608,  609
1114, 1402,  610,  611, 1403
1115,  313, 1297, 1283,  312
1116, 1401,  613, 1181, 1277
1117, 1394,  620,  621, 1462
1118, 1177,  622,  623, 1442
1119, 1393, 1286, 1269, 1468
1120, 1259,  296,  297, 1286
1121, 1464,  629,  630, 1392
1122, 1174, 1443, 1353, 1351
1123,  632,   11, 1353, 1556
1124, 1411,  575,  576, 1429
1125, 1418, 1534, 1147, 1520
1126,  513,  514, 1371, 1361
1127,  241,  242, 1208, 1229
1128,  457,  458, 1322, 1529
1129, 1180, 1564, 1210, 1406
1130,  460,   12, 1354, 1350
1131, 1214,  372,  373, 1365
1132,  394,  395, 1216, 1445
1133,  251, 1456, 1484,  250
1134, 1496,  358,  359, 1489
1135,  515,  516, 1359, 1378
1136,  124,  123, 1219, 1451
1137, 1188,  343,  344, 1221
1138, 1314, 1553, 1547, 1519
1139, 1186,  340,    6, 1506
1140, 1223,  288,  289, 1319
1141, 1225,  245, 1232, 1166
1142, 1226,  290,  291, 1174
1143, 1227,  272,  273, 1531
1144, 1347,  441,  442, 1325
1145, 1516, 1230, 1197, 1517
1146,  459,  460, 1350, 1338
1147, 1346, 1232, 1448, 1566
1148, 1196, 1562, 1234, 1386
1149,  266,  267, 1459, 1235
1150, 1239, 1167,  436,  437
1151, 1456, 1239, 1150, 1218
1152,  265,  266, 1235, 1261
1153, 1339, 1342, 1241, 1261
1154, 1539,  429,  430, 1550
1155,  626, 1393, 1468,  625
1156,  428,  429, 1539, 1337
1157, 1249,  275,  276, 1256
1158,  427,  428, 1337, 1335
1159,  426,  427, 1335, 1336
1160, 1465, 1480,  507,  508
1161,  594,  595, 1217, 1404
1162,  328,  329, 1253, 1320
1163,  409,  410, 1344, 1327
1164, 1324, 1345, 1255, 1264
1165, 1259, 1399, 1398, 1237
1166, 1280, 1260,  194,  195
1167, 1552, 1546, 1281, 1304
1168, 1348, 1324, 1264, 1224
1169, 1574, 1332, 1268, 1230
1170,  627, 1399, 1393,  626
1171, 1383,  493,  494, 1160
1172,  199, 1271, 1160,  198
1173, 1388, 1568,  491,  492
1174, 1444, 1276,  210,  211
1175, 1402, 1471,  609,  610
1176, 1278,  315,  316, 1300
1177, 1515, 1292, 1279, 1508
1178, 1479, 1493,  607,  608
1179, 1286, 1393, 1399, 1259
1180, 1505, 1295, 1288, 1510
1181,  506, 1498, 1572,  505
1182,  490, 1467, 1482,  489
1183, 1295, 1505, 1499, 1294
1184, 1502, 1296, 1306, 1494
1185, 1297, 1402, 1403, 1283
1186,  593,  594, 1404, 1395
1187, 1299, 1482, 1467, 1274
1188, 1300, 1493, 1479, 1278
1189,  584, 1490, 1500,  583
1190, 1471, 1303, 1278, 1479
1191, 1303, 1471, 1402, 1297
1192,  225,  226, 1561, 1523
1193, 1307, 1163, 1354, 1533
1194, 1309, 1568, 1388, 1383
1195, 1177, 1236, 1310, 1462
1196, 1542, 1312, 1260, 1390
1197,  509,  510, 1486, 1356
1198, 1315, 1213,  337,  338
1199, 1317, 1252, 1480, 1465
1200, 1442, 1321, 1236, 1177
1201, 1321, 1442, 1483, 1247
1202, 1332, 1323, 1165, 1268
1203, 1566, 1244, 1325, 1346
1204, 1326, 1218,  439,  440
1205, 1345, 1327, 1233, 1255
1206,  400,  401, 1328, 1558
1207, 1328, 1173, 1305, 1558
1208, 1344, 1329, 1246, 1254
1209,  444, 1330, 1346,  443
1210, 1342, 1336, 1240, 1241
1211, 1340,  415,  416, 1543
1212, 1535, 1343,  434,  435
1213, 1348, 1224,  405,  406
1214, 1538, 1209,  234,  235
1215, 1460, 1351,  396,  397
1216,   12,  461, 1533, 1354
1217, 1366,  535,  536, 1379
1218, 1503, 1357, 1366, 1492
1219,  526,  527, 1355, 1360
1220, 1154, 1204, 1361, 1371
1221, 1363, 1452, 1193, 1375
1222, 1365,  541,  542, 1214
1223, 1473, 1430, 1367, 1376
1224, 1477, 1148,  375,  376
1225, 1433, 1373, 1364, 1432
1226, 1473, 1201,  387,  388
1227, 1380,  473,  474, 1461
1228, 1381, 1436, 1474, 1374
1229,  475, 1384, 1461,  474
1230,  464,  465, 1389, 1466
1231, 1412,   13,  547, 1417
1232,  368,  369, 1432, 1536
1233, 1464, 1392, 1175, 1237
1234, 1397,  614,  615, 1182
1235, 1575,  587,  588, 1470
1236,  579, 1410, 1405,  578
1237, 1463, 1406,  601,  602
1238,  576,  577, 1569, 1429
1239,  547,  548, 1573, 1417
1240, 1555, 1412, 1417, 1554
1241, 1427, 1413, 1437, 1188
1242, 1431, 1190,  355,  356
1243, 1431,  356,  357, 1501
1244, 1541, 1571, 1422, 1425
1245, 1415,  560,  561, 1440
1246, 1489, 1416, 1145, 1570
1247, 1421,  549,  550, 1420
1248, 1554, 1551,  365,  366
1249, 1501, 1496, 1419, 1426
1250, 1520, 1147,  363,  364
1251,  364,  365, 1551, 1520
1252, 1424,  568,  569, 1487
1253, 1567, 1426, 1414, 1415
1254, 1202,  341,  342, 1437
1255,  352,  353, 1191, 1537
1256, 1431, 1426, 1567, 1190
1257, 1432,  369,  370, 1433
1258, 1434,  383,  384, 1436
1259, 1433, 1435, 1372, 1373
1260, 1436, 1381, 1151, 1434
1261, 1438, 1429, 1569, 1203
1262, 1444,  480,  481, 1485
1263, 1447, 1158, 1159, 1272
1264,  417,  418, 1449, 1521
1265,  380, 1452, 1503,  379
1266, 1574,  453,  454, 1332
1267, 1457, 1155,  182,  183
1268, 1458, 1258,  334,  335
1269, 1459, 1169,  421,  422
1270, 1481, 1460,  397,  398
1271, 1490, 1213, 1315, 1500
1272, 1486, 1476, 1155, 1457
1273, 1478,  377,  378, 1492
1274, 1494, 1289,  603,  604
1275, 1498, 1480, 1252, 1301
1276, 1495, 1481,  398,  399
1277, 1485,  481,  482, 1497
1278, 1488,  518,  519, 1377
1279,  469,  470, 1491, 1525
1280, 1492,  378,  379, 1503
1281, 1502, 1494,  604,  605
1282, 1558, 1495,  399,  400
1283, 1497,  482,  483, 1504
1284, 1507, 1502,  605,  606
1285, 1504,  483,  484, 1508
1286, 1505,  487,  488, 1499
1287,  484,  485, 1515, 1508
1288, 1510,  486,  487, 1505
1289, 1230, 1516, 1512, 1574
1290,  432,  433, 1513, 1526
1291, 1515,  485,  486, 1510
1292, 1517, 1197, 1316, 1518
1293, 1519,  618,  619, 1409
1294,  416,  417, 1521, 1543
1295, 1522,  500,  501, 1382
1296,  468,  469, 1525, 1546
1297,  432, 1526, 1549,  431
1298,  446,  447, 1527, 1540
1299, 1530,  597,  598, 1559
1300, 1545, 1532, 1195, 1514
1301,  461,  462, 1386, 1533
1302, 1534,  552,  553, 1192
1303,  367,  368, 1536, 1555
1304, 1245, 1248, 1539, 1550
1305, 1541, 1537, 1191, 1571
1306, 1548,  499,  500, 1522
1307, 1552, 1544,  466,  467
1308,  467,  468, 1546, 1552
1309, 1547,  617,  618, 1519
1310,  431, 1549, 1550,  430
1311, 1573, 1551, 1554, 1417
1312, 1553,  307,  308, 1563
1313,  632, 1556, 1557,  631
1314, 1557, 1270, 1175, 1392
1315, 1559, 1560, 1565, 1179
1316, 1196, 1466, 1561, 1562
*Nset, nset=Set-1, generate
    1,  1575,     1
*Elset, elset=Set-1, generate
    1,  1316,     1
** Section: Section-1
*Solid Section, elset=Set-1, material=Material-1
,
*End Part
**  
*Part, name=Part-2
*Node
      1,           0.,           0.
      2,        -1.25,           0.
      3,        -1.25,          15.
      4,           0.,          15.
      5, -0.833333313,           0.
      6, -0.416666657,           0.
      7,        -1.25,   14.6052628
      8,        -1.25,   14.2105265
      9,        -1.25,   13.8157892
     10,        -1.25,   13.4210529
     11,        -1.25,   13.0263157
     12,        -1.25,   12.6315794
     13,        -1.25,   12.2368422
     14,        -1.25,   11.8421049
     15,        -1.25,   11.4473686
     16,        -1.25,   11.0526314
     17,        -1.25,   10.6578951
     18,        -1.25,   10.2631578
     19,        -1.25,    9.8684206
     20,        -1.25,   9.47368431
     21,        -1.25,   9.07894707
     22,        -1.25,   8.68421078
     23,        -1.25,   8.28947353
     24,        -1.25,   7.89473677
     25,        -1.25,          7.5
     26,        -1.25,   7.10526323
     27,        -1.25,   6.71052647
     28,        -1.25,    6.3157897
     29,        -1.25,   5.92105246
     30,        -1.25,   5.52631569
     31,        -1.25,   5.13157892
     32,        -1.25,   4.73684216
     33,        -1.25,   4.34210539
     34,        -1.25,   3.94736838
     35,        -1.25,   3.55263162
     36,        -1.25,   3.15789485
     37,        -1.25,   2.76315784
     38,        -1.25,   2.36842108
     39,        -1.25,   1.97368419
     40,        -1.25,   1.57894742
     41,        -1.25,   1.18421054
     42,        -1.25,  0.789473712
     43,        -1.25,  0.394736856
     44, -0.416666657,          15.
     45, -0.833333313,          15.
     46,           0.,  0.394736856
     47,           0.,  0.789473712
     48,           0.,   1.18421054
     49,           0.,   1.57894742
     50,           0.,   1.97368419
     51,           0.,   2.36842108
     52,           0.,   2.76315784
     53,           0.,   3.15789485
     54,           0.,   3.55263162
     55,           0.,   3.94736838
     56,           0.,   4.34210539
     57,           0.,   4.73684216
     58,           0.,   5.13157892
     59,           0.,   5.52631569
     60,           0.,   5.92105246
     61,           0.,    6.3157897
     62,           0.,   6.71052647
     63,           0.,   7.10526323
     64,           0.,          7.5
     65,           0.,   7.89473677
     66,           0.,   8.28947353
     67,           0.,   8.68421078
     68,           0.,   9.07894707
     69,           0.,   9.47368431
     70,           0.,    9.8684206
     71,           0.,   10.2631578
     72,           0.,   10.6578951
     73,           0.,   11.0526314
     74,           0.,   11.4473686
     75,           0.,   11.8421049
     76,           0.,   12.2368422
     77,           0.,   12.6315794
     78,           0.,   13.0263157
     79,           0.,   13.4210529
     80,           0.,   13.8157892
     81,           0.,   14.2105265
     82,           0.,   14.6052628
*Element, type=R2D2
1, 2, 5
2, 5, 6
3, 6, 1
 4,  3,  7
 5,  7,  8
 6,  8,  9
 7,  9, 10
 8, 10, 11
 9, 11, 12
10, 12, 13
11, 13, 14
12, 14, 15
13, 15, 16
14, 16, 17
15, 17, 18
16, 18, 19
17, 19, 20
18, 20, 21
19, 21, 22
20, 22, 23
21, 23, 24
22, 24, 25
23, 25, 26
24, 26, 27
25, 27, 28
26, 28, 29
27, 29, 30
28, 30, 31
29, 31, 32
30, 32, 33
31, 33, 34
32, 34, 35
33, 35, 36
34, 36, 37
35, 37, 38
36, 38, 39
37, 39, 40
38, 40, 41
39, 41, 42
40, 42, 43
41, 43,  2
42,  4, 44
43, 44, 45
44, 45,  3
45,  1, 46
46, 46, 47
47, 47, 48
48, 48, 49
49, 49, 50
50, 50, 51
51, 51, 52
52, 52, 53
53, 53, 54
54, 54, 55
55, 55, 56
56, 56, 57
57, 57, 58
58, 58, 59
59, 59, 60
60, 60, 61
61, 61, 62
62, 62, 63
63, 63, 64
64, 64, 65
65, 65, 66
66, 66, 67
67, 67, 68
68, 68, 69
69, 69, 70
70, 70, 71
71, 71, 72
72, 72, 73
73, 73, 74
74, 74, 75
75, 75, 76
76, 76, 77
77, 77, 78
78, 78, 79
79, 79, 80
80, 80, 81
81, 81, 82
82, 82,  4
*Node
     83,        -1.25,          7.5,           0.
*Nset, nset=Part-2-RefPt_, internal
83, 
*Nset, nset=_PickedSet3, internal
 83,
*Elset, elset=Part-2, generate
  1,  82,   1
*Element, type=MASS, elset=_PickedSet3_Inertia-1_
83, 83
*Mass, elset=_PickedSet3_Inertia-1_
1e-05, 
*End Part
**  
**
** ASSEMBLY
**
*Assembly, name=Assembly
**  
*Instance, name=Part-1-1, part=Part-1
*End Instance
**  
*Instance, name=Part-2-1, part=Part-2
       -11.5,         -7.5,           0.
*End Instance
**  
*Nset, nset=Set-1, instance=Part-1-1
   5,   9, 341, 342, 343, 344, 345, 346, 347, 348, 349, 350, 351, 352, 353, 354
 355, 356, 357, 358, 359, 360, 361, 362, 363, 364, 365, 366, 367, 368, 369, 370
 371, 372, 373, 374, 375, 376, 377, 378, 379, 380, 381, 382, 383, 384, 385, 386
 387, 388, 389, 390, 391, 392, 393, 394, 395
*Elset, elset=Set-1, instance=Part-1-1
  642,  667,  669,  670,  821,  823,  824,  826,  830,  831,  850,  852,  854,  855,  856,  863
  872,  907,  911,  940,  942,  943, 1010, 1012, 1013, 1017, 1018, 1020, 1021, 1022, 1023, 1025
 1027, 1029, 1093, 1096, 1131, 1132, 1134, 1137, 1224, 1226, 1232, 1242, 1243, 1248, 1250, 1251
 1254, 1255, 1257, 1258, 1265, 1273, 1280, 1303
*Nset, nset=down, instance=Part-1-1
   1,   4,   5,   6,   7,  71,  72,  73,  74,  75,  76,  77,  78,  79,  80,  81
  82,  83,  84,  85,  86,  87,  88,  89,  90,  91,  92,  93,  94,  95,  96,  97
  98,  99, 100, 101, 102, 103, 104, 105, 106, 107, 108, 109, 110, 111, 112, 113
 114, 115, 116, 117, 118, 119, 120, 791, 792, 793, 794, 795, 796, 797, 798, 799
 800, 801, 802, 803, 804, 805, 806, 807, 808, 809, 810, 811, 812, 813, 814, 815
 816, 817, 818, 819, 820, 821, 822, 823, 824, 825, 826, 827, 828, 829, 830, 831
 832, 833, 834, 835, 836, 837, 838, 839, 840, 841, 842, 843, 844, 845, 846, 847
 848, 849, 850, 851, 852, 853, 854, 855, 856, 857, 858, 859, 860, 861, 862, 863
 864, 865, 866, 867, 868, 869, 870, 871, 872, 873, 874, 875, 876, 877, 878, 879
 880, 881, 882, 883, 884, 885, 886, 887, 888
*Nset, nset=up, instance=Part-1-1
   2,   8,   9,  10,  44,  45,  46,  47,  48,  49,  50, 121, 122, 123, 124, 125
 126, 127, 128, 129, 130, 131, 132, 133, 134, 135, 136, 137, 139, 140, 141, 142
 143, 144, 145, 146, 147, 148, 149, 150, 151, 152, 153, 154, 155, 156, 157, 158
 159, 160, 161, 162, 889, 890, 891, 892, 893, 894, 895, 896, 897, 898, 899, 900
 901, 902, 903, 904, 905, 906, 907, 908, 909, 910, 911, 912, 913, 914, 915, 916
 917, 918, 919, 920, 921, 922, 923, 924, 925, 926, 927, 928, 929, 930, 931, 932
 933, 934, 935, 936, 937, 938, 939, 940, 941, 942, 943, 944, 945, 946, 947, 948
 949, 950, 951, 952, 953, 954, 955, 956, 957, 958, 959, 960, 961, 962, 963, 964
 965, 966, 967, 968, 969, 970, 971, 972, 973, 974, 975, 976, 977, 978, 979, 980
*Nset, nset=_PickedSet12, internal, instance=Part-2-1
 83,
*Nset, nset=_PickedSet28, internal, instance=Part-1-1
  1,  2, 14, 15, 16, 17, 18, 19, 20, 21, 22, 23, 24, 25, 26, 27
 28, 29, 30, 31, 32, 33, 34, 35, 36, 37, 38, 39, 40, 41, 42, 43
*Elset, elset=_PickedSet28, internal, instance=Part-1-1
   8,  11,  12,  13,  15,  16,  19,  21,  23,  25,  28,  30,  32,  34,  36,  41
  46,  47,  50,  51,  59,  62,  65,  66,  71,  72,  73,  75,  79,  83,  88, 446
 447, 449, 451, 453, 454, 456, 457, 463, 464, 468, 472, 476, 481, 482, 484, 489
 493, 500, 509, 510, 512, 514, 515, 516, 518, 522, 523, 524, 528, 531
*Elset, elset=_Surf-1_S3, internal, instance=Part-1-1
  29,  33,  37,  42,  53,  56,  68,  74,  78,  80,  81,  82,  90, 109, 120
*Elset, elset=_Surf-1_S1, internal, instance=Part-1-1
  70,  94,  96, 102, 106, 112
*Surface, type=ELEMENT, name=Surf-1
_Surf-1_S3, S3
_Surf-1_S1, S1
*Elset, elset=_Surf-2_S3, internal, instance=Part-1-1
 459, 461, 469, 471, 473, 474, 486, 532, 537, 557
*Elset, elset=_Surf-2_S1, internal, instance=Part-1-1
 466, 467, 491, 496, 498, 525, 527, 529, 551, 553
*Surface, type=ELEMENT, name=Surf-2
_Surf-2_S3, S3
_Surf-2_S1, S1
*Elset, elset=__PickedSurf9_SNEG, internal, instance=Part-2-1, generate
 45,  82,   1
*Surface, type=ELEMENT, name=_PickedSurf9, internal
__PickedSurf9_SNEG, SNEG
*Elset, elset=__PickedSurf10_S1, internal, instance=Part-1-1
  677,  682,  687,  712,  721,  730,  741,  763,  773,  776,  828,  835,  840,  857,  861,  873
  875,  876,  890,  896, 1032, 1033, 1043, 1044, 1046, 1056, 1059, 1065, 1071, 1092, 1097, 1100
 1105, 1106, 1108, 1123, 1126, 1128, 1130, 1135, 1146, 1156, 1158, 1159, 1161, 1163, 1186, 1197
 1206, 1216, 1219, 1230, 1238, 1239, 1264, 1279, 1287, 1290, 1294, 1296, 1298, 1301, 1308
*Elset, elset=__PickedSurf10_S3, internal, instance=Part-1-1
  678,  691,  716,  724,  748,  752,  765,  770,  791,  795,  834,  842,  887,  897,  932,  967
  977,  986, 1039, 1058, 1074, 1075, 1101, 1113, 1150, 1160, 1173, 1175, 1178, 1204, 1212, 1213
 1215, 1237, 1269, 1270, 1274, 1276, 1281, 1282, 1284, 1307
*Elset, elset=__PickedSurf10_S4, internal, instance=Part-1-1
  668,  672,  674,  676,  701,  742,  782,  792,  793,  801,  810,  816,  819,  827,  829,  832
  838,  839,  858,  866,  868,  869,  905,  908,  909,  913,  916,  920,  921,  924,  928,  936
  938,  949,  968,  991, 1037, 1045, 1047, 1048, 1049, 1051, 1054, 1063, 1064, 1070, 1076, 1077
 1079, 1081, 1084, 1087, 1089, 1094, 1095, 1098, 1099, 1102, 1110, 1155, 1170, 1181, 1182, 1189
 1209, 1229, 1236, 1297, 1310, 1313
*Elset, elset=__PickedSurf10_S2, internal, instance=Part-1-1
  641,  645,  671,  690,  713,  755,  772,  806,  833,  853,  859,  885,  892,  906,  910,  917
  925, 1011, 1014, 1016, 1030, 1034, 1066, 1067, 1072, 1078, 1080, 1082, 1083, 1085, 1086, 1091
 1114, 1117, 1118, 1121, 1124, 1144, 1154, 1171, 1211, 1217, 1222, 1227, 1231, 1234, 1235, 1245
 1247, 1252, 1262, 1266, 1277, 1278, 1283, 1285, 1286, 1288, 1291, 1293, 1295, 1299, 1302, 1306
 1309,
*Surface, type=ELEMENT, name=_PickedSurf10, internal
__PickedSurf10_S1, S1
__PickedSurf10_S3, S3
__PickedSurf10_S4, S4
__PickedSurf10_S2, S2
*Elset, elset=__PickedSurf18_S1, internal, instance=Part-1-1
  677,  682,  687,  712,  721,  730,  741,  763,  773,  776,  828,  835,  840,  857,  861,  873
  875,  876,  890,  896, 1032, 1033, 1043, 1044, 1046, 1056, 1059, 1065, 1071, 1092, 1097, 1100
 1105, 1106, 1108, 1123, 1126, 1128, 1130, 1135, 1146, 1156, 1158, 1159, 1161, 1163, 1186, 1197
 1206, 1216, 1219, 1230, 1238, 1239, 1264, 1279, 1287, 1290, 1294, 1296, 1298, 1301, 1308
*Elset, elset=__PickedSurf18_S3, internal, instance=Part-1-1
  678,  691,  716,  724,  748,  752,  765,  770,  791,  795,  834,  842,  887,  897,  932,  967
  977,  986, 1039, 1058, 1074, 1075, 1101, 1113, 1150, 1160, 1173, 1175, 1178, 1204, 1212, 1213
 1215, 1237, 1269, 1270, 1274, 1276, 1281, 1282, 1284, 1307
*Elset, elset=__PickedSurf18_S4, internal, instance=Part-1-1
  668,  672,  674,  676,  701,  742,  782,  792,  793,  801,  810,  816,  819,  827,  829,  832
  838,  839,  858,  866,  868,  869,  905,  908,  909,  913,  916,  920,  921,  924,  928,  936
  938,  949,  968,  991, 1037, 1045, 1047, 1048, 1049, 1051, 1054, 1063, 1064, 1070, 1076, 1077
 1079, 1081, 1084, 1087, 1089, 1094, 1095, 1098, 1099, 1102, 1110, 1155, 1170, 1181, 1182, 1189
 1209, 1229, 1236, 1297, 1310, 1313
*Elset, elset=__PickedSurf18_S2, internal, instance=Part-1-1
  641,  645,  671,  690,  713,  755,  772,  806,  833,  853,  859,  885,  892,  906,  910,  917
  925, 1011, 1014, 1016, 1030, 1034, 1066, 1067, 1072, 1078, 1080, 1082, 1083, 1085, 1086, 1091
 1114, 1117, 1118, 1121, 1124, 1144, 1154, 1171, 1211, 1217, 1222, 1227, 1231, 1234, 1235, 1245
 1247, 1252, 1262, 1266, 1277, 1278, 1283, 1285, 1286, 1288, 1291, 1293, 1295, 1299, 1302, 1306
 1309,
*Surface, type=ELEMENT, name=_PickedSurf18, internal
__PickedSurf18_S1, S1
__PickedSurf18_S3, S3
__PickedSurf18_S4, S4
__PickedSurf18_S2, S2
*Rigid Body, ref node=Part-2-1.Part-2-RefPt_, elset=Part-2-1.Part-2
*End Assembly
*Amplitude, name=Amp-1
             0.,              0.,              1.,              1.,             1.5,              0.
** 
** MATERIALS
** 
*Material, name=Material-1
*Density
 1.1e-09,
*Elastic
50., 0.4
** 
** INTERACTION PROPERTIES
** 
*Surface Interaction, name=IntProp-1
1.,
*Friction, slip tolerance=0.005
 0.1,
*Surface Behavior, pressure-overclosure=HARD
** 
** BOUNDARY CONDITIONS
** 
** Name: BC-1 Type: Symmetry/Antisymmetry/Encastre
*Boundary
_PickedSet28, ENCASTRE
** Name: BC-2 Type: Displacement/Rotation
*Boundary
_PickedSet12, 1, 1
_PickedSet12, 2, 2
_PickedSet12, 6, 6
** 
** INTERACTIONS
** 
** Interaction: Int-1
*Contact Pair, interaction=IntProp-1, type=SURFACE TO SURFACE
_PickedSurf10, _PickedSurf9
** ----------------------------------------------------------------
** 
** STEP: Step-1
** 
*Step, name=Step-1, nlgeom=YES, inc=100000
*Static, stabilize=0.0002, allsdtol=0.05, continue=NO
0.001, 1., 1e-15, 0.05
** 
** LOADS
** 
** Name: Load-1   Type: Concentrated force
*Cload
up, 2, 0.01
** Name: Load-2   Type: Concentrated force
*Cload
down, 2, -0.01
** 
** OUTPUT REQUESTS
** 
*Restart, write, frequency=0
*Output, field, frequency=0
** 
** HISTORY OUTPUT: H-Output-1
** 
*Output, history, variable=PRESELECT
*End Step
** ----------------------------------------------------------------
** 
** STEP: Step-2
** 
*Step, name=Step-2, nlgeom=YES, inc=100000
*Static
0.001, 1., 1e-05, 0.01
** 
** BOUNDARY CONDITIONS
** 
** Name: BC-2 Type: Displacement/Rotation
*Boundary
_PickedSet12, 1, 1, 1.
** 
** OUTPUT REQUESTS
** 
*Restart, write, frequency=0
** 
** FIELD OUTPUT: F-Output-2
** 
*Output, field, variable=PRESELECT
** 
** HISTORY OUTPUT: H-Output-1
** 
*Output, history, variable=PRESELECT
*End Step
