# Supplementary material for: Analysis of axial shortening induced by orthokeratology lenses and its mechanical mechanisms
Source: PLoS One. 2025 May 12;20(5):e0323546. doi: 10.1371/journal.pone.0323546 (PMC12068609; doi:10.1371/journal.pone.0323546)
Supplement: S1 Files — The files included in the attachment can be opened and executed by the ABAQUS 2020 software (Dassault Systèmes SIMULIA Corp.). (ZIP) [file pone.0323546.s001.zip › model.jnl]

# Save by 18206 on 2024_10_18-12.55.03; build 2022 2021_09_16-01.57.30 176069
from abaqus import *
upgradeMdb('C:/temp/model/model/model-2020.cae', 
    'C:/temp/model/model/model.cae')
# Save by 18206 on 2024_10_18-12.55.03; build 2022 2021_09_16-01.57.30 176069
from part import *
from material import *
from section import *
from optimization import *
from assembly import *
from step import *
from interaction import *
from load import *
from mesh import *
from job import *
from sketch import *
from visualization import *
from connectorBehavior import *
mdb.models['Model-1'].Part(name='Part-1-failed', objectToCopy=
    mdb.models['Model-1'].parts['Part-1'])
mdb.models['Model-1'].parts['Part-1-failed'].Unlock(reportWarnings=False)
del mdb.models['Model-1'].parts['Part-1']
mdb.models['Model-1'].parts.changeKey(fromName='Part-1-failed', toName=
    'Part-1')
mdb.models['Model-1'].rootAssembly.regenerate()
#* FeatureError: The assembly is locked and cannot be regenerated.
mdb.models['Model-1'].rootAssembly.unlock()
mdb.models['Model-1'].ConstrainedSketch(name='__profile__', sheetSize=200.0)
mdb.models['Model-1'].sketches['__profile__'].rectangle(point1=(0.0, 17.5), 
    point2=(2.5, -15.0))
del mdb.models['Model-1'].sketches['__profile__']
mdb.models['Model-1'].ConstrainedSketch(name='__profile__', sheetSize=200.0)
mdb.models['Model-1'].sketches['__profile__'].Line(point1=(0.0, 0.0), point2=(
    0.0, 15.0))
mdb.models['Model-1'].sketches['__profile__'].VerticalConstraint(addUndoState=
    False, entity=mdb.models['Model-1'].sketches['__profile__'].geometry[2])
mdb.models['Model-1'].sketches['__profile__'].Line(point1=(0.0, 15.0), point2=(
    -1.25, 15.0))
mdb.models['Model-1'].sketches['__profile__'].HorizontalConstraint(
    addUndoState=False, entity=
    mdb.models['Model-1'].sketches['__profile__'].geometry[3])
mdb.models['Model-1'].sketches['__profile__'].PerpendicularConstraint(
    addUndoState=False, entity1=
    mdb.models['Model-1'].sketches['__profile__'].geometry[2], entity2=
    mdb.models['Model-1'].sketches['__profile__'].geometry[3])
mdb.models['Model-1'].sketches['__profile__'].Line(point1=(-1.25, 15.0), 
    point2=(0.0, 0.0))
mdb.models['Model-1'].sketches['__profile__'].undo()
mdb.models['Model-1'].sketches['__profile__'].Line(point1=(-1.25, 15.0), 
    point2=(-1.25, 0.0))
mdb.models['Model-1'].sketches['__profile__'].VerticalConstraint(addUndoState=
    False, entity=mdb.models['Model-1'].sketches['__profile__'].geometry[4])
mdb.models['Model-1'].sketches['__profile__'].PerpendicularConstraint(
    addUndoState=False, entity1=
    mdb.models['Model-1'].sketches['__profile__'].geometry[3], entity2=
    mdb.models['Model-1'].sketches['__profile__'].geometry[4])
mdb.models['Model-1'].sketches['__profile__'].Line(point1=(-1.25, 0.0), point2=
    (0.0, 0.0))
mdb.models['Model-1'].sketches['__profile__'].HorizontalConstraint(
    addUndoState=False, entity=
    mdb.models['Model-1'].sketches['__profile__'].geometry[5])
mdb.models['Model-1'].sketches['__profile__'].PerpendicularConstraint(
    addUndoState=False, entity1=
    mdb.models['Model-1'].sketches['__profile__'].geometry[4], entity2=
    mdb.models['Model-1'].sketches['__profile__'].geometry[5])
mdb.models['Model-1'].Part(dimensionality=TWO_D_PLANAR, name='Part-2', type=
    DISCRETE_RIGID_SURFACE)
mdb.models['Model-1'].parts['Part-2'].BaseWire(sketch=
    mdb.models['Model-1'].sketches['__profile__'])
del mdb.models['Model-1'].sketches['__profile__']
mdb.models['Model-1'].parts['Part-2'].ReferencePoint(point=
    mdb.models['Model-1'].parts['Part-2'].InterestingPoint(
    mdb.models['Model-1'].parts['Part-2'].edges[1], MIDDLE))
mdb.models['Model-1'].parts['Part-2'].engineeringFeatures.PointMassInertia(
    alpha=0.0, composite=0.0, mass=1e-05, name='Inertia-1', region=Region(
    referencePoints=(mdb.models['Model-1'].parts['Part-2'].referencePoints[2], 
    )))
mdb.models['Model-1'].rootAssembly.Instance(dependent=ON, name='Part-2-1', 
    part=mdb.models['Model-1'].parts['Part-2'])
mdb.models['Model-1'].rootAssembly.instances['Part-2-1'].translate(vector=(
    12.875, 0.0, 0.0))
mdb.models['Model-1'].rootAssembly.translate(instanceList=('Part-2-1', ), 
    vector=(-23.67435, -7.381543, 0.0))
mdb.models['Model-1'].rootAssembly.translate(instanceList=('Part-2-1', ), 
    vector=(-0.625, 0.0, 0.0))
mdb.models['Model-1'].rootAssembly.translate(instanceList=('Part-2-1', ), 
    vector=(-0.625, 0.0, 0.0))
mdb.models['Model-1'].ContactProperty('IntProp-1')
mdb.models['Model-1'].interactionProperties['IntProp-1'].TangentialBehavior(
    dependencies=0, directionality=ISOTROPIC, elasticSlipStiffness=None, 
    formulation=PENALTY, fraction=0.005, maximumElasticSlip=FRACTION, 
    pressureDependency=OFF, shearStressLimit=None, slipRateDependency=OFF, 
    table=((0.1, ), ), temperatureDependency=OFF)
mdb.models['Model-1'].interactionProperties['IntProp-1'].NormalBehavior(
    allowSeparation=ON, constraintEnforcementMethod=DEFAULT, 
    pressureOverclosure=HARD)
mdb.models['Model-1'].SurfaceToSurfaceContactStd(adjustMethod=NONE, 
    clearanceRegion=None, createStepName='Initial', datumAxis=None, 
    initialClearance=OMIT, interactionProperty='IntProp-1', main=Region(
    side2Edges=mdb.models['Model-1'].rootAssembly.instances['Part-2-1'].edges.getSequenceFromMask(
    mask=('[#8 ]', ), )), name='Int-1', secondary=Region(
    side1Edges=mdb.models['Model-1'].rootAssembly.instances['Part-1-1'].edges.getSequenceFromMask(
    mask=('[#800 ]', ), )), sliding=FINITE, thickness=ON)
mdb.models['Model-1'].boundaryConditions['BC-1'].move('Step-1', 'Initial')
mdb.models['Model-1'].parts['Part-1'].RemoveRedundantEntities(vertexList=
    mdb.models['Model-1'].parts['Part-1'].vertices.getSequenceFromMask((
    '[#20 ]', ), ))
mdb.models['Model-1'].parts['Part-1'].checkGeometry()
mdb.models['Model-1'].parts['Part-1'].RemoveRedundantEntities(vertexList=
    mdb.models['Model-1'].parts['Part-1'].vertices.getSequenceFromMask((
    '[#100 ]', ), ))
#* None of the selected vertices
#* or edges are redundant.
mdb.models['Model-1'].parts['Part-1'].RemoveRedundantEntities(vertexList=
    mdb.models['Model-1'].parts['Part-1'].vertices.getSequenceFromMask((
    '[#100 ]', ), ))
#* None of the selected vertices
#* or edges are redundant.
mdb.models['Model-1'].parts['Part-1'].RepairInvalidEdges(edgeList=
    mdb.models['Model-1'].parts['Part-1'].edges.getSequenceFromMask(('[#400 ]', 
    ), ))
mdb.models['Model-1'].parts['Part-1'].checkGeometry()
mdb.models['Model-1'].parts['Part-1'].setValues(geometryRefinement=FINE)
mdb.models['Model-1'].parts['Part-1'].setValues(geometryRefinement=EXTRA_FINE)
mdb.models['Model-1'].ConstrainedSketch(gridSpacing=1.62, name='__profile__', 
    sheetSize=65.03, transform=
    mdb.models['Model-1'].parts['Part-1'].MakeSketchTransform(
    sketchPlane=mdb.models['Model-1'].parts['Part-1'].faces[1], 
    sketchPlaneSide=SIDE1, sketchOrientation=RIGHT, origin=(-1.822348, 
    -0.018601, 0.0)))
mdb.models['Model-1'].parts['Part-1'].projectReferencesOntoSketch(filter=
    COPLANAR_EDGES, sketch=mdb.models['Model-1'].sketches['__profile__'])
mdb.models['Model-1'].sketches['__profile__'].Line(point1=(9.30644879474364, 
    -8.71284992720091), point2=(9.30644879474364, 8.75005192728713))
mdb.models['Model-1'].sketches['__profile__'].VerticalConstraint(addUndoState=
    False, entity=mdb.models['Model-1'].sketches['__profile__'].geometry[15])
mdb.models['Model-1'].sketches['__profile__'].CoincidentConstraint(
    addUndoState=False, entity1=
    mdb.models['Model-1'].sketches['__profile__'].vertices[10], entity2=
    mdb.models['Model-1'].sketches['__profile__'].geometry[14])
mdb.models['Model-1'].sketches['__profile__'].autoTrimCurve(curve1=
    mdb.models['Model-1'].sketches['__profile__'].geometry[15], point1=(
    9.26931798596191, -2.7672991159668))
mdb.models['Model-1'].sketches['__profile__'].autoTrimCurve(curve1=
    mdb.models['Model-1'].sketches['__profile__'].geometry[16], point1=(
    9.34341466564941, -8.00479072363281))
mdb.models['Model-1'].sketches['__profile__'].autoTrimCurve(curve1=
    mdb.models['Model-1'].sketches['__profile__'].geometry[17], point1=(
    9.19521749157715, 8.19057613580322))
mdb.models['Model-1'].sketches['__profile__'].Line(point1=(9.30644879474364, 
    -8.71284992720091), point2=(9.30644879474364, 8.75005192728713))
mdb.models['Model-1'].sketches['__profile__'].VerticalConstraint(addUndoState=
    False, entity=mdb.models['Model-1'].sketches['__profile__'].geometry[18])
mdb.models['Model-1'].sketches['__profile__'].CoincidentConstraint(
    addUndoState=False, entity1=
    mdb.models['Model-1'].sketches['__profile__'].vertices[14], entity2=
    mdb.models['Model-1'].sketches['__profile__'].geometry[14])
mdb.models['Model-1'].sketches['__profile__'].Line(point1=(9.30644879474364, 
    8.75005192728713), point2=(9.85153043408203, 9.27392059533691))
mdb.models['Model-1'].sketches['__profile__'].delete(objectList=(
    mdb.models['Model-1'].sketches['__profile__'].geometry[18], ))
mdb.models['Model-1'].parts['Part-1'].PartitionFaceBySketch(faces=
    mdb.models['Model-1'].parts['Part-1'].faces.getSequenceFromMask(('[#2 ]', 
    ), ), sketch=mdb.models['Model-1'].sketches['__profile__'])
del mdb.models['Model-1'].sketches['__profile__']
mdb.models['Model-1'].rootAssembly.regenerate()
mdb.models['Model-1'].boundaryConditions['BC-1'].setValues(region=Region(
    edges=mdb.models['Model-1'].rootAssembly.instances['Part-1-1'].edges.getSequenceFromMask(
    mask=('[#400 ]', ), )), typeName=PINNED)
mdb.models['Model-1'].ConstrainedSketch(gridSpacing=1.62, name='__profile__', 
    sheetSize=65.04, transform=
    mdb.models['Model-1'].parts['Part-1'].MakeSketchTransform(
    sketchPlane=mdb.models['Model-1'].parts['Part-1'].faces[1], 
    sketchPlaneSide=SIDE1, sketchOrientation=RIGHT, origin=(-1.822348, 
    -0.018601, 0.0)))
mdb.models['Model-1'].parts['Part-1'].projectReferencesOntoSketch(filter=
    COPLANAR_EDGES, sketch=mdb.models['Model-1'].sketches['__profile__'])
mdb.models['Model-1'].sketches['__profile__'].Line(point1=(1.822348, 0.018601), 
    point2=(-10.9350000000279, 0.018601))
mdb.models['Model-1'].sketches['__profile__'].HorizontalConstraint(
    addUndoState=False, entity=
    mdb.models['Model-1'].sketches['__profile__'].geometry[16])
mdb.models['Model-1'].sketches['__profile__'].Line(point1=(-9.677652, 0.018601)
    , point2=(-10.3758302913208, 0.520851850200653))
mdb.models['Model-1'].sketches['__profile__'].CoincidentConstraint(
    addUndoState=False, entity1=
    mdb.models['Model-1'].sketches['__profile__'].vertices[12], entity2=
    mdb.models['Model-1'].sketches['__profile__'].geometry[15])
mdb.models['Model-1'].sketches['__profile__'].EqualDistanceConstraint(
    addUndoState=False, entity1=
    mdb.models['Model-1'].sketches['__profile__'].vertices[10], entity2=
    mdb.models['Model-1'].sketches['__profile__'].vertices[9], midpoint=
    mdb.models['Model-1'].sketches['__profile__'].vertices[12])
mdb.models['Model-1'].sketches['__profile__'].delete(objectList=(
    mdb.models['Model-1'].sketches['__profile__'].geometry[16], ))
mdb.models['Model-1'].parts['Part-1'].PartitionFaceBySketch(faces=
    mdb.models['Model-1'].parts['Part-1'].faces.getSequenceFromMask(('[#2 ]', 
    ), ), sketch=mdb.models['Model-1'].sketches['__profile__'])
del mdb.models['Model-1'].sketches['__profile__']
mdb.models['Model-1'].rootAssembly.regenerate()
mdb.models['Model-1'].rootAssembly.translate(instanceList=('Part-2-1', ), 
    vector=(0.54935, -0.118457, 0.0))
mdb.models['Model-1'].fieldOutputRequests['F-Output-1'].setValues(numIntervals=
    10)
mdb.models['Model-1'].StaticStep(name='Step-2', previous='Step-1')
mdb.models['Model-1'].DisplacementBC(amplitude=UNSET, createStepName='Step-2', 
    distributionType=UNIFORM, fieldName='', fixed=OFF, localCsys=None, name=
    'BC-2', region=Region(referencePoints=(
    mdb.models['Model-1'].rootAssembly.instances['Part-2-1'].referencePoints[2], 
    )), u1=0.0, u2=0.0, ur3=0.0)
mdb.models['Model-1'].boundaryConditions['BC-2'].move('Step-2', 'Step-1')
mdb.models['Model-1'].boundaryConditions['BC-2'].move('Step-1', 'Initial')
mdb.models['Model-1'].boundaryConditions['BC-2'].setValuesInStep(stepName=
    'Step-2', u1=1.0)
mdb.models['Model-1'].amplitudes['Amp-1'].setValues(data=((0.0, 0.0), (1.0, 
    1.0), (2.0, 0.5)), smooth=SOLVER_DEFAULT, timeSpan=STEP)
mdb.models['Model-1'].parts['Part-1'].generateMesh()
mdb.models['Model-1'].parts['Part-1'].deleteMesh()
mdb.models['Model-1'].parts['Part-1'].seedPart(deviationFactor=0.1, 
    minSizeFactor=0.1, size=0.2)
mdb.models['Model-1'].parts['Part-1'].generateMesh()
mdb.models['Model-1'].rootAssembly.regenerate()
mdb.models['Model-1'].parts['Part-2'].seedPart(deviationFactor=0.1, 
    minSizeFactor=0.1, size=0.5)
mdb.models['Model-1'].parts['Part-2'].generateMesh()
mdb.models['Model-1'].rootAssembly.regenerate()
mdb.models['Model-1'].parts['Part-2'].deleteMesh()
mdb.models['Model-1'].parts['Part-2'].seedPart(deviationFactor=0.1, 
    minSizeFactor=0.1, size=0.4)
mdb.models['Model-1'].parts['Part-2'].generateMesh()
mdb.models['Model-1'].parts['Part-1'].deleteMesh()
mdb.models['Model-1'].parts['Part-1'].seedPart(deviationFactor=0.1, 
    minSizeFactor=0.1, size=0.3)
mdb.models['Model-1'].parts['Part-1'].generateMesh()
mdb.models['Model-1'].rootAssembly.regenerate()
mdb.jobs['Job-1'].submit(consistencyChecking=OFF)
mdb.jobs['Job-1']._Message(STARTED, {'phase': BATCHPRE_PHASE, 
    'clientHost': 'Kisers', 'handle': 0, 'jobName': 'Job-1'})
mdb.jobs['Job-1']._Message(WARNING, {'phase': BATCHPRE_PHASE, 
    'message': 'OUTPUT AT EXACT, PREDEFINED TIME POINTS WAS REQUESTED IN THIS STEP. IN ORDER TO WRITE OUTPUT AT EXACT TIME POINTS SPECIFIED, Abaqus MIGHT USE TIME INCREMENTS SMALLER THAN THE MINIMUM TIME INCREMENT ALLOWED IN THE STEP. IN ADDITION, THE NUMBER OF INCREMENTS REQUIRED TO COMPLETE THE STEP WILL IN GENERAL INCREASE.', 
    'jobName': 'Job-1'})
mdb.jobs['Job-1']._Message(WARNING, {'phase': BATCHPRE_PHASE, 
    'message': 'OUTPUT REQUEST V IS NOT AVAILABLE FOR THIS TYPE OF ANALYSIS', 
    'jobName': 'Job-1'})
mdb.jobs['Job-1']._Message(WARNING, {'phase': BATCHPRE_PHASE, 
    'message': 'THE REQUEST FOR MISES OUTPUT WILL BE REPLACED BY A REQUEST FOR S OUTPUT', 
    'jobName': 'Job-1'})
mdb.jobs['Job-1']._Message(WARNING, {'phase': BATCHPRE_PHASE, 
    'message': 'OUTPUT REQUEST LE IS NOT AVAILABLE FOR ELEMENT TYPE R2D2', 
    'jobName': 'Job-1'})
mdb.jobs['Job-1']._Message(WARNING, {'phase': BATCHPRE_PHASE, 
    'message': 'OUTPUT REQUEST PE IS NOT AVAILABLE FOR ELEMENT TYPE R2D2', 
    'jobName': 'Job-1'})
mdb.jobs['Job-1']._Message(WARNING, {'phase': BATCHPRE_PHASE, 
    'message': 'OUTPUT REQUEST PEEQ IS NOT AVAILABLE FOR ELEMENT TYPE R2D2', 
    'jobName': 'Job-1'})
mdb.jobs['Job-1']._Message(WARNING, {'phase': BATCHPRE_PHASE, 
    'message': 'OUTPUT REQUEST PEMAG IS NOT AVAILABLE FOR ELEMENT TYPE R2D2', 
    'jobName': 'Job-1'})
mdb.jobs['Job-1']._Message(WARNING, {'phase': BATCHPRE_PHASE, 
    'message': 'OUTPUT REQUEST S IS NOT AVAILABLE FOR ELEMENT TYPE R2D2', 
    'jobName': 'Job-1'})
mdb.jobs['Job-1']._Message(WARNING, {'phase': BATCHPRE_PHASE, 
    'message': 'OUTPUT REQUEST LE IS NOT AVAILABLE FOR ELEMENT TYPE MASS', 
    'jobName': 'Job-1'})
mdb.jobs['Job-1']._Message(WARNING, {'phase': BATCHPRE_PHASE, 
    'message': 'OUTPUT REQUEST PE IS NOT AVAILABLE FOR ELEMENT TYPE MASS', 
    'jobName': 'Job-1'})
mdb.jobs['Job-1']._Message(WARNING, {'phase': BATCHPRE_PHASE, 
    'message': 'OUTPUT REQUEST PEEQ IS NOT AVAILABLE FOR ELEMENT TYPE MASS', 
    'jobName': 'Job-1'})
mdb.jobs['Job-1']._Message(WARNING, {'phase': BATCHPRE_PHASE, 
    'message': 'OUTPUT REQUEST PEMAG IS NOT AVAILABLE FOR ELEMENT TYPE MASS', 
    'jobName': 'Job-1'})
mdb.jobs['Job-1']._Message(WARNING, {'phase': BATCHPRE_PHASE, 
    'message': 'OUTPUT REQUEST S IS NOT AVAILABLE FOR ELEMENT TYPE MASS', 
    'jobName': 'Job-1'})
mdb.jobs['Job-1']._Message(WARNING, {'phase': BATCHPRE_PHASE, 
    'message': 'OUTPUT REQUEST MISESMAX IS NOT AVAILABLE FOR ELEMENT TYPE R2D2', 
    'jobName': 'Job-1'})
mdb.jobs['Job-1']._Message(WARNING, {'phase': BATCHPRE_PHASE, 
    'message': 'OUTPUT REQUEST MISESMAX IS NOT AVAILABLE FOR ELEMENT TYPE MASS', 
    'jobName': 'Job-1'})
mdb.jobs['Job-1']._Message(WARNING, {'phase': BATCHPRE_PHASE, 
    'message': 'OUTPUT AT EXACT, PREDEFINED TIME POINTS WAS REQUESTED IN THIS STEP. IN ORDER TO WRITE OUTPUT AT EXACT TIME POINTS SPECIFIED, Abaqus MIGHT USE TIME INCREMENTS SMALLER THAN THE MINIMUM TIME INCREMENT ALLOWED IN THE STEP. IN ADDITION, THE NUMBER OF INCREMENTS REQUIRED TO COMPLETE THE STEP WILL IN GENERAL INCREASE.', 
    'jobName': 'Job-1'})
mdb.jobs['Job-1']._Message(WARNING, {'phase': BATCHPRE_PHASE, 
    'message': 'OUTPUT REQUEST V IS NOT AVAILABLE FOR THIS TYPE OF ANALYSIS', 
    'jobName': 'Job-1'})
mdb.jobs['Job-1']._Message(WARNING, {'phase': BATCHPRE_PHASE, 
    'message': 'THE REQUEST FOR MISES OUTPUT WILL BE REPLACED BY A REQUEST FOR S OUTPUT', 
    'jobName': 'Job-1'})
mdb.jobs['Job-1']._Message(WARNING, {'phase': BATCHPRE_PHASE, 
    'message': 'OUTPUT REQUEST LE IS NOT AVAILABLE FOR ELEMENT TYPE R2D2', 
    'jobName': 'Job-1'})
mdb.jobs['Job-1']._Message(WARNING, {'phase': BATCHPRE_PHASE, 
    'message': 'OUTPUT REQUEST PE IS NOT AVAILABLE FOR ELEMENT TYPE R2D2', 
    'jobName': 'Job-1'})
mdb.jobs['Job-1']._Message(WARNING, {'phase': BATCHPRE_PHASE, 
    'message': 'OUTPUT REQUEST PEEQ IS NOT AVAILABLE FOR ELEMENT TYPE R2D2', 
    'jobName': 'Job-1'})
mdb.jobs['Job-1']._Message(WARNING, {'phase': BATCHPRE_PHASE, 
    'message': 'OUTPUT REQUEST PEMAG IS NOT AVAILABLE FOR ELEMENT TYPE R2D2', 
    'jobName': 'Job-1'})
mdb.jobs['Job-1']._Message(WARNING, {'phase': BATCHPRE_PHASE, 
    'message': 'OUTPUT REQUEST S IS NOT AVAILABLE FOR ELEMENT TYPE R2D2', 
    'jobName': 'Job-1'})
mdb.jobs['Job-1']._Message(WARNING, {'phase': BATCHPRE_PHASE, 
    'message': 'OUTPUT REQUEST LE IS NOT AVAILABLE FOR ELEMENT TYPE MASS', 
    'jobName': 'Job-1'})
mdb.jobs['Job-1']._Message(WARNING, {'phase': BATCHPRE_PHASE, 
    'message': 'OUTPUT REQUEST PE IS NOT AVAILABLE FOR ELEMENT TYPE MASS', 
    'jobName': 'Job-1'})
mdb.jobs['Job-1']._Message(WARNING, {'phase': BATCHPRE_PHASE, 
    'message': 'OUTPUT REQUEST PEEQ IS NOT AVAILABLE FOR ELEMENT TYPE MASS', 
    'jobName': 'Job-1'})
mdb.jobs['Job-1']._Message(WARNING, {'phase': BATCHPRE_PHASE, 
    'message': 'OUTPUT REQUEST PEMAG IS NOT AVAILABLE FOR ELEMENT TYPE MASS', 
    'jobName': 'Job-1'})
mdb.jobs['Job-1']._Message(WARNING, {'phase': BATCHPRE_PHASE, 
    'message': 'OUTPUT REQUEST S IS NOT AVAILABLE FOR ELEMENT TYPE MASS', 
    'jobName': 'Job-1'})
mdb.jobs['Job-1']._Message(WARNING, {'phase': BATCHPRE_PHASE, 
    'message': 'OUTPUT REQUEST MISESMAX IS NOT AVAILABLE FOR ELEMENT TYPE R2D2', 
    'jobName': 'Job-1'})
mdb.jobs['Job-1']._Message(WARNING, {'phase': BATCHPRE_PHASE, 
    'message': 'OUTPUT REQUEST MISESMAX IS NOT AVAILABLE FOR ELEMENT TYPE MASS', 
    'jobName': 'Job-1'})
mdb.jobs['Job-1']._Message(WARNING, {'phase': BATCHPRE_PHASE, 
    'message': 'OUTPUT REQUEST CF HAS BEEN REMOVED AS THERE ARE NO APPLICABLE LOADS IN THIS STEP', 
    'jobName': 'Job-1'})
mdb.jobs['Job-1']._Message(WARNING, {'phase': BATCHPRE_PHASE, 
    'message': 'OUTPUT REQUEST CF HAS BEEN REMOVED AS THERE ARE NO APPLICABLE LOADS IN THIS STEP', 
    'jobName': 'Job-1'})
mdb.jobs['Job-1']._Message(ODB_FILE, {'phase': BATCHPRE_PHASE, 
    'file': 'C:\\temp\\work\\eyeball\\Job-1.odb', 'jobName': 'Job-1'})
mdb.jobs['Job-1']._Message(COMPLETED, {'phase': BATCHPRE_PHASE, 
    'message': 'Analysis phase complete', 'jobName': 'Job-1'})
mdb.jobs['Job-1']._Message(STARTED, {'phase': STANDARD_PHASE, 
    'clientHost': 'Kisers', 'handle': 2632, 'jobName': 'Job-1'})
mdb.jobs['Job-1']._Message(STEP, {'phase': STANDARD_PHASE, 'stepId': 1, 
    'jobName': 'Job-1'})
mdb.jobs['Job-1']._Message(ODB_FRAME, {'phase': STANDARD_PHASE, 'step': 0, 
    'frame': 0, 'jobName': 'Job-1'})
mdb.jobs['Job-1']._Message(MEMORY_ESTIMATE, {'phase': STANDARD_PHASE, 
    'memory': 28.0, 'jobName': 'Job-1'})
mdb.jobs['Job-1']._Message(PHYSICAL_MEMORY, {'phase': STANDARD_PHASE, 
    'physical_memory': 16291.0, 'jobName': 'Job-1'})
mdb.jobs['Job-1']._Message(MINIMUM_MEMORY, {'minimum_memory': 19.0, 
    'phase': STANDARD_PHASE, 'jobName': 'Job-1'})
mdb.jobs['Job-1']._Message(STATUS, {'totalTime': 0.0, 'increment': 1, 
    'attempts': ' 1U', 'iterations': 5, 'phase': STANDARD_PHASE, 
    'timeIncrement': 0.01, 'stepTime': 0.0, 'step': 1, 'jobName': 'Job-1', 
    'severe': 1, 'equilibrium': 4})
mdb.jobs['Job-1']._Message(WARNING, {'phase': STANDARD_PHASE, 
    'message': 'There is zero MOMENT everywhere in the model based on the default criterion. please check the value of the average MOMENT during the current iteration to verify that the MOMENT is small enough to be treated as zero. if not, please use the solution controls to reset the criterion for zero MOMENT.', 
    'jobName': 'Job-1'})
mdb.jobs['Job-1']._Message(WARNING, {'phase': STANDARD_PHASE, 
    'message': 'There is zero MOMENT everywhere in the model based on the default criterion. please check the value of the average MOMENT during the current iteration to verify that the MOMENT is small enough to be treated as zero. if not, please use the solution controls to reset the criterion for zero MOMENT.', 
    'jobName': 'Job-1'})
mdb.jobs['Job-1']._Message(WARNING, {'phase': STANDARD_PHASE, 
    'message': 'There is zero MOMENT everywhere in the model based on the default criterion. please check the value of the average MOMENT during the current iteration to verify that the MOMENT is small enough to be treated as zero. if not, please use the solution controls to reset the criterion for zero MOMENT.', 
    'jobName': 'Job-1'})
mdb.jobs['Job-1']._Message(WARNING, {'phase': STANDARD_PHASE, 
    'message': 'There is zero MOMENT everywhere in the model based on the default criterion. please check the value of the average MOMENT during the current iteration to verify that the MOMENT is small enough to be treated as zero. if not, please use the solution controls to reset the criterion for zero MOMENT.', 
    'jobName': 'Job-1'})
mdb.jobs['Job-1']._Message(WARNING, {'phase': STANDARD_PHASE, 
    'message': 'There is zero MOMENT everywhere in the model based on the default criterion. please check the value of the average MOMENT during the current iteration to verify that the MOMENT is small enough to be treated as zero. if not, please use the solution controls to reset the criterion for zero MOMENT.', 
    'jobName': 'Job-1'})
mdb.jobs['Job-1']._Message(WARNING, {'phase': STANDARD_PHASE, 
    'message': 'There is zero MOMENT everywhere in the model based on the default criterion. please check the value of the average MOMENT during the current iteration to verify that the MOMENT is small enough to be treated as zero. if not, please use the solution controls to reset the criterion for zero MOMENT.', 
    'jobName': 'Job-1'})
mdb.jobs['Job-1']._Message(STATUS, {'totalTime': 0.0025, 'increment': 1, 
    'attempts': 2, 'iterations': 6, 'phase': STANDARD_PHASE, 
    'timeIncrement': 0.0025, 'stepTime': 0.0025, 'step': 1, 'jobName': 'Job-1', 
    'severe': 0, 'equilibrium': 6})
mdb.jobs['Job-1']._Message(STATUS, {'totalTime': 0.005, 'increment': 2, 
    'attempts': 1, 'iterations': 5, 'phase': STANDARD_PHASE, 
    'timeIncrement': 0.0025, 'stepTime': 0.005, 'step': 1, 'jobName': 'Job-1', 
    'severe': 1, 'equilibrium': 4})
mdb.jobs['Job-1']._Message(STATUS, {'totalTime': 0.0075, 'increment': 3, 
    'attempts': 1, 'iterations': 4, 'phase': STANDARD_PHASE, 
    'timeIncrement': 0.0025, 'stepTime': 0.0075, 'step': 1, 'jobName': 'Job-1', 
    'severe': 0, 'equilibrium': 4})
mdb.jobs['Job-1']._Message(STATUS, {'totalTime': 0.01125, 'increment': 4, 
    'attempts': 1, 'iterations': 3, 'phase': STANDARD_PHASE, 
    'timeIncrement': 0.00375, 'stepTime': 0.01125, 'step': 1, 
    'jobName': 'Job-1', 'severe': 0, 'equilibrium': 3})
mdb.jobs['Job-1']._Message(STATUS, {'totalTime': 0.016875, 'increment': 5, 
    'attempts': 1, 'iterations': 3, 'phase': STANDARD_PHASE, 
    'timeIncrement': 0.005625, 'stepTime': 0.016875, 'step': 1, 
    'jobName': 'Job-1', 'severe': 0, 'equilibrium': 3})
mdb.jobs['Job-1']._Message(STATUS, {'totalTime': 0.0253125, 'increment': 6, 
    'attempts': 1, 'iterations': 3, 'phase': STANDARD_PHASE, 
    'timeIncrement': 0.0084375, 'stepTime': 0.0253125, 'step': 1, 
    'jobName': 'Job-1', 'severe': 1, 'equilibrium': 2})
mdb.jobs['Job-1']._Message(STATUS, {'totalTime': 0.03796875, 'increment': 7, 
    'attempts': 1, 'iterations': 2, 'phase': STANDARD_PHASE, 
    'timeIncrement': 0.01265625, 'stepTime': 0.03796875, 'step': 1, 
    'jobName': 'Job-1', 'severe': 0, 'equilibrium': 2})
mdb.jobs['Job-1']._Message(STATUS, {'totalTime': 0.056953125, 'increment': 8, 
    'attempts': 1, 'iterations': 4, 'phase': STANDARD_PHASE, 
    'timeIncrement': 0.018984375, 'stepTime': 0.056953125, 'step': 1, 
    'jobName': 'Job-1', 'severe': 0, 'equilibrium': 4})
mdb.jobs['Job-1']._Message(STATUS, {'totalTime': 0.0854296875, 'increment': 9, 
    'attempts': 1, 'iterations': 4, 'phase': STANDARD_PHASE, 
    'timeIncrement': 0.0284765625, 'stepTime': 0.0854296875, 'step': 1, 
    'jobName': 'Job-1', 'severe': 0, 'equilibrium': 4})
mdb.jobs['Job-1']._Message(STATUS, {'totalTime': 0.1, 'increment': 10, 
    'attempts': 1, 'iterations': 4, 'phase': STANDARD_PHASE, 
    'timeIncrement': 0.0145703125, 'stepTime': 0.1, 'step': 1, 
    'jobName': 'Job-1', 'severe': 0, 'equilibrium': 4})
mdb.jobs['Job-1']._Message(ODB_FRAME, {'phase': STANDARD_PHASE, 'step': 0, 
    'frame': 1, 'jobName': 'Job-1'})
mdb.jobs['Job-1']._Message(STATUS, {'totalTime': 0.164072265625, 
    'increment': 11, 'attempts': 1, 'iterations': 8, 'phase': STANDARD_PHASE, 
    'timeIncrement': 0.064072265625, 'stepTime': 0.164072265625, 'step': 1, 
    'jobName': 'Job-1', 'severe': 0, 'equilibrium': 8})
mdb.jobs['Job-1']._Message(STATUS, {'totalTime': 0.164072265625, 
    'increment': 12, 'attempts': ' 1U', 'iterations': 9, 
    'phase': STANDARD_PHASE, 'timeIncrement': 0.035927734375, 
    'stepTime': 0.164072265625, 'step': 1, 'jobName': 'Job-1', 'severe': 0, 
    'equilibrium': 9})
mdb.jobs['Job-1']._Message(STATUS, {'totalTime': 0.1820361328125, 
    'increment': 12, 'attempts': 2, 'iterations': 6, 'phase': STANDARD_PHASE, 
    'timeIncrement': 0.0179638671875, 'stepTime': 0.1820361328125, 'step': 1, 
    'jobName': 'Job-1', 'severe': 0, 'equilibrium': 6})
mdb.jobs['Job-1']._Message(STATUS, {'totalTime': 0.2, 'increment': 13, 
    'attempts': 1, 'iterations': 4, 'phase': STANDARD_PHASE, 
    'timeIncrement': 0.0179638671875, 'stepTime': 0.2, 'step': 1, 
    'jobName': 'Job-1', 'severe': 0, 'equilibrium': 4})
mdb.jobs['Job-1']._Message(ODB_FRAME, {'phase': STANDARD_PHASE, 'step': 0, 
    'frame': 2, 'jobName': 'Job-1'})
mdb.jobs['Job-1']._Message(STATUS, {'totalTime': 0.2179638671875, 
    'increment': 14, 'attempts': 1, 'iterations': 6, 'phase': STANDARD_PHASE, 
    'timeIncrement': 0.0179638671875, 'stepTime': 0.2179638671875, 'step': 1, 
    'jobName': 'Job-1', 'severe': 0, 'equilibrium': 6})
mdb.jobs['Job-1']._Message(STATUS, {'totalTime': 0.235927734375, 
    'increment': 15, 'attempts': 1, 'iterations': 6, 'phase': STANDARD_PHASE, 
    'timeIncrement': 0.0179638671875, 'stepTime': 0.235927734375, 'step': 1, 
    'jobName': 'Job-1', 'severe': 0, 'equilibrium': 6})
mdb.jobs['Job-1']._Message(STATUS, {'totalTime': 0.2538916015625, 
    'increment': 16, 'attempts': 1, 'iterations': 8, 'phase': STANDARD_PHASE, 
    'timeIncrement': 0.0179638671875, 'stepTime': 0.2538916015625, 'step': 1, 
    'jobName': 'Job-1', 'severe': 0, 'equilibrium': 8})
mdb.jobs['Job-1']._Message(STATUS, {'totalTime': 0.2538916015625, 
    'increment': 17, 'attempts': ' 1U', 'iterations': 9, 
    'phase': STANDARD_PHASE, 'timeIncrement': 0.0179638671875, 
    'stepTime': 0.2538916015625, 'step': 1, 'jobName': 'Job-1', 'severe': 0, 
    'equilibrium': 9})
mdb.jobs['Job-1']._Message(STATUS, {'totalTime': 0.26287353515625, 
    'increment': 17, 'attempts': 2, 'iterations': 6, 'phase': STANDARD_PHASE, 
    'timeIncrement': 0.00898193359375, 'stepTime': 0.26287353515625, 'step': 1, 
    'jobName': 'Job-1', 'severe': 0, 'equilibrium': 6})
mdb.jobs['Job-1']._Message(STATUS, {'totalTime': 0.27185546875, 
    'increment': 18, 'attempts': 1, 'iterations': 4, 'phase': STANDARD_PHASE, 
    'timeIncrement': 0.00898193359375, 'stepTime': 0.27185546875, 'step': 1, 
    'jobName': 'Job-1', 'severe': 0, 'equilibrium': 4})
mdb.jobs['Job-1']._Message(STATUS, {'totalTime': 0.28083740234375, 
    'increment': 19, 'attempts': 1, 'iterations': 2, 'phase': STANDARD_PHASE, 
    'timeIncrement': 0.00898193359375, 'stepTime': 0.28083740234375, 'step': 1, 
    'jobName': 'Job-1', 'severe': 0, 'equilibrium': 2})
mdb.jobs['Job-1']._Message(STATUS, {'totalTime': 0.294310302734375, 
    'increment': 20, 'attempts': 1, 'iterations': 6, 'phase': STANDARD_PHASE, 
    'timeIncrement': 0.013472900390625, 'stepTime': 0.294310302734375, 
    'step': 1, 'jobName': 'Job-1', 'severe': 0, 'equilibrium': 6})
mdb.jobs['Job-1']._Message(STATUS, {'totalTime': 0.3, 'increment': 21, 
    'attempts': 1, 'iterations': 2, 'phase': STANDARD_PHASE, 
    'timeIncrement': 0.00568969726562512, 'stepTime': 0.3, 'step': 1, 
    'jobName': 'Job-1', 'severe': 0, 'equilibrium': 2})
mdb.jobs['Job-1']._Message(ODB_FRAME, {'phase': STANDARD_PHASE, 'step': 0, 
    'frame': 3, 'jobName': 'Job-1'})
mdb.jobs['Job-1']._Message(STATUS, {'totalTime': 0.313472900390625, 
    'increment': 22, 'attempts': 1, 'iterations': 4, 'phase': STANDARD_PHASE, 
    'timeIncrement': 0.013472900390625, 'stepTime': 0.313472900390625, 
    'step': 1, 'jobName': 'Job-1', 'severe': 0, 'equilibrium': 4})
mdb.jobs['Job-1']._Message(STATUS, {'totalTime': 0.313472900390625, 
    'increment': 23, 'attempts': ' 1U', 'iterations': 9, 
    'phase': STANDARD_PHASE, 'timeIncrement': 0.0202093505859375, 
    'stepTime': 0.313472900390625, 'step': 1, 'jobName': 'Job-1', 'severe': 0, 
    'equilibrium': 9})
mdb.jobs['Job-1']._Message(STATUS, {'totalTime': 0.323577575683594, 
    'increment': 23, 'attempts': 2, 'iterations': 6, 'phase': STANDARD_PHASE, 
    'timeIncrement': 0.0101046752929687, 'stepTime': 0.323577575683594, 
    'step': 1, 'jobName': 'Job-1', 'severe': 0, 'equilibrium': 6})
mdb.jobs['Job-1']._Message(STATUS, {'totalTime': 0.333682250976563, 
    'increment': 24, 'attempts': 1, 'iterations': 2, 'phase': STANDARD_PHASE, 
    'timeIncrement': 0.0101046752929687, 'stepTime': 0.333682250976563, 
    'step': 1, 'jobName': 'Job-1', 'severe': 0, 'equilibrium': 2})
mdb.jobs['Job-1']._Message(STATUS, {'totalTime': 0.343786926269531, 
    'increment': 25, 'attempts': 1, 'iterations': 4, 'phase': STANDARD_PHASE, 
    'timeIncrement': 0.0101046752929687, 'stepTime': 0.343786926269531, 
    'step': 1, 'jobName': 'Job-1', 'severe': 0, 'equilibrium': 4})
mdb.jobs['Job-1']._Message(STATUS, {'totalTime': 0.343786926269531, 
    'increment': 26, 'attempts': ' 1U', 'iterations': 9, 
    'phase': STANDARD_PHASE, 'timeIncrement': 0.0151570129394531, 
    'stepTime': 0.343786926269531, 'step': 1, 'jobName': 'Job-1', 'severe': 0, 
    'equilibrium': 9})
mdb.jobs['Job-1']._Message(STATUS, {'totalTime': 0.351365432739258, 
    'increment': 26, 'attempts': 2, 'iterations': 6, 'phase': STANDARD_PHASE, 
    'timeIncrement': 0.00757850646972656, 'stepTime': 0.351365432739258, 
    'step': 1, 'jobName': 'Job-1', 'severe': 0, 'equilibrium': 6})
mdb.jobs['Job-1']._Message(STATUS, {'totalTime': 0.358943939208984, 
    'increment': 27, 'attempts': 1, 'iterations': 2, 'phase': STANDARD_PHASE, 
    'timeIncrement': 0.00757850646972656, 'stepTime': 0.358943939208984, 
    'step': 1, 'jobName': 'Job-1', 'severe': 0, 'equilibrium': 2})
mdb.jobs['Job-1']._Message(STATUS, {'totalTime': 0.366522445678711, 
    'increment': 28, 'attempts': 1, 'iterations': 8, 'phase': STANDARD_PHASE, 
    'timeIncrement': 0.00757850646972656, 'stepTime': 0.366522445678711, 
    'step': 1, 'jobName': 'Job-1', 'severe': 0, 'equilibrium': 8})
mdb.jobs['Job-1']._Message(STATUS, {'totalTime': 0.366522445678711, 
    'increment': 29, 'attempts': ' 1U', 'iterations': 9, 
    'phase': STANDARD_PHASE, 'timeIncrement': 0.00757850646972656, 
    'stepTime': 0.366522445678711, 'step': 1, 'jobName': 'Job-1', 'severe': 0, 
    'equilibrium': 9})
mdb.jobs['Job-1']._Message(STATUS, {'totalTime': 0.370311698913574, 
    'increment': 29, 'attempts': 2, 'iterations': 4, 'phase': STANDARD_PHASE, 
    'timeIncrement': 0.00378925323486328, 'stepTime': 0.370311698913574, 
    'step': 1, 'jobName': 'Job-1', 'severe': 0, 'equilibrium': 4})
mdb.jobs['Job-1']._Message(STATUS, {'totalTime': 0.374100952148438, 
    'increment': 30, 'attempts': 1, 'iterations': 2, 'phase': STANDARD_PHASE, 
    'timeIncrement': 0.00378925323486328, 'stepTime': 0.374100952148438, 
    'step': 1, 'jobName': 'Job-1', 'severe': 0, 'equilibrium': 2})
mdb.jobs['Job-1']._Message(STATUS, {'totalTime': 0.379784832000733, 
    'increment': 31, 'attempts': 1, 'iterations': 2, 'phase': STANDARD_PHASE, 
    'timeIncrement': 0.00568387985229492, 'stepTime': 0.379784832000733, 
    'step': 1, 'jobName': 'Job-1', 'severe': 0, 'equilibrium': 2})
mdb.jobs['Job-1']._Message(STATUS, {'totalTime': 0.388310651779175, 
    'increment': 32, 'attempts': 1, 'iterations': 2, 'phase': STANDARD_PHASE, 
    'timeIncrement': 0.00852581977844238, 'stepTime': 0.388310651779175, 
    'step': 1, 'jobName': 'Job-1', 'severe': 0, 'equilibrium': 2})
mdb.jobs['Job-1']._Message(STATUS, {'totalTime': 0.4, 'increment': 33, 
    'attempts': 1, 'iterations': 2, 'phase': STANDARD_PHASE, 
    'timeIncrement': 0.0116893482208251, 'stepTime': 0.4, 'step': 1, 
    'jobName': 'Job-1', 'severe': 0, 'equilibrium': 2})
mdb.jobs['Job-1']._Message(ODB_FRAME, {'phase': STANDARD_PHASE, 'step': 0, 
    'frame': 4, 'jobName': 'Job-1'})
mdb.jobs['Job-1']._Message(STATUS, {'totalTime': 0.417534022331238, 
    'increment': 34, 'attempts': 1, 'iterations': 8, 'phase': STANDARD_PHASE, 
    'timeIncrement': 0.0175340223312377, 'stepTime': 0.417534022331238, 
    'step': 1, 'jobName': 'Job-1', 'severe': 0, 'equilibrium': 8})
mdb.jobs['Job-1']._Message(STATUS, {'totalTime': 0.417534022331238, 
    'increment': 35, 'attempts': ' 1U', 'iterations': 7, 
    'phase': STANDARD_PHASE, 'timeIncrement': 0.0175340223312377, 
    'stepTime': 0.417534022331238, 'step': 1, 'jobName': 'Job-1', 'severe': 0, 
    'equilibrium': 7})
mdb.jobs['Job-1']._Message(STATUS, {'totalTime': 0.421917527914047, 
    'increment': 35, 'attempts': 2, 'iterations': 2, 'phase': STANDARD_PHASE, 
    'timeIncrement': 0.00438350558280941, 'stepTime': 0.421917527914047, 
    'step': 1, 'jobName': 'Job-1', 'severe': 0, 'equilibrium': 2})
mdb.jobs['Job-1']._Message(STATUS, {'totalTime': 0.426301033496856, 
    'increment': 36, 'attempts': 1, 'iterations': 1, 'phase': STANDARD_PHASE, 
    'timeIncrement': 0.00438350558280941, 'stepTime': 0.426301033496856, 
    'step': 1, 'jobName': 'Job-1', 'severe': 0, 'equilibrium': 1})
mdb.jobs['Job-1']._Message(STATUS, {'totalTime': 0.432876291871071, 
    'increment': 37, 'attempts': 1, 'iterations': 4, 'phase': STANDARD_PHASE, 
    'timeIncrement': 0.00657525837421412, 'stepTime': 0.432876291871071, 
    'step': 1, 'jobName': 'Job-1', 'severe': 0, 'equilibrium': 4})
mdb.jobs['Job-1']._Message(STATUS, {'totalTime': 0.442739179432392, 
    'increment': 38, 'attempts': 1, 'iterations': 2, 'phase': STANDARD_PHASE, 
    'timeIncrement': 0.00986288756132118, 'stepTime': 0.442739179432392, 
    'step': 1, 'jobName': 'Job-1', 'severe': 0, 'equilibrium': 2})
mdb.jobs['Job-1']._Message(STATUS, {'totalTime': 0.457533510774374, 
    'increment': 39, 'attempts': 1, 'iterations': 2, 'phase': STANDARD_PHASE, 
    'timeIncrement': 0.0147943313419818, 'stepTime': 0.457533510774374, 
    'step': 1, 'jobName': 'Job-1', 'severe': 0, 'equilibrium': 2})
mdb.jobs['Job-1']._Message(STATUS, {'totalTime': 0.457533510774374, 
    'increment': 40, 'attempts': ' 1U', 'iterations': 5, 
    'phase': STANDARD_PHASE, 'timeIncrement': 0.0221914970129727, 
    'stepTime': 0.457533510774374, 'step': 1, 'jobName': 'Job-1', 'severe': 0, 
    'equilibrium': 5})
mdb.jobs['Job-1']._Message(STATUS, {'totalTime': 0.463081385027617, 
    'increment': 40, 'attempts': 2, 'iterations': 2, 'phase': STANDARD_PHASE, 
    'timeIncrement': 0.00554787425324316, 'stepTime': 0.463081385027617, 
    'step': 1, 'jobName': 'Job-1', 'severe': 0, 'equilibrium': 2})
mdb.jobs['Job-1']._Message(STATUS, {'totalTime': 0.471403196407482, 
    'increment': 41, 'attempts': 1, 'iterations': 6, 'phase': STANDARD_PHASE, 
    'timeIncrement': 0.00832181137986475, 'stepTime': 0.471403196407482, 
    'step': 1, 'jobName': 'Job-1', 'severe': 0, 'equilibrium': 6})
mdb.jobs['Job-1']._Message(STATUS, {'totalTime': 0.471403196407482, 
    'increment': 42, 'attempts': ' 1U', 'iterations': 9, 
    'phase': STANDARD_PHASE, 'timeIncrement': 0.00832181137986475, 
    'stepTime': 0.471403196407482, 'step': 1, 'jobName': 'Job-1', 'severe': 0, 
    'equilibrium': 9})
mdb.jobs['Job-1']._Message(STATUS, {'totalTime': 0.475564102097414, 
    'increment': 42, 'attempts': 2, 'iterations': 4, 'phase': STANDARD_PHASE, 
    'timeIncrement': 0.00416090568993237, 'stepTime': 0.475564102097414, 
    'step': 1, 'jobName': 'Job-1', 'severe': 0, 'equilibrium': 4})
mdb.jobs['Job-1']._Message(STATUS, {'totalTime': 0.479725007787346, 
    'increment': 43, 'attempts': 1, 'iterations': 2, 'phase': STANDARD_PHASE, 
    'timeIncrement': 0.00416090568993237, 'stepTime': 0.479725007787346, 
    'step': 1, 'jobName': 'Job-1', 'severe': 0, 'equilibrium': 2})
mdb.jobs['Job-1']._Message(STATUS, {'totalTime': 0.485966366322245, 
    'increment': 44, 'attempts': 1, 'iterations': 2, 'phase': STANDARD_PHASE, 
    'timeIncrement': 0.00624135853489856, 'stepTime': 0.485966366322245, 
    'step': 1, 'jobName': 'Job-1', 'severe': 0, 'equilibrium': 2})
mdb.jobs['Job-1']._Message(STATUS, {'totalTime': 0.495328404124593, 
    'increment': 45, 'attempts': 1, 'iterations': 4, 'phase': STANDARD_PHASE, 
    'timeIncrement': 0.00936203780234784, 'stepTime': 0.495328404124593, 
    'step': 1, 'jobName': 'Job-1', 'severe': 0, 'equilibrium': 4})
mdb.jobs['Job-1']._Message(STATUS, {'totalTime': 0.5, 'increment': 46, 
    'attempts': 1, 'iterations': 2, 'phase': STANDARD_PHASE, 
    'timeIncrement': 0.00467159587540734, 'stepTime': 0.5, 'step': 1, 
    'jobName': 'Job-1', 'severe': 0, 'equilibrium': 2})
mdb.jobs['Job-1']._Message(ODB_FRAME, {'phase': STANDARD_PHASE, 'step': 0, 
    'frame': 5, 'jobName': 'Job-1'})
mdb.jobs['Job-1']._Message(STATUS, {'totalTime': 0.5, 'increment': 47, 
    'attempts': ' 1U', 'iterations': 5, 'phase': STANDARD_PHASE, 
    'timeIncrement': 0.0210645850552826, 'stepTime': 0.5, 'step': 1, 
    'jobName': 'Job-1', 'severe': 0, 'equilibrium': 5})
mdb.jobs['Job-1']._Message(STATUS, {'totalTime': 0.505266146263821, 
    'increment': 47, 'attempts': 2, 'iterations': 4, 'phase': STANDARD_PHASE, 
    'timeIncrement': 0.00526614626382066, 'stepTime': 0.505266146263821, 
    'step': 1, 'jobName': 'Job-1', 'severe': 0, 'equilibrium': 4})
mdb.jobs['Job-1']._Message(STATUS, {'totalTime': 0.513165365659552, 
    'increment': 48, 'attempts': 1, 'iterations': 1, 'phase': STANDARD_PHASE, 
    'timeIncrement': 0.00789921939573099, 'stepTime': 0.513165365659552, 
    'step': 1, 'jobName': 'Job-1', 'severe': 0, 'equilibrium': 1})
mdb.jobs['Job-1']._Message(STATUS, {'totalTime': 0.513165365659552, 
    'increment': 49, 'attempts': ' 1U', 'iterations': 5, 
    'phase': STANDARD_PHASE, 'timeIncrement': 0.0118488290935965, 
    'stepTime': 0.513165365659552, 'step': 1, 'jobName': 'Job-1', 'severe': 0, 
    'equilibrium': 5})
mdb.jobs['Job-1']._Message(STATUS, {'totalTime': 0.516127572932951, 
    'increment': 49, 'attempts': 2, 'iterations': 2, 'phase': STANDARD_PHASE, 
    'timeIncrement': 0.00296220727339912, 'stepTime': 0.516127572932951, 
    'step': 1, 'jobName': 'Job-1', 'severe': 0, 'equilibrium': 2})
mdb.jobs['Job-1']._Message(STATUS, {'totalTime': 0.52057088384305, 
    'increment': 50, 'attempts': 1, 'iterations': 1, 'phase': STANDARD_PHASE, 
    'timeIncrement': 0.00444331091009868, 'stepTime': 0.52057088384305, 
    'step': 1, 'jobName': 'Job-1', 'severe': 0, 'equilibrium': 1})
mdb.jobs['Job-1']._Message(STATUS, {'totalTime': 0.527235850208198, 
    'increment': 51, 'attempts': 1, 'iterations': 2, 'phase': STANDARD_PHASE, 
    'timeIncrement': 0.00666496636514802, 'stepTime': 0.527235850208198, 
    'step': 1, 'jobName': 'Job-1', 'severe': 0, 'equilibrium': 2})
mdb.jobs['Job-1']._Message(STATUS, {'totalTime': 0.527235850208198, 
    'increment': 52, 'attempts': ' 1U', 'iterations': 5, 
    'phase': STANDARD_PHASE, 'timeIncrement': 0.00999744954772204, 
    'stepTime': 0.527235850208198, 'step': 1, 'jobName': 'Job-1', 'severe': 0, 
    'equilibrium': 5})
mdb.jobs['Job-1']._Message(STATUS, {'totalTime': 0.529735212595128, 
    'increment': 52, 'attempts': 2, 'iterations': 2, 'phase': STANDARD_PHASE, 
    'timeIncrement': 0.00249936238693051, 'stepTime': 0.529735212595128, 
    'step': 1, 'jobName': 'Job-1', 'severe': 0, 'equilibrium': 2})
mdb.jobs['Job-1']._Message(STATUS, {'totalTime': 0.533484256175524, 
    'increment': 53, 'attempts': 1, 'iterations': 2, 'phase': STANDARD_PHASE, 
    'timeIncrement': 0.00374904358039576, 'stepTime': 0.533484256175524, 
    'step': 1, 'jobName': 'Job-1', 'severe': 0, 'equilibrium': 2})
mdb.jobs['Job-1']._Message(STATUS, {'totalTime': 0.539107821546117, 
    'increment': 54, 'attempts': 1, 'iterations': 8, 'phase': STANDARD_PHASE, 
    'timeIncrement': 0.00562356537059365, 'stepTime': 0.539107821546117, 
    'step': 1, 'jobName': 'Job-1', 'severe': 0, 'equilibrium': 8})
mdb.jobs['Job-1']._Message(STATUS, {'totalTime': 0.539107821546117, 
    'increment': 55, 'attempts': ' 1U', 'iterations': 9, 
    'phase': STANDARD_PHASE, 'timeIncrement': 0.00562356537059365, 
    'stepTime': 0.539107821546117, 'step': 1, 'jobName': 'Job-1', 'severe': 0, 
    'equilibrium': 9})
mdb.jobs['Job-1']._Message(STATUS, {'totalTime': 0.541919604231414, 
    'increment': 55, 'attempts': 2, 'iterations': 4, 'phase': STANDARD_PHASE, 
    'timeIncrement': 0.00281178268529682, 'stepTime': 0.541919604231414, 
    'step': 1, 'jobName': 'Job-1', 'severe': 0, 'equilibrium': 4})
mdb.jobs['Job-1']._Message(STATUS, {'totalTime': 0.544731386916711, 
    'increment': 56, 'attempts': 1, 'iterations': 2, 'phase': STANDARD_PHASE, 
    'timeIncrement': 0.00281178268529682, 'stepTime': 0.544731386916711, 
    'step': 1, 'jobName': 'Job-1', 'severe': 0, 'equilibrium': 2})
mdb.jobs['Job-1']._Message(STATUS, {'totalTime': 0.548949060944656, 
    'increment': 57, 'attempts': 1, 'iterations': 1, 'phase': STANDARD_PHASE, 
    'timeIncrement': 0.00421767402794523, 'stepTime': 0.548949060944656, 
    'step': 1, 'jobName': 'Job-1', 'severe': 0, 'equilibrium': 1})
mdb.jobs['Job-1']._Message(STATUS, {'totalTime': 0.548949060944656, 
    'increment': 58, 'attempts': ' 1U', 'iterations': 9, 
    'phase': STANDARD_PHASE, 'timeIncrement': 0.00632651104191785, 
    'stepTime': 0.548949060944656, 'step': 1, 'jobName': 'Job-1', 'severe': 0, 
    'equilibrium': 9})
mdb.jobs['Job-1']._Message(STATUS, {'totalTime': 0.552112316465615, 
    'increment': 58, 'attempts': 2, 'iterations': 3, 'phase': STANDARD_PHASE, 
    'timeIncrement': 0.00316325552095893, 'stepTime': 0.552112316465615, 
    'step': 1, 'jobName': 'Job-1', 'severe': 0, 'equilibrium': 3})
mdb.jobs['Job-1']._Message(STATUS, {'totalTime': 0.556857199747054, 
    'increment': 59, 'attempts': 1, 'iterations': 1, 'phase': STANDARD_PHASE, 
    'timeIncrement': 0.00474488328143839, 'stepTime': 0.556857199747054, 
    'step': 1, 'jobName': 'Job-1', 'severe': 0, 'equilibrium': 1})
mdb.jobs['Job-1']._Message(STATUS, {'totalTime': 0.563974524669211, 
    'increment': 60, 'attempts': 1, 'iterations': 2, 'phase': STANDARD_PHASE, 
    'timeIncrement': 0.00711732492215758, 'stepTime': 0.563974524669211, 
    'step': 1, 'jobName': 'Job-1', 'severe': 0, 'equilibrium': 2})
mdb.jobs['Job-1']._Message(STATUS, {'totalTime': 0.563974524669211, 
    'increment': 61, 'attempts': ' 1U', 'iterations': 4, 
    'phase': STANDARD_PHASE, 'timeIncrement': 0.0106759873832364, 
    'stepTime': 0.563974524669211, 'step': 1, 'jobName': 'Job-1', 'severe': 0, 
    'equilibrium': 4})
mdb.jobs['Job-1']._Message(STATUS, {'totalTime': 0.56664352151502, 
    'increment': 61, 'attempts': 2, 'iterations': 4, 'phase': STANDARD_PHASE, 
    'timeIncrement': 0.00266899684580909, 'stepTime': 0.56664352151502, 
    'step': 1, 'jobName': 'Job-1', 'severe': 0, 'equilibrium': 4})
mdb.jobs['Job-1']._Message(STATUS, {'totalTime': 0.570647016783734, 
    'increment': 62, 'attempts': 1, 'iterations': 2, 'phase': STANDARD_PHASE, 
    'timeIncrement': 0.00400349526871364, 'stepTime': 0.570647016783734, 
    'step': 1, 'jobName': 'Job-1', 'severe': 0, 'equilibrium': 2})
mdb.jobs['Job-1']._Message(STATUS, {'totalTime': 0.576652259686804, 
    'increment': 63, 'attempts': 1, 'iterations': 1, 'phase': STANDARD_PHASE, 
    'timeIncrement': 0.00600524290307046, 'stepTime': 0.576652259686804, 
    'step': 1, 'jobName': 'Job-1', 'severe': 0, 'equilibrium': 1})
mdb.jobs['Job-1']._Message(STATUS, {'totalTime': 0.576652259686804, 
    'increment': 64, 'attempts': ' 1U', 'iterations': 5, 
    'phase': STANDARD_PHASE, 'timeIncrement': 0.00900786435460569, 
    'stepTime': 0.576652259686804, 'step': 1, 'jobName': 'Job-1', 'severe': 0, 
    'equilibrium': 5})
mdb.jobs['Job-1']._Message(STATUS, {'totalTime': 0.578904225775456, 
    'increment': 64, 'attempts': 2, 'iterations': 2, 'phase': STANDARD_PHASE, 
    'timeIncrement': 0.00225196608865142, 'stepTime': 0.578904225775456, 
    'step': 1, 'jobName': 'Job-1', 'severe': 0, 'equilibrium': 2})
mdb.jobs['Job-1']._Message(STATUS, {'totalTime': 0.582282174908433, 
    'increment': 65, 'attempts': 1, 'iterations': 1, 'phase': STANDARD_PHASE, 
    'timeIncrement': 0.00337794913297713, 'stepTime': 0.582282174908433, 
    'step': 1, 'jobName': 'Job-1', 'severe': 0, 'equilibrium': 1})
mdb.jobs['Job-1']._Message(STATUS, {'totalTime': 0.582282174908433, 
    'increment': 66, 'attempts': ' 1U', 'iterations': 9, 
    'phase': STANDARD_PHASE, 'timeIncrement': 0.0050669236994657, 
    'stepTime': 0.582282174908433, 'step': 1, 'jobName': 'Job-1', 'severe': 0, 
    'equilibrium': 9})
mdb.jobs['Job-1']._Message(STATUS, {'totalTime': 0.584815636758166, 
    'increment': 66, 'attempts': 2, 'iterations': 2, 'phase': STANDARD_PHASE, 
    'timeIncrement': 0.00253346184973285, 'stepTime': 0.584815636758166, 
    'step': 1, 'jobName': 'Job-1', 'severe': 0, 'equilibrium': 2})
mdb.jobs['Job-1']._Message(STATUS, {'totalTime': 0.588615829532765, 
    'increment': 67, 'attempts': 1, 'iterations': 1, 'phase': STANDARD_PHASE, 
    'timeIncrement': 0.00380019277459928, 'stepTime': 0.588615829532765, 
    'step': 1, 'jobName': 'Job-1', 'severe': 0, 'equilibrium': 1})
mdb.jobs['Job-1']._Message(STATUS, {'totalTime': 0.588615829532765, 
    'increment': 68, 'attempts': ' 1U', 'iterations': 4, 
    'phase': STANDARD_PHASE, 'timeIncrement': 0.00570028916189892, 
    'stepTime': 0.588615829532765, 'step': 1, 'jobName': 'Job-1', 'severe': 0, 
    'equilibrium': 4})
mdb.jobs['Job-1']._Message(STATUS, {'totalTime': 0.59004090182324, 
    'increment': 68, 'attempts': 2, 'iterations': 4, 'phase': STANDARD_PHASE, 
    'timeIncrement': 0.00142507229047473, 'stepTime': 0.59004090182324, 
    'step': 1, 'jobName': 'Job-1', 'severe': 0, 'equilibrium': 4})
mdb.jobs['Job-1']._Message(STATUS, {'totalTime': 0.592178510258952, 
    'increment': 69, 'attempts': 1, 'iterations': 2, 'phase': STANDARD_PHASE, 
    'timeIncrement': 0.00213760843571209, 'stepTime': 0.592178510258952, 
    'step': 1, 'jobName': 'Job-1', 'severe': 0, 'equilibrium': 2})
mdb.jobs['Job-1']._Message(STATUS, {'totalTime': 0.59538492291252, 
    'increment': 70, 'attempts': 1, 'iterations': 1, 'phase': STANDARD_PHASE, 
    'timeIncrement': 0.00320641265356814, 'stepTime': 0.59538492291252, 
    'step': 1, 'jobName': 'Job-1', 'severe': 0, 'equilibrium': 1})
mdb.jobs['Job-1']._Message(STATUS, {'totalTime': 0.6, 'increment': 71, 
    'attempts': 1, 'iterations': 2, 'phase': STANDARD_PHASE, 
    'timeIncrement': 0.00461507708747988, 'stepTime': 0.6, 'step': 1, 
    'jobName': 'Job-1', 'severe': 0, 'equilibrium': 2})
mdb.jobs['Job-1']._Message(ODB_FRAME, {'phase': STANDARD_PHASE, 'step': 0, 
    'frame': 6, 'jobName': 'Job-1'})
mdb.jobs['Job-1']._Message(STATUS, {'totalTime': 0.60692261563122, 
    'increment': 72, 'attempts': 1, 'iterations': 2, 'phase': STANDARD_PHASE, 
    'timeIncrement': 0.00692261563121981, 'stepTime': 0.60692261563122, 
    'step': 1, 'jobName': 'Job-1', 'severe': 0, 'equilibrium': 2})
mdb.jobs['Job-1']._Message(STATUS, {'totalTime': 0.60692261563122, 
    'increment': 73, 'attempts': ' 1U', 'iterations': 5, 
    'phase': STANDARD_PHASE, 'timeIncrement': 0.0103839234468297, 
    'stepTime': 0.60692261563122, 'step': 1, 'jobName': 'Job-1', 'severe': 0, 
    'equilibrium': 5})
mdb.jobs['Job-1']._Message(STATUS, {'totalTime': 0.609518596492927, 
    'increment': 73, 'attempts': 2, 'iterations': 8, 'phase': STANDARD_PHASE, 
    'timeIncrement': 0.00259598086170743, 'stepTime': 0.609518596492927, 
    'step': 1, 'jobName': 'Job-1', 'severe': 0, 'equilibrium': 8})
mdb.jobs['Job-1']._Message(STATUS, {'totalTime': 0.612114577354635, 
    'increment': 74, 'attempts': 1, 'iterations': 2, 'phase': STANDARD_PHASE, 
    'timeIncrement': 0.00259598086170743, 'stepTime': 0.612114577354635, 
    'step': 1, 'jobName': 'Job-1', 'severe': 0, 'equilibrium': 2})
mdb.jobs['Job-1']._Message(STATUS, {'totalTime': 0.614710558216342, 
    'increment': 75, 'attempts': 1, 'iterations': 4, 'phase': STANDARD_PHASE, 
    'timeIncrement': 0.00259598086170743, 'stepTime': 0.614710558216342, 
    'step': 1, 'jobName': 'Job-1', 'severe': 0, 'equilibrium': 4})
mdb.jobs['Job-1']._Message(STATUS, {'totalTime': 0.618604529508903, 
    'increment': 76, 'attempts': 1, 'iterations': 2, 'phase': STANDARD_PHASE, 
    'timeIncrement': 0.00389397129256115, 'stepTime': 0.618604529508903, 
    'step': 1, 'jobName': 'Job-1', 'severe': 0, 'equilibrium': 2})
mdb.jobs['Job-1']._Message(STATUS, {'totalTime': 0.618604529508903, 
    'increment': 77, 'attempts': ' 1U', 'iterations': 5, 
    'phase': STANDARD_PHASE, 'timeIncrement': 0.00584095693884172, 
    'stepTime': 0.618604529508903, 'step': 1, 'jobName': 'Job-1', 'severe': 0, 
    'equilibrium': 5})
mdb.jobs['Job-1']._Message(STATUS, {'totalTime': 0.620064768743614, 
    'increment': 77, 'attempts': 2, 'iterations': 4, 'phase': STANDARD_PHASE, 
    'timeIncrement': 0.00146023923471043, 'stepTime': 0.620064768743614, 
    'step': 1, 'jobName': 'Job-1', 'severe': 0, 'equilibrium': 4})
mdb.jobs['Job-1']._Message(STATUS, {'totalTime': 0.622255127595679, 
    'increment': 78, 'attempts': 1, 'iterations': 1, 'phase': STANDARD_PHASE, 
    'timeIncrement': 0.00219035885206564, 'stepTime': 0.622255127595679, 
    'step': 1, 'jobName': 'Job-1', 'severe': 0, 'equilibrium': 1})
mdb.jobs['Job-1']._Message(STATUS, {'totalTime': 0.625540665873778, 
    'increment': 79, 'attempts': 1, 'iterations': 2, 'phase': STANDARD_PHASE, 
    'timeIncrement': 0.00328553827809847, 'stepTime': 0.625540665873778, 
    'step': 1, 'jobName': 'Job-1', 'severe': 0, 'equilibrium': 2})
mdb.jobs['Job-1']._Message(STATUS, {'totalTime': 0.625540665873778, 
    'increment': 80, 'attempts': ' 1U', 'iterations': 5, 
    'phase': STANDARD_PHASE, 'timeIncrement': 0.0049283074171477, 
    'stepTime': 0.625540665873778, 'step': 1, 'jobName': 'Job-1', 'severe': 0, 
    'equilibrium': 5})
mdb.jobs['Job-1']._Message(STATUS, {'totalTime': 0.626772742728065, 
    'increment': 80, 'attempts': 2, 'iterations': 2, 'phase': STANDARD_PHASE, 
    'timeIncrement': 0.00123207685428692, 'stepTime': 0.626772742728065, 
    'step': 1, 'jobName': 'Job-1', 'severe': 0, 'equilibrium': 2})
mdb.jobs['Job-1']._Message(STATUS, {'totalTime': 0.628620858009495, 
    'increment': 81, 'attempts': 1, 'iterations': 2, 'phase': STANDARD_PHASE, 
    'timeIncrement': 0.00184811528143039, 'stepTime': 0.628620858009495, 
    'step': 1, 'jobName': 'Job-1', 'severe': 0, 'equilibrium': 2})
mdb.jobs['Job-1']._Message(STATUS, {'totalTime': 0.631393030931641, 
    'increment': 82, 'attempts': 1, 'iterations': 8, 'phase': STANDARD_PHASE, 
    'timeIncrement': 0.00277217292214558, 'stepTime': 0.631393030931641, 
    'step': 1, 'jobName': 'Job-1', 'severe': 0, 'equilibrium': 8})
mdb.jobs['Job-1']._Message(STATUS, {'totalTime': 0.634165203853786, 
    'increment': 83, 'attempts': 1, 'iterations': 2, 'phase': STANDARD_PHASE, 
    'timeIncrement': 0.00277217292214558, 'stepTime': 0.634165203853786, 
    'step': 1, 'jobName': 'Job-1', 'severe': 0, 'equilibrium': 2})
mdb.jobs['Job-1']._Message(STATUS, {'totalTime': 0.636937376775932, 
    'increment': 84, 'attempts': 1, 'iterations': 1, 'phase': STANDARD_PHASE, 
    'timeIncrement': 0.00277217292214558, 'stepTime': 0.636937376775932, 
    'step': 1, 'jobName': 'Job-1', 'severe': 0, 'equilibrium': 1})
mdb.jobs['Job-1']._Message(STATUS, {'totalTime': 0.64109563615915, 
    'increment': 85, 'attempts': 1, 'iterations': 2, 'phase': STANDARD_PHASE, 
    'timeIncrement': 0.00415825938321837, 'stepTime': 0.64109563615915, 
    'step': 1, 'jobName': 'Job-1', 'severe': 0, 'equilibrium': 2})
mdb.jobs['Job-1']._Message(STATUS, {'totalTime': 0.647333025233978, 
    'increment': 86, 'attempts': 1, 'iterations': 1, 'phase': STANDARD_PHASE, 
    'timeIncrement': 0.00623738907482756, 'stepTime': 0.647333025233978, 
    'step': 1, 'jobName': 'Job-1', 'severe': 0, 'equilibrium': 1})
mdb.jobs['Job-1']._Message(STATUS, {'totalTime': 0.647333025233978, 
    'increment': 87, 'attempts': ' 1U', 'iterations': 5, 
    'phase': STANDARD_PHASE, 'timeIncrement': 0.00935608361224134, 
    'stepTime': 0.647333025233978, 'step': 1, 'jobName': 'Job-1', 'severe': 0, 
    'equilibrium': 5})
mdb.jobs['Job-1']._Message(STATUS, {'totalTime': 0.649672046137038, 
    'increment': 87, 'attempts': 2, 'iterations': 2, 'phase': STANDARD_PHASE, 
    'timeIncrement': 0.00233902090306033, 'stepTime': 0.649672046137038, 
    'step': 1, 'jobName': 'Job-1', 'severe': 0, 'equilibrium': 2})
mdb.jobs['Job-1']._Message(STATUS, {'totalTime': 0.649672046137038, 
    'increment': 88, 'attempts': ' 1U', 'iterations': 5, 
    'phase': STANDARD_PHASE, 'timeIncrement': 0.0035085313545905, 
    'stepTime': 0.649672046137038, 'step': 1, 'jobName': 'Job-1', 'severe': 0, 
    'equilibrium': 5})
mdb.jobs['Job-1']._Message(STATUS, {'totalTime': 0.650549178975686, 
    'increment': 88, 'attempts': 2, 'iterations': 2, 'phase': STANDARD_PHASE, 
    'timeIncrement': 0.000877132838647625, 'stepTime': 0.650549178975686, 
    'step': 1, 'jobName': 'Job-1', 'severe': 0, 'equilibrium': 2})
mdb.jobs['Job-1']._Message(STATUS, {'totalTime': 0.651864878233657, 
    'increment': 89, 'attempts': 1, 'iterations': 1, 'phase': STANDARD_PHASE, 
    'timeIncrement': 0.00131569925797144, 'stepTime': 0.651864878233657, 
    'step': 1, 'jobName': 'Job-1', 'severe': 0, 'equilibrium': 1})
mdb.jobs['Job-1']._Message(STATUS, {'totalTime': 0.653838427120614, 
    'increment': 90, 'attempts': 1, 'iterations': 6, 'phase': STANDARD_PHASE, 
    'timeIncrement': 0.00197354888695716, 'stepTime': 0.653838427120614, 
    'step': 1, 'jobName': 'Job-1', 'severe': 0, 'equilibrium': 6})
mdb.jobs['Job-1']._Message(STATUS, {'totalTime': 0.655811976007571, 
    'increment': 91, 'attempts': 1, 'iterations': 3, 'phase': STANDARD_PHASE, 
    'timeIncrement': 0.00197354888695716, 'stepTime': 0.655811976007571, 
    'step': 1, 'jobName': 'Job-1', 'severe': 0, 'equilibrium': 3})
mdb.jobs['Job-1']._Message(STATUS, {'totalTime': 0.657785524894529, 
    'increment': 92, 'attempts': 1, 'iterations': 6, 'phase': STANDARD_PHASE, 
    'timeIncrement': 0.00197354888695716, 'stepTime': 0.657785524894529, 
    'step': 1, 'jobName': 'Job-1', 'severe': 0, 'equilibrium': 6})
mdb.jobs['Job-1']._Message(STATUS, {'totalTime': 0.659759073781486, 
    'increment': 93, 'attempts': 1, 'iterations': 3, 'phase': STANDARD_PHASE, 
    'timeIncrement': 0.00197354888695716, 'stepTime': 0.659759073781486, 
    'step': 1, 'jobName': 'Job-1', 'severe': 0, 'equilibrium': 3})
mdb.jobs['Job-1']._Message(STATUS, {'totalTime': 0.661732622668443, 
    'increment': 94, 'attempts': 1, 'iterations': 6, 'phase': STANDARD_PHASE, 
    'timeIncrement': 0.00197354888695716, 'stepTime': 0.661732622668443, 
    'step': 1, 'jobName': 'Job-1', 'severe': 0, 'equilibrium': 6})
mdb.jobs['Job-1']._Message(STATUS, {'totalTime': 0.6637061715554, 
    'increment': 95, 'attempts': 1, 'iterations': 1, 'phase': STANDARD_PHASE, 
    'timeIncrement': 0.00197354888695716, 'stepTime': 0.6637061715554, 
    'step': 1, 'jobName': 'Job-1', 'severe': 0, 'equilibrium': 1})
mdb.jobs['Job-1']._Message(STATUS, {'totalTime': 0.665679720442357, 
    'increment': 96, 'attempts': 1, 'iterations': 2, 'phase': STANDARD_PHASE, 
    'timeIncrement': 0.00197354888695716, 'stepTime': 0.665679720442357, 
    'step': 1, 'jobName': 'Job-1', 'severe': 0, 'equilibrium': 2})
mdb.jobs['Job-1']._Message(STATUS, {'totalTime': 0.665679720442357, 
    'increment': 97, 'attempts': ' 1U', 'iterations': 5, 
    'phase': STANDARD_PHASE, 'timeIncrement': 0.00296032333043573, 
    'stepTime': 0.665679720442357, 'step': 1, 'jobName': 'Job-1', 'severe': 0, 
    'equilibrium': 5})
mdb.jobs['Job-1']._Message(STATUS, {'totalTime': 0.666419801274966, 
    'increment': 97, 'attempts': 2, 'iterations': 2, 'phase': STANDARD_PHASE, 
    'timeIncrement': 0.000740080832608934, 'stepTime': 0.666419801274966, 
    'step': 1, 'jobName': 'Job-1', 'severe': 0, 'equilibrium': 2})
mdb.jobs['Job-1']._Message(STATUS, {'totalTime': 0.667529922523879, 
    'increment': 98, 'attempts': 1, 'iterations': 2, 'phase': STANDARD_PHASE, 
    'timeIncrement': 0.0011101212489134, 'stepTime': 0.667529922523879, 
    'step': 1, 'jobName': 'Job-1', 'severe': 0, 'equilibrium': 2})
mdb.jobs['Job-1']._Message(STATUS, {'totalTime': 0.669195104397249, 
    'increment': 99, 'attempts': 1, 'iterations': 1, 'phase': STANDARD_PHASE, 
    'timeIncrement': 0.0016651818733701, 'stepTime': 0.669195104397249, 
    'step': 1, 'jobName': 'Job-1', 'severe': 0, 'equilibrium': 1})
mdb.jobs['Job-1']._Message(STATUS, {'totalTime': 0.669195104397249, 
    'increment': 100, 'attempts': ' 1U', 'iterations': 9, 
    'phase': STANDARD_PHASE, 'timeIncrement': 0.00249777281005515, 
    'stepTime': 0.669195104397249, 'step': 1, 'jobName': 'Job-1', 'severe': 0, 
    'equilibrium': 9})
mdb.jobs['Job-1']._Message(STATUS, {'totalTime': 0.670443990802277, 
    'increment': 100, 'attempts': 2, 'iterations': 4, 'phase': STANDARD_PHASE, 
    'timeIncrement': 0.00124888640502758, 'stepTime': 0.670443990802277, 
    'step': 1, 'jobName': 'Job-1', 'severe': 0, 'equilibrium': 4})
mdb.jobs['Job-1']._Message(STATUS, {'totalTime': 0.672317320409818, 
    'increment': 101, 'attempts': 1, 'iterations': 2, 'phase': STANDARD_PHASE, 
    'timeIncrement': 0.00187332960754136, 'stepTime': 0.672317320409818, 
    'step': 1, 'jobName': 'Job-1', 'severe': 0, 'equilibrium': 2})
mdb.jobs['Job-1']._Message(STATUS, {'totalTime': 0.67512731482113, 
    'increment': 102, 'attempts': 1, 'iterations': 1, 'phase': STANDARD_PHASE, 
    'timeIncrement': 0.00280999441131204, 'stepTime': 0.67512731482113, 
    'step': 1, 'jobName': 'Job-1', 'severe': 0, 'equilibrium': 1})
mdb.jobs['Job-1']._Message(STATUS, {'totalTime': 0.67512731482113, 
    'increment': 103, 'attempts': ' 1U', 'iterations': 5, 
    'phase': STANDARD_PHASE, 'timeIncrement': 0.00421499161696807, 
    'stepTime': 0.67512731482113, 'step': 1, 'jobName': 'Job-1', 'severe': 0, 
    'equilibrium': 5})
mdb.jobs['Job-1']._Message(STATUS, {'totalTime': 0.676181062725372, 
    'increment': 103, 'attempts': 2, 'iterations': 1, 'phase': STANDARD_PHASE, 
    'timeIncrement': 0.00105374790424202, 'stepTime': 0.676181062725372, 
    'step': 1, 'jobName': 'Job-1', 'severe': 0, 'equilibrium': 1})
mdb.jobs['Job-1']._Message(STATUS, {'totalTime': 0.677761684581735, 
    'increment': 104, 'attempts': 1, 'iterations': 4, 'phase': STANDARD_PHASE, 
    'timeIncrement': 0.00158062185636303, 'stepTime': 0.677761684581735, 
    'step': 1, 'jobName': 'Job-1', 'severe': 0, 'equilibrium': 4})
mdb.jobs['Job-1']._Message(STATUS, {'totalTime': 0.677761684581735, 
    'increment': 105, 'attempts': ' 1U', 'iterations': 9, 
    'phase': STANDARD_PHASE, 'timeIncrement': 0.00237093278454454, 
    'stepTime': 0.677761684581735, 'step': 1, 'jobName': 'Job-1', 'severe': 0, 
    'equilibrium': 9})
mdb.jobs['Job-1']._Message(STATUS, {'totalTime': 0.678947150974008, 
    'increment': 105, 'attempts': 2, 'iterations': 2, 'phase': STANDARD_PHASE, 
    'timeIncrement': 0.00118546639227227, 'stepTime': 0.678947150974008, 
    'step': 1, 'jobName': 'Job-1', 'severe': 0, 'equilibrium': 2})
mdb.jobs['Job-1']._Message(STATUS, {'totalTime': 0.680725350562416, 
    'increment': 106, 'attempts': 1, 'iterations': 7, 'phase': STANDARD_PHASE, 
    'timeIncrement': 0.0017781995884084, 'stepTime': 0.680725350562416, 
    'step': 1, 'jobName': 'Job-1', 'severe': 0, 'equilibrium': 7})
mdb.jobs['Job-1']._Message(STATUS, {'totalTime': 0.682503550150825, 
    'increment': 107, 'attempts': 1, 'iterations': 5, 'phase': STANDARD_PHASE, 
    'timeIncrement': 0.0017781995884084, 'stepTime': 0.682503550150825, 
    'step': 1, 'jobName': 'Job-1', 'severe': 0, 'equilibrium': 5})
mdb.jobs['Job-1']._Message(STATUS, {'totalTime': 0.684281749739233, 
    'increment': 108, 'attempts': 1, 'iterations': 1, 'phase': STANDARD_PHASE, 
    'timeIncrement': 0.0017781995884084, 'stepTime': 0.684281749739233, 
    'step': 1, 'jobName': 'Job-1', 'severe': 0, 'equilibrium': 1})
mdb.jobs['Job-1']._Message(STATUS, {'totalTime': 0.686059949327641, 
    'increment': 109, 'attempts': 1, 'iterations': 2, 'phase': STANDARD_PHASE, 
    'timeIncrement': 0.0017781995884084, 'stepTime': 0.686059949327641, 
    'step': 1, 'jobName': 'Job-1', 'severe': 0, 'equilibrium': 2})
mdb.jobs['Job-1']._Message(STATUS, {'totalTime': 0.686059949327641, 
    'increment': 110, 'attempts': ' 1U', 'iterations': 5, 
    'phase': STANDARD_PHASE, 'timeIncrement': 0.00266729938261261, 
    'stepTime': 0.686059949327641, 'step': 1, 'jobName': 'Job-1', 'severe': 0, 
    'equilibrium': 5})
mdb.jobs['Job-1']._Message(STATUS, {'totalTime': 0.686726774173295, 
    'increment': 110, 'attempts': 2, 'iterations': 2, 'phase': STANDARD_PHASE, 
    'timeIncrement': 0.000666824845653151, 'stepTime': 0.686726774173295, 
    'step': 1, 'jobName': 'Job-1', 'severe': 0, 'equilibrium': 2})
mdb.jobs['Job-1']._Message(STATUS, {'totalTime': 0.687727011441774, 
    'increment': 111, 'attempts': 1, 'iterations': 1, 'phase': STANDARD_PHASE, 
    'timeIncrement': 0.00100023726847973, 'stepTime': 0.687727011441774, 
    'step': 1, 'jobName': 'Job-1', 'severe': 0, 'equilibrium': 1})
mdb.jobs['Job-1']._Message(STATUS, {'totalTime': 0.689227367344494, 
    'increment': 112, 'attempts': 1, 'iterations': 4, 'phase': STANDARD_PHASE, 
    'timeIncrement': 0.00150035590271959, 'stepTime': 0.689227367344494, 
    'step': 1, 'jobName': 'Job-1', 'severe': 0, 'equilibrium': 4})
mdb.jobs['Job-1']._Message(STATUS, {'totalTime': 0.691477901198573, 
    'increment': 113, 'attempts': 1, 'iterations': 2, 'phase': STANDARD_PHASE, 
    'timeIncrement': 0.00225053385407939, 'stepTime': 0.691477901198573, 
    'step': 1, 'jobName': 'Job-1', 'severe': 0, 'equilibrium': 2})
mdb.jobs['Job-1']._Message(STATUS, {'totalTime': 0.691477901198573, 
    'increment': 114, 'attempts': ' 1U', 'iterations': 4, 
    'phase': STANDARD_PHASE, 'timeIncrement': 0.00337580078111908, 
    'stepTime': 0.691477901198573, 'step': 1, 'jobName': 'Job-1', 'severe': 0, 
    'equilibrium': 4})
mdb.jobs['Job-1']._Message(STATUS, {'totalTime': 0.692321851393853, 
    'increment': 114, 'attempts': 2, 'iterations': 2, 'phase': STANDARD_PHASE, 
    'timeIncrement': 0.00084395019527977, 'stepTime': 0.692321851393853, 
    'step': 1, 'jobName': 'Job-1', 'severe': 0, 'equilibrium': 2})
mdb.jobs['Job-1']._Message(STATUS, {'totalTime': 0.693587776686773, 
    'increment': 115, 'attempts': 1, 'iterations': 4, 'phase': STANDARD_PHASE, 
    'timeIncrement': 0.00126592529291965, 'stepTime': 0.693587776686773, 
    'step': 1, 'jobName': 'Job-1', 'severe': 0, 'equilibrium': 4})
mdb.jobs['Job-1']._Message(STATUS, {'totalTime': 0.695486664626152, 
    'increment': 116, 'attempts': 1, 'iterations': 2, 'phase': STANDARD_PHASE, 
    'timeIncrement': 0.00189888793937948, 'stepTime': 0.695486664626152, 
    'step': 1, 'jobName': 'Job-1', 'severe': 0, 'equilibrium': 2})
mdb.jobs['Job-1']._Message(STATUS, {'totalTime': 0.698334996535221, 
    'increment': 117, 'attempts': 1, 'iterations': 1, 'phase': STANDARD_PHASE, 
    'timeIncrement': 0.00284833190906922, 'stepTime': 0.698334996535221, 
    'step': 1, 'jobName': 'Job-1', 'severe': 0, 'equilibrium': 1})
mdb.jobs['Job-1']._Message(STATUS, {'totalTime': 0.7, 'increment': 118, 
    'attempts': 1, 'iterations': 2, 'phase': STANDARD_PHASE, 
    'timeIncrement': 0.00166500346477868, 'stepTime': 0.7, 'step': 1, 
    'jobName': 'Job-1', 'severe': 0, 'equilibrium': 2})
mdb.jobs['Job-1']._Message(ODB_FRAME, {'phase': STANDARD_PHASE, 'step': 0, 
    'frame': 7, 'jobName': 'Job-1'})
mdb.jobs['Job-1']._Message(STATUS, {'totalTime': 0.7, 'increment': 119, 
    'attempts': ' 1U', 'iterations': 5, 'phase': STANDARD_PHASE, 
    'timeIncrement': 0.00640874679540575, 'stepTime': 0.7, 'step': 1, 
    'jobName': 'Job-1', 'severe': 0, 'equilibrium': 5})
mdb.jobs['Job-1']._Message(STATUS, {'totalTime': 0.701602186698852, 
    'increment': 119, 'attempts': 2, 'iterations': 8, 'phase': STANDARD_PHASE, 
    'timeIncrement': 0.00160218669885144, 'stepTime': 0.701602186698852, 
    'step': 1, 'jobName': 'Job-1', 'severe': 0, 'equilibrium': 8})
mdb.jobs['Job-1']._Message(STATUS, {'totalTime': 0.703204373397703, 
    'increment': 120, 'attempts': 1, 'iterations': 6, 'phase': STANDARD_PHASE, 
    'timeIncrement': 0.00160218669885144, 'stepTime': 0.703204373397703, 
    'step': 1, 'jobName': 'Job-1', 'severe': 0, 'equilibrium': 6})
mdb.jobs['Job-1']._Message(STATUS, {'totalTime': 0.704806560096555, 
    'increment': 121, 'attempts': 1, 'iterations': 1, 'phase': STANDARD_PHASE, 
    'timeIncrement': 0.00160218669885144, 'stepTime': 0.704806560096555, 
    'step': 1, 'jobName': 'Job-1', 'severe': 0, 'equilibrium': 1})
mdb.jobs['Job-1']._Message(STATUS, {'totalTime': 0.706408746795406, 
    'increment': 122, 'attempts': 1, 'iterations': 2, 'phase': STANDARD_PHASE, 
    'timeIncrement': 0.00160218669885144, 'stepTime': 0.706408746795406, 
    'step': 1, 'jobName': 'Job-1', 'severe': 0, 'equilibrium': 2})
mdb.jobs['Job-1']._Message(STATUS, {'totalTime': 0.708812026843683, 
    'increment': 123, 'attempts': 1, 'iterations': 1, 'phase': STANDARD_PHASE, 
    'timeIncrement': 0.00240328004827716, 'stepTime': 0.708812026843683, 
    'step': 1, 'jobName': 'Job-1', 'severe': 0, 'equilibrium': 1})
mdb.jobs['Job-1']._Message(STATUS, {'totalTime': 0.712416946916099, 
    'increment': 124, 'attempts': 1, 'iterations': 2, 'phase': STANDARD_PHASE, 
    'timeIncrement': 0.00360492007241574, 'stepTime': 0.712416946916099, 
    'step': 1, 'jobName': 'Job-1', 'severe': 0, 'equilibrium': 2})
mdb.jobs['Job-1']._Message(STATUS, {'totalTime': 0.712416946916099, 
    'increment': 125, 'attempts': ' 1U', 'iterations': 5, 
    'phase': STANDARD_PHASE, 'timeIncrement': 0.0054073801086236, 
    'stepTime': 0.712416946916099, 'step': 1, 'jobName': 'Job-1', 'severe': 0, 
    'equilibrium': 5})
mdb.jobs['Job-1']._Message(STATUS, {'totalTime': 0.713768791943255, 
    'increment': 125, 'attempts': 2, 'iterations': 4, 'phase': STANDARD_PHASE, 
    'timeIncrement': 0.0013518450271559, 'stepTime': 0.713768791943255, 
    'step': 1, 'jobName': 'Job-1', 'severe': 0, 'equilibrium': 4})
mdb.jobs['Job-1']._Message(STATUS, {'totalTime': 0.715796559483989, 
    'increment': 126, 'attempts': 1, 'iterations': 2, 'phase': STANDARD_PHASE, 
    'timeIncrement': 0.00202776754073385, 'stepTime': 0.715796559483989, 
    'step': 1, 'jobName': 'Job-1', 'severe': 0, 'equilibrium': 2})
mdb.jobs['Job-1']._Message(STATUS, {'totalTime': 0.715796559483989, 
    'increment': 127, 'attempts': ' 1U', 'iterations': 5, 
    'phase': STANDARD_PHASE, 'timeIncrement': 0.00304165131110078, 
    'stepTime': 0.715796559483989, 'step': 1, 'jobName': 'Job-1', 'severe': 0, 
    'equilibrium': 5})
mdb.jobs['Job-1']._Message(STATUS, {'totalTime': 0.716556972311764, 
    'increment': 127, 'attempts': 2, 'iterations': 2, 'phase': STANDARD_PHASE, 
    'timeIncrement': 0.000760412827775194, 'stepTime': 0.716556972311764, 
    'step': 1, 'jobName': 'Job-1', 'severe': 0, 'equilibrium': 2})
mdb.jobs['Job-1']._Message(STATUS, {'totalTime': 0.717697591553427, 
    'increment': 128, 'attempts': 1, 'iterations': 2, 'phase': STANDARD_PHASE, 
    'timeIncrement': 0.00114061924166279, 'stepTime': 0.717697591553427, 
    'step': 1, 'jobName': 'Job-1', 'severe': 0, 'equilibrium': 2})
mdb.jobs['Job-1']._Message(STATUS, {'totalTime': 0.719408520415921, 
    'increment': 129, 'attempts': 1, 'iterations': 2, 'phase': STANDARD_PHASE, 
    'timeIncrement': 0.00171092886249419, 'stepTime': 0.719408520415921, 
    'step': 1, 'jobName': 'Job-1', 'severe': 0, 'equilibrium': 2})
mdb.jobs['Job-1']._Message(STATUS, {'totalTime': 0.719408520415921, 
    'increment': 130, 'attempts': ' 1U', 'iterations': 5, 
    'phase': STANDARD_PHASE, 'timeIncrement': 0.00256639329374128, 
    'stepTime': 0.719408520415921, 'step': 1, 'jobName': 'Job-1', 'severe': 0, 
    'equilibrium': 5})
mdb.jobs['Job-1']._Message(STATUS, {'totalTime': 0.720050118739356, 
    'increment': 130, 'attempts': 2, 'iterations': 2, 'phase': STANDARD_PHASE, 
    'timeIncrement': 0.00064159832343532, 'stepTime': 0.720050118739356, 
    'step': 1, 'jobName': 'Job-1', 'severe': 0, 'equilibrium': 2})
mdb.jobs['Job-1']._Message(STATUS, {'totalTime': 0.721012516224509, 
    'increment': 131, 'attempts': 1, 'iterations': 1, 'phase': STANDARD_PHASE, 
    'timeIncrement': 0.00096239748515298, 'stepTime': 0.721012516224509, 
    'step': 1, 'jobName': 'Job-1', 'severe': 0, 'equilibrium': 1})
mdb.jobs['Job-1']._Message(STATUS, {'totalTime': 0.722456112452239, 
    'increment': 132, 'attempts': 1, 'iterations': 8, 'phase': STANDARD_PHASE, 
    'timeIncrement': 0.00144359622772947, 'stepTime': 0.722456112452239, 
    'step': 1, 'jobName': 'Job-1', 'severe': 0, 'equilibrium': 8})
mdb.jobs['Job-1']._Message(STATUS, {'totalTime': 0.723899708679968, 
    'increment': 133, 'attempts': 1, 'iterations': 1, 'phase': STANDARD_PHASE, 
    'timeIncrement': 0.00144359622772947, 'stepTime': 0.723899708679968, 
    'step': 1, 'jobName': 'Job-1', 'severe': 0, 'equilibrium': 1})
mdb.jobs['Job-1']._Message(STATUS, {'totalTime': 0.725343304907698, 
    'increment': 134, 'attempts': 1, 'iterations': 1, 'phase': STANDARD_PHASE, 
    'timeIncrement': 0.00144359622772947, 'stepTime': 0.725343304907698, 
    'step': 1, 'jobName': 'Job-1', 'severe': 0, 'equilibrium': 1})
mdb.jobs['Job-1']._Message(STATUS, {'totalTime': 0.727508699249292, 
    'increment': 135, 'attempts': 1, 'iterations': 2, 'phase': STANDARD_PHASE, 
    'timeIncrement': 0.00216539434159421, 'stepTime': 0.727508699249292, 
    'step': 1, 'jobName': 'Job-1', 'severe': 0, 'equilibrium': 2})
mdb.jobs['Job-1']._Message(STATUS, {'totalTime': 0.727508699249292, 
    'increment': 136, 'attempts': ' 1U', 'iterations': 5, 
    'phase': STANDARD_PHASE, 'timeIncrement': 0.00324809151239131, 
    'stepTime': 0.727508699249292, 'step': 1, 'jobName': 'Job-1', 'severe': 0, 
    'equilibrium': 5})
mdb.jobs['Job-1']._Message(STATUS, {'totalTime': 0.72832072212739, 
    'increment': 136, 'attempts': 2, 'iterations': 2, 'phase': STANDARD_PHASE, 
    'timeIncrement': 0.000812022878097827, 'stepTime': 0.72832072212739, 
    'step': 1, 'jobName': 'Job-1', 'severe': 0, 'equilibrium': 2})
mdb.jobs['Job-1']._Message(STATUS, {'totalTime': 0.729538756444536, 
    'increment': 137, 'attempts': 1, 'iterations': 2, 'phase': STANDARD_PHASE, 
    'timeIncrement': 0.00121803431714674, 'stepTime': 0.729538756444536, 
    'step': 1, 'jobName': 'Job-1', 'severe': 0, 'equilibrium': 2})
mdb.jobs['Job-1']._Message(STATUS, {'totalTime': 0.729538756444536, 
    'increment': 138, 'attempts': ' 1U', 'iterations': 9, 
    'phase': STANDARD_PHASE, 'timeIncrement': 0.00182705147572011, 
    'stepTime': 0.729538756444536, 'step': 1, 'jobName': 'Job-1', 'severe': 0, 
    'equilibrium': 9})
mdb.jobs['Job-1']._Message(STATUS, {'totalTime': 0.730452282182396, 
    'increment': 138, 'attempts': 2, 'iterations': 2, 'phase': STANDARD_PHASE, 
    'timeIncrement': 0.000913525737860055, 'stepTime': 0.730452282182396, 
    'step': 1, 'jobName': 'Job-1', 'severe': 0, 'equilibrium': 2})
mdb.jobs['Job-1']._Message(STATUS, {'totalTime': 0.731822570789187, 
    'increment': 139, 'attempts': 1, 'iterations': 8, 'phase': STANDARD_PHASE, 
    'timeIncrement': 0.00137028860679008, 'stepTime': 0.731822570789187, 
    'step': 1, 'jobName': 'Job-1', 'severe': 0, 'equilibrium': 8})
mdb.jobs['Job-1']._Message(STATUS, {'totalTime': 0.733192859395977, 
    'increment': 140, 'attempts': 1, 'iterations': 1, 'phase': STANDARD_PHASE, 
    'timeIncrement': 0.00137028860679008, 'stepTime': 0.733192859395977, 
    'step': 1, 'jobName': 'Job-1', 'severe': 0, 'equilibrium': 1})
mdb.jobs['Job-1']._Message(STATUS, {'totalTime': 0.734563148002767, 
    'increment': 141, 'attempts': 1, 'iterations': 1, 'phase': STANDARD_PHASE, 
    'timeIncrement': 0.00137028860679008, 'stepTime': 0.734563148002767, 
    'step': 1, 'jobName': 'Job-1', 'severe': 0, 'equilibrium': 1})
mdb.jobs['Job-1']._Message(STATUS, {'totalTime': 0.736618580912952, 
    'increment': 142, 'attempts': 1, 'iterations': 1, 'phase': STANDARD_PHASE, 
    'timeIncrement': 0.00205543291018512, 'stepTime': 0.736618580912952, 
    'step': 1, 'jobName': 'Job-1', 'severe': 0, 'equilibrium': 1})
mdb.jobs['Job-1']._Message(STATUS, {'totalTime': 0.73970173027823, 
    'increment': 143, 'attempts': 1, 'iterations': 2, 'phase': STANDARD_PHASE, 
    'timeIncrement': 0.00308314936527769, 'stepTime': 0.73970173027823, 
    'step': 1, 'jobName': 'Job-1', 'severe': 0, 'equilibrium': 2})
mdb.jobs['Job-1']._Message(STATUS, {'totalTime': 0.744326454326146, 
    'increment': 144, 'attempts': 1, 'iterations': 2, 'phase': STANDARD_PHASE, 
    'timeIncrement': 0.00462472404791653, 'stepTime': 0.744326454326146, 
    'step': 1, 'jobName': 'Job-1', 'severe': 0, 'equilibrium': 2})
mdb.jobs['Job-1']._Message(STATUS, {'totalTime': 0.744326454326146, 
    'increment': 145, 'attempts': ' 1U', 'iterations': 4, 
    'phase': STANDARD_PHASE, 'timeIncrement': 0.0069370860718748, 
    'stepTime': 0.744326454326146, 'step': 1, 'jobName': 'Job-1', 'severe': 0, 
    'equilibrium': 4})
mdb.jobs['Job-1']._Message(STATUS, {'totalTime': 0.744326454326146, 
    'increment': 145, 'attempts': ' 2U', 'iterations': 9, 
    'phase': STANDARD_PHASE, 'timeIncrement': 0.0017342715179687, 
    'stepTime': 0.744326454326146, 'step': 1, 'jobName': 'Job-1', 'severe': 0, 
    'equilibrium': 9})
mdb.jobs['Job-1']._Message(STATUS, {'totalTime': 0.745193590085131, 
    'increment': 145, 'attempts': 3, 'iterations': 4, 'phase': STANDARD_PHASE, 
    'timeIncrement': 0.000867135758984349, 'stepTime': 0.745193590085131, 
    'step': 1, 'jobName': 'Job-1', 'severe': 0, 'equilibrium': 4})
mdb.jobs['Job-1']._Message(STATUS, {'totalTime': 0.746494293723607, 
    'increment': 146, 'attempts': 1, 'iterations': 1, 'phase': STANDARD_PHASE, 
    'timeIncrement': 0.00130070363847652, 'stepTime': 0.746494293723607, 
    'step': 1, 'jobName': 'Job-1', 'severe': 0, 'equilibrium': 1})
mdb.jobs['Job-1']._Message(STATUS, {'totalTime': 0.746494293723607, 
    'increment': 147, 'attempts': ' 1U', 'iterations': 5, 
    'phase': STANDARD_PHASE, 'timeIncrement': 0.00195105545771479, 
    'stepTime': 0.746494293723607, 'step': 1, 'jobName': 'Job-1', 'severe': 0, 
    'equilibrium': 5})
mdb.jobs['Job-1']._Message(STATUS, {'totalTime': 0.746982057588036, 
    'increment': 147, 'attempts': 2, 'iterations': 2, 'phase': STANDARD_PHASE, 
    'timeIncrement': 0.000487763864428697, 'stepTime': 0.746982057588036, 
    'step': 1, 'jobName': 'Job-1', 'severe': 0, 'equilibrium': 2})
mdb.jobs['Job-1']._Message(STATUS, {'totalTime': 0.747713703384679, 
    'increment': 148, 'attempts': 1, 'iterations': 1, 'phase': STANDARD_PHASE, 
    'timeIncrement': 0.000731645796643045, 'stepTime': 0.747713703384679, 
    'step': 1, 'jobName': 'Job-1', 'severe': 0, 'equilibrium': 1})
mdb.jobs['Job-1']._Message(STATUS, {'totalTime': 0.748811172079643, 
    'increment': 149, 'attempts': 1, 'iterations': 1, 'phase': STANDARD_PHASE, 
    'timeIncrement': 0.00109746869496457, 'stepTime': 0.748811172079643, 
    'step': 1, 'jobName': 'Job-1', 'severe': 0, 'equilibrium': 1})
mdb.jobs['Job-1']._Message(STATUS, {'totalTime': 0.75045737512209, 
    'increment': 150, 'attempts': 1, 'iterations': 2, 'phase': STANDARD_PHASE, 
    'timeIncrement': 0.00164620304244685, 'stepTime': 0.75045737512209, 
    'step': 1, 'jobName': 'Job-1', 'severe': 0, 'equilibrium': 2})
mdb.jobs['Job-1']._Message(STATUS, {'totalTime': 0.752926679685761, 
    'increment': 151, 'attempts': 1, 'iterations': 2, 'phase': STANDARD_PHASE, 
    'timeIncrement': 0.00246930456367028, 'stepTime': 0.752926679685761, 
    'step': 1, 'jobName': 'Job-1', 'severe': 0, 'equilibrium': 2})
mdb.jobs['Job-1']._Message(STATUS, {'totalTime': 0.752926679685761, 
    'increment': 152, 'attempts': ' 1U', 'iterations': 5, 
    'phase': STANDARD_PHASE, 'timeIncrement': 0.00370395684550541, 
    'stepTime': 0.752926679685761, 'step': 1, 'jobName': 'Job-1', 'severe': 0, 
    'equilibrium': 5})
mdb.jobs['Job-1']._Message(STATUS, {'totalTime': 0.753852668897137, 
    'increment': 152, 'attempts': 2, 'iterations': 4, 'phase': STANDARD_PHASE, 
    'timeIncrement': 0.000925989211376354, 'stepTime': 0.753852668897137, 
    'step': 1, 'jobName': 'Job-1', 'severe': 0, 'equilibrium': 4})
mdb.jobs['Job-1']._Message(STATUS, {'totalTime': 0.755241652714201, 
    'increment': 153, 'attempts': 1, 'iterations': 2, 'phase': STANDARD_PHASE, 
    'timeIncrement': 0.00138898381706453, 'stepTime': 0.755241652714201, 
    'step': 1, 'jobName': 'Job-1', 'severe': 0, 'equilibrium': 2})
mdb.jobs['Job-1']._Message(STATUS, {'totalTime': 0.757325128439798, 
    'increment': 154, 'attempts': 1, 'iterations': 2, 'phase': STANDARD_PHASE, 
    'timeIncrement': 0.0020834757255968, 'stepTime': 0.757325128439798, 
    'step': 1, 'jobName': 'Job-1', 'severe': 0, 'equilibrium': 2})
mdb.jobs['Job-1']._Message(STATUS, {'totalTime': 0.757325128439798, 
    'increment': 155, 'attempts': ' 1U', 'iterations': 5, 
    'phase': STANDARD_PHASE, 'timeIncrement': 0.00312521358839519, 
    'stepTime': 0.757325128439798, 'step': 1, 'jobName': 'Job-1', 'severe': 0, 
    'equilibrium': 5})
mdb.jobs['Job-1']._Message(STATUS, {'totalTime': 0.758106431836897, 
    'increment': 155, 'attempts': 2, 'iterations': 2, 'phase': STANDARD_PHASE, 
    'timeIncrement': 0.000781303397098798, 'stepTime': 0.758106431836897, 
    'step': 1, 'jobName': 'Job-1', 'severe': 0, 'equilibrium': 2})
mdb.jobs['Job-1']._Message(STATUS, {'totalTime': 0.759278386932545, 
    'increment': 156, 'attempts': 1, 'iterations': 2, 'phase': STANDARD_PHASE, 
    'timeIncrement': 0.0011719550956482, 'stepTime': 0.759278386932545, 
    'step': 1, 'jobName': 'Job-1', 'severe': 0, 'equilibrium': 2})
mdb.jobs['Job-1']._Message(STATUS, {'totalTime': 0.759278386932545, 
    'increment': 157, 'attempts': ' 1U', 'iterations': 5, 
    'phase': STANDARD_PHASE, 'timeIncrement': 0.0017579326434723, 
    'stepTime': 0.759278386932545, 'step': 1, 'jobName': 'Job-1', 'severe': 0, 
    'equilibrium': 5})
mdb.jobs['Job-1']._Message(STATUS, {'totalTime': 0.759717870093413, 
    'increment': 157, 'attempts': 2, 'iterations': 2, 'phase': STANDARD_PHASE, 
    'timeIncrement': 0.000439483160868074, 'stepTime': 0.759717870093413, 
    'step': 1, 'jobName': 'Job-1', 'severe': 0, 'equilibrium': 2})
mdb.jobs['Job-1']._Message(STATUS, {'totalTime': 0.760377094834715, 
    'increment': 158, 'attempts': 1, 'iterations': 2, 'phase': STANDARD_PHASE, 
    'timeIncrement': 0.000659224741302111, 'stepTime': 0.760377094834715, 
    'step': 1, 'jobName': 'Job-1', 'severe': 0, 'equilibrium': 2})
mdb.jobs['Job-1']._Message(STATUS, {'totalTime': 0.761365931946668, 
    'increment': 159, 'attempts': 1, 'iterations': 3, 'phase': STANDARD_PHASE, 
    'timeIncrement': 0.000988837111953167, 'stepTime': 0.761365931946668, 
    'step': 1, 'jobName': 'Job-1', 'severe': 0, 'equilibrium': 3})
mdb.jobs['Job-1']._Message(STATUS, {'totalTime': 0.762849187614598, 
    'increment': 160, 'attempts': 1, 'iterations': 1, 'phase': STANDARD_PHASE, 
    'timeIncrement': 0.00148325566792975, 'stepTime': 0.762849187614598, 
    'step': 1, 'jobName': 'Job-1', 'severe': 0, 'equilibrium': 1})
mdb.jobs['Job-1']._Message(STATUS, {'totalTime': 0.762849187614598, 
    'increment': 161, 'attempts': ' 1U', 'iterations': 5, 
    'phase': STANDARD_PHASE, 'timeIncrement': 0.00222488350189463, 
    'stepTime': 0.762849187614598, 'step': 1, 'jobName': 'Job-1', 'severe': 0, 
    'equilibrium': 5})
mdb.jobs['Job-1']._Message(STATUS, {'totalTime': 0.763405408490072, 
    'increment': 161, 'attempts': 2, 'iterations': 1, 'phase': STANDARD_PHASE, 
    'timeIncrement': 0.000556220875473656, 'stepTime': 0.763405408490072, 
    'step': 1, 'jobName': 'Job-1', 'severe': 0, 'equilibrium': 1})
mdb.jobs['Job-1']._Message(STATUS, {'totalTime': 0.764239739803282, 
    'increment': 162, 'attempts': 1, 'iterations': 3, 'phase': STANDARD_PHASE, 
    'timeIncrement': 0.000834331313210484, 'stepTime': 0.764239739803282, 
    'step': 1, 'jobName': 'Job-1', 'severe': 0, 'equilibrium': 3})
mdb.jobs['Job-1']._Message(STATUS, {'totalTime': 0.765491236773098, 
    'increment': 163, 'attempts': 1, 'iterations': 1, 'phase': STANDARD_PHASE, 
    'timeIncrement': 0.00125149696981573, 'stepTime': 0.765491236773098, 
    'step': 1, 'jobName': 'Job-1', 'severe': 0, 'equilibrium': 1})
mdb.jobs['Job-1']._Message(STATUS, {'totalTime': 0.765491236773098, 
    'increment': 164, 'attempts': ' 1U', 'iterations': 5, 
    'phase': STANDARD_PHASE, 'timeIncrement': 0.00187724545472359, 
    'stepTime': 0.765491236773098, 'step': 1, 'jobName': 'Job-1', 'severe': 0, 
    'equilibrium': 5})
mdb.jobs['Job-1']._Message(STATUS, {'totalTime': 0.765960548136779, 
    'increment': 164, 'attempts': 2, 'iterations': 2, 'phase': STANDARD_PHASE, 
    'timeIncrement': 0.000469311363680898, 'stepTime': 0.765960548136779, 
    'step': 1, 'jobName': 'Job-1', 'severe': 0, 'equilibrium': 2})
mdb.jobs['Job-1']._Message(STATUS, {'totalTime': 0.7666645151823, 
    'increment': 165, 'attempts': 1, 'iterations': 4, 'phase': STANDARD_PHASE, 
    'timeIncrement': 0.000703967045521346, 'stepTime': 0.7666645151823, 
    'step': 1, 'jobName': 'Job-1', 'severe': 0, 'equilibrium': 4})
mdb.jobs['Job-1']._Message(STATUS, {'totalTime': 0.767720465750582, 
    'increment': 166, 'attempts': 1, 'iterations': 1, 'phase': STANDARD_PHASE, 
    'timeIncrement': 0.00105595056828202, 'stepTime': 0.767720465750582, 
    'step': 1, 'jobName': 'Job-1', 'severe': 0, 'equilibrium': 1})
mdb.jobs['Job-1']._Message(STATUS, {'totalTime': 0.769304391603005, 
    'increment': 167, 'attempts': 1, 'iterations': 2, 'phase': STANDARD_PHASE, 
    'timeIncrement': 0.00158392585242303, 'stepTime': 0.769304391603005, 
    'step': 1, 'jobName': 'Job-1', 'severe': 0, 'equilibrium': 2})
mdb.jobs['Job-1']._Message(STATUS, {'totalTime': 0.769304391603005, 
    'increment': 168, 'attempts': ' 1U', 'iterations': 5, 
    'phase': STANDARD_PHASE, 'timeIncrement': 0.00237588877863454, 
    'stepTime': 0.769304391603005, 'step': 1, 'jobName': 'Job-1', 'severe': 0, 
    'equilibrium': 5})
mdb.jobs['Job-1']._Message(STATUS, {'totalTime': 0.769898363797664, 
    'increment': 168, 'attempts': 2, 'iterations': 2, 'phase': STANDARD_PHASE, 
    'timeIncrement': 0.000593972194658636, 'stepTime': 0.769898363797664, 
    'step': 1, 'jobName': 'Job-1', 'severe': 0, 'equilibrium': 2})
mdb.jobs['Job-1']._Message(STATUS, {'totalTime': 0.770789322089652, 
    'increment': 169, 'attempts': 1, 'iterations': 2, 'phase': STANDARD_PHASE, 
    'timeIncrement': 0.000890958291987954, 'stepTime': 0.770789322089652, 
    'step': 1, 'jobName': 'Job-1', 'severe': 0, 'equilibrium': 2})
mdb.jobs['Job-1']._Message(STATUS, {'totalTime': 0.772125759527634, 
    'increment': 170, 'attempts': 1, 'iterations': 1, 'phase': STANDARD_PHASE, 
    'timeIncrement': 0.00133643743798193, 'stepTime': 0.772125759527634, 
    'step': 1, 'jobName': 'Job-1', 'severe': 0, 'equilibrium': 1})
mdb.jobs['Job-1']._Message(STATUS, {'totalTime': 0.774130415684607, 
    'increment': 171, 'attempts': 1, 'iterations': 1, 'phase': STANDARD_PHASE, 
    'timeIncrement': 0.0020046561569729, 'stepTime': 0.774130415684607, 
    'step': 1, 'jobName': 'Job-1', 'severe': 0, 'equilibrium': 1})
mdb.jobs['Job-1']._Message(STATUS, {'totalTime': 0.774130415684607, 
    'increment': 172, 'attempts': ' 1U', 'iterations': 5, 
    'phase': STANDARD_PHASE, 'timeIncrement': 0.00300698423545934, 
    'stepTime': 0.774130415684607, 'step': 1, 'jobName': 'Job-1', 'severe': 0, 
    'equilibrium': 5})
mdb.jobs['Job-1']._Message(STATUS, {'totalTime': 0.774882161743472, 
    'increment': 172, 'attempts': 2, 'iterations': 4, 'phase': STANDARD_PHASE, 
    'timeIncrement': 0.000751746058864836, 'stepTime': 0.774882161743472, 
    'step': 1, 'jobName': 'Job-1', 'severe': 0, 'equilibrium': 4})
mdb.jobs['Job-1']._Message(STATUS, {'totalTime': 0.776009780831769, 
    'increment': 173, 'attempts': 1, 'iterations': 4, 'phase': STANDARD_PHASE, 
    'timeIncrement': 0.00112761908829725, 'stepTime': 0.776009780831769, 
    'step': 1, 'jobName': 'Job-1', 'severe': 0, 'equilibrium': 4})
mdb.jobs['Job-1']._Message(STATUS, {'totalTime': 0.776009780831769, 
    'increment': 174, 'attempts': ' 1U', 'iterations': 5, 
    'phase': STANDARD_PHASE, 'timeIncrement': 0.00169142863244588, 
    'stepTime': 0.776009780831769, 'step': 1, 'jobName': 'Job-1', 'severe': 0, 
    'equilibrium': 5})
mdb.jobs['Job-1']._Message(STATUS, {'totalTime': 0.77643263798988, 
    'increment': 174, 'attempts': 2, 'iterations': 2, 'phase': STANDARD_PHASE, 
    'timeIncrement': 0.00042285715811147, 'stepTime': 0.77643263798988, 
    'step': 1, 'jobName': 'Job-1', 'severe': 0, 'equilibrium': 2})
mdb.jobs['Job-1']._Message(STATUS, {'totalTime': 0.777066923727048, 
    'increment': 175, 'attempts': 1, 'iterations': 1, 'phase': STANDARD_PHASE, 
    'timeIncrement': 0.000634285737167205, 'stepTime': 0.777066923727048, 
    'step': 1, 'jobName': 'Job-1', 'severe': 0, 'equilibrium': 1})
mdb.jobs['Job-1']._Message(STATUS, {'totalTime': 0.778018352332798, 
    'increment': 176, 'attempts': 1, 'iterations': 4, 'phase': STANDARD_PHASE, 
    'timeIncrement': 0.000951428605750808, 'stepTime': 0.778018352332798, 
    'step': 1, 'jobName': 'Job-1', 'severe': 0, 'equilibrium': 4})
mdb.jobs['Job-1']._Message(STATUS, {'totalTime': 0.779445495241425, 
    'increment': 177, 'attempts': 1, 'iterations': 2, 'phase': STANDARD_PHASE, 
    'timeIncrement': 0.00142714290862621, 'stepTime': 0.779445495241425, 
    'step': 1, 'jobName': 'Job-1', 'severe': 0, 'equilibrium': 2})
mdb.jobs['Job-1']._Message(STATUS, {'totalTime': 0.779445495241425, 
    'increment': 178, 'attempts': ' 1U', 'iterations': 4, 
    'phase': STANDARD_PHASE, 'timeIncrement': 0.00214071436293932, 
    'stepTime': 0.779445495241425, 'step': 1, 'jobName': 'Job-1', 'severe': 0, 
    'equilibrium': 4})
mdb.jobs['Job-1']._Message(STATUS, {'totalTime': 0.77998067383216, 
    'increment': 178, 'attempts': 2, 'iterations': 2, 'phase': STANDARD_PHASE, 
    'timeIncrement': 0.00053517859073483, 'stepTime': 0.77998067383216, 
    'step': 1, 'jobName': 'Job-1', 'severe': 0, 'equilibrium': 2})
mdb.jobs['Job-1']._Message(STATUS, {'totalTime': 0.780783441718262, 
    'increment': 179, 'attempts': 1, 'iterations': 1, 'phase': STANDARD_PHASE, 
    'timeIncrement': 0.000802767886102244, 'stepTime': 0.780783441718262, 
    'step': 1, 'jobName': 'Job-1', 'severe': 0, 'equilibrium': 1})
mdb.jobs['Job-1']._Message(STATUS, {'totalTime': 0.780783441718262, 
    'increment': 180, 'attempts': ' 1U', 'iterations': 9, 
    'phase': STANDARD_PHASE, 'timeIncrement': 0.00120415182915337, 
    'stepTime': 0.780783441718262, 'step': 1, 'jobName': 'Job-1', 'severe': 0, 
    'equilibrium': 9})
mdb.jobs['Job-1']._Message(STATUS, {'totalTime': 0.781385517632838, 
    'increment': 180, 'attempts': 2, 'iterations': 4, 'phase': STANDARD_PHASE, 
    'timeIncrement': 0.000602075914576683, 'stepTime': 0.781385517632838, 
    'step': 1, 'jobName': 'Job-1', 'severe': 0, 'equilibrium': 4})
mdb.jobs['Job-1']._Message(STATUS, {'totalTime': 0.782288631504704, 
    'increment': 181, 'attempts': 1, 'iterations': 1, 'phase': STANDARD_PHASE, 
    'timeIncrement': 0.000903113871865025, 'stepTime': 0.782288631504704, 
    'step': 1, 'jobName': 'Job-1', 'severe': 0, 'equilibrium': 1})
mdb.jobs['Job-1']._Message(STATUS, {'totalTime': 0.783643302312501, 
    'increment': 182, 'attempts': 1, 'iterations': 2, 'phase': STANDARD_PHASE, 
    'timeIncrement': 0.00135467080779754, 'stepTime': 0.783643302312501, 
    'step': 1, 'jobName': 'Job-1', 'severe': 0, 'equilibrium': 2})
mdb.jobs['Job-1']._Message(STATUS, {'totalTime': 0.785675308524197, 
    'increment': 183, 'attempts': 1, 'iterations': 1, 'phase': STANDARD_PHASE, 
    'timeIncrement': 0.00203200621169631, 'stepTime': 0.785675308524197, 
    'step': 1, 'jobName': 'Job-1', 'severe': 0, 'equilibrium': 1})
mdb.jobs['Job-1']._Message(STATUS, {'totalTime': 0.785675308524197, 
    'increment': 184, 'attempts': ' 1U', 'iterations': 5, 
    'phase': STANDARD_PHASE, 'timeIncrement': 0.00304800931754446, 
    'stepTime': 0.785675308524197, 'step': 1, 'jobName': 'Job-1', 'severe': 0, 
    'equilibrium': 5})
mdb.jobs['Job-1']._Message(STATUS, {'totalTime': 0.786437310853583, 
    'increment': 184, 'attempts': 2, 'iterations': 3, 'phase': STANDARD_PHASE, 
    'timeIncrement': 0.000762002329386115, 'stepTime': 0.786437310853583, 
    'step': 1, 'jobName': 'Job-1', 'severe': 0, 'equilibrium': 3})
mdb.jobs['Job-1']._Message(STATUS, {'totalTime': 0.787580314347663, 
    'increment': 185, 'attempts': 1, 'iterations': 1, 'phase': STANDARD_PHASE, 
    'timeIncrement': 0.00114300349407917, 'stepTime': 0.787580314347663, 
    'step': 1, 'jobName': 'Job-1', 'severe': 0, 'equilibrium': 1})
mdb.jobs['Job-1']._Message(STATUS, {'totalTime': 0.789294819588781, 
    'increment': 186, 'attempts': 1, 'iterations': 2, 'phase': STANDARD_PHASE, 
    'timeIncrement': 0.00171450524111876, 'stepTime': 0.789294819588781, 
    'step': 1, 'jobName': 'Job-1', 'severe': 0, 'equilibrium': 2})
mdb.jobs['Job-1']._Message(STATUS, {'totalTime': 0.79186657745046, 
    'increment': 187, 'attempts': 1, 'iterations': 1, 'phase': STANDARD_PHASE, 
    'timeIncrement': 0.00257175786167814, 'stepTime': 0.79186657745046, 
    'step': 1, 'jobName': 'Job-1', 'severe': 0, 'equilibrium': 1})
mdb.jobs['Job-1']._Message(STATUS, {'totalTime': 0.79186657745046, 
    'increment': 188, 'attempts': ' 1U', 'iterations': 5, 
    'phase': STANDARD_PHASE, 'timeIncrement': 0.00385763679251721, 
    'stepTime': 0.79186657745046, 'step': 1, 'jobName': 'Job-1', 'severe': 0, 
    'equilibrium': 5})
mdb.jobs['Job-1']._Message(STATUS, {'totalTime': 0.792830986648589, 
    'increment': 188, 'attempts': 2, 'iterations': 2, 'phase': STANDARD_PHASE, 
    'timeIncrement': 0.000964409198129301, 'stepTime': 0.792830986648589, 
    'step': 1, 'jobName': 'Job-1', 'severe': 0, 'equilibrium': 2})
mdb.jobs['Job-1']._Message(STATUS, {'totalTime': 0.794277600445783, 
    'increment': 189, 'attempts': 1, 'iterations': 1, 'phase': STANDARD_PHASE, 
    'timeIncrement': 0.00144661379719395, 'stepTime': 0.794277600445783, 
    'step': 1, 'jobName': 'Job-1', 'severe': 0, 'equilibrium': 1})
mdb.jobs['Job-1']._Message(STATUS, {'totalTime': 0.794277600445783, 
    'increment': 190, 'attempts': ' 1U', 'iterations': 5, 
    'phase': STANDARD_PHASE, 'timeIncrement': 0.00216992069579093, 
    'stepTime': 0.794277600445783, 'step': 1, 'jobName': 'Job-1', 'severe': 0, 
    'equilibrium': 5})
mdb.jobs['Job-1']._Message(STATUS, {'totalTime': 0.794820080619731, 
    'increment': 190, 'attempts': 2, 'iterations': 4, 'phase': STANDARD_PHASE, 
    'timeIncrement': 0.000542480173947732, 'stepTime': 0.794820080619731, 
    'step': 1, 'jobName': 'Job-1', 'severe': 0, 'equilibrium': 4})
mdb.jobs['Job-1']._Message(STATUS, {'totalTime': 0.795633800880652, 
    'increment': 191, 'attempts': 1, 'iterations': 1, 'phase': STANDARD_PHASE, 
    'timeIncrement': 0.000813720260921598, 'stepTime': 0.795633800880652, 
    'step': 1, 'jobName': 'Job-1', 'severe': 0, 'equilibrium': 1})
mdb.jobs['Job-1']._Message(STATUS, {'totalTime': 0.796854381272035, 
    'increment': 192, 'attempts': 1, 'iterations': 1, 'phase': STANDARD_PHASE, 
    'timeIncrement': 0.0012205803913824, 'stepTime': 0.796854381272035, 
    'step': 1, 'jobName': 'Job-1', 'severe': 0, 'equilibrium': 1})
mdb.jobs['Job-1']._Message(STATUS, {'totalTime': 0.796854381272035, 
    'increment': 193, 'attempts': ' 1U', 'iterations': 5, 
    'phase': STANDARD_PHASE, 'timeIncrement': 0.0018308705870736, 
    'stepTime': 0.796854381272035, 'step': 1, 'jobName': 'Job-1', 'severe': 0, 
    'equilibrium': 5})
mdb.jobs['Job-1']._Message(STATUS, {'totalTime': 0.797312098918803, 
    'increment': 193, 'attempts': 2, 'iterations': 2, 'phase': STANDARD_PHASE, 
    'timeIncrement': 0.000457717646768399, 'stepTime': 0.797312098918803, 
    'step': 1, 'jobName': 'Job-1', 'severe': 0, 'equilibrium': 2})
mdb.jobs['Job-1']._Message(STATUS, {'totalTime': 0.797998675388956, 
    'increment': 194, 'attempts': 1, 'iterations': 1, 'phase': STANDARD_PHASE, 
    'timeIncrement': 0.000686576470152598, 'stepTime': 0.797998675388956, 
    'step': 1, 'jobName': 'Job-1', 'severe': 0, 'equilibrium': 1})
mdb.jobs['Job-1']._Message(STATUS, {'totalTime': 0.797998675388956, 
    'increment': 195, 'attempts': ' 1U', 'iterations': 9, 
    'phase': STANDARD_PHASE, 'timeIncrement': 0.0010298647052289, 
    'stepTime': 0.797998675388956, 'step': 1, 'jobName': 'Job-1', 'severe': 0, 
    'equilibrium': 9})
mdb.jobs['Job-1']._Message(STATUS, {'totalTime': 0.79851360774157, 
    'increment': 195, 'attempts': 2, 'iterations': 4, 'phase': STANDARD_PHASE, 
    'timeIncrement': 0.000514932352614449, 'stepTime': 0.79851360774157, 
    'step': 1, 'jobName': 'Job-1', 'severe': 0, 'equilibrium': 4})
mdb.jobs['Job-1']._Message(STATUS, {'totalTime': 0.799286006270492, 
    'increment': 196, 'attempts': 1, 'iterations': 1, 'phase': STANDARD_PHASE, 
    'timeIncrement': 0.000772398528921673, 'stepTime': 0.799286006270492, 
    'step': 1, 'jobName': 'Job-1', 'severe': 0, 'equilibrium': 1})
mdb.jobs['Job-1']._Message(STATUS, {'totalTime': 0.8, 'increment': 197, 
    'attempts': 1, 'iterations': 1, 'phase': STANDARD_PHASE, 
    'timeIncrement': 0.000713993729508385, 'stepTime': 0.8, 'step': 1, 
    'jobName': 'Job-1', 'severe': 0, 'equilibrium': 1})
mdb.jobs['Job-1']._Message(ODB_FRAME, {'phase': STANDARD_PHASE, 'step': 0, 
    'frame': 8, 'jobName': 'Job-1'})
mdb.jobs['Job-1']._Message(STATUS, {'totalTime': 0.8, 'increment': 198, 
    'attempts': ' 1U', 'iterations': 4, 'phase': STANDARD_PHASE, 
    'timeIncrement': 0.00173789669007376, 'stepTime': 0.8, 'step': 1, 
    'jobName': 'Job-1', 'severe': 0, 'equilibrium': 4})
mdb.jobs['Job-1']._Message(STATUS, {'totalTime': 0.800434474172518, 
    'increment': 198, 'attempts': 2, 'iterations': 1, 'phase': STANDARD_PHASE, 
    'timeIncrement': 0.000434474172518441, 'stepTime': 0.800434474172518, 
    'step': 1, 'jobName': 'Job-1', 'severe': 0, 'equilibrium': 1})
mdb.jobs['Job-1']._Message(STATUS, {'totalTime': 0.801086185431296, 
    'increment': 199, 'attempts': 1, 'iterations': 1, 'phase': STANDARD_PHASE, 
    'timeIncrement': 0.000651711258777662, 'stepTime': 0.801086185431296, 
    'step': 1, 'jobName': 'Job-1', 'severe': 0, 'equilibrium': 1})
mdb.jobs['Job-1']._Message(STATUS, {'totalTime': 0.802063752319463, 
    'increment': 200, 'attempts': 1, 'iterations': 4, 'phase': STANDARD_PHASE, 
    'timeIncrement': 0.000977566888166493, 'stepTime': 0.802063752319463, 
    'step': 1, 'jobName': 'Job-1', 'severe': 0, 'equilibrium': 4})
mdb.jobs['Job-1']._Message(STATUS, {'totalTime': 0.802063752319463, 
    'increment': 201, 'attempts': ' 1U', 'iterations': 5, 
    'phase': STANDARD_PHASE, 'timeIncrement': 0.00146635033224974, 
    'stepTime': 0.802063752319463, 'step': 1, 'jobName': 'Job-1', 'severe': 0, 
    'equilibrium': 5})
mdb.jobs['Job-1']._Message(STATUS, {'totalTime': 0.802430339902525, 
    'increment': 201, 'attempts': 2, 'iterations': 2, 'phase': STANDARD_PHASE, 
    'timeIncrement': 0.000366587583062435, 'stepTime': 0.802430339902525, 
    'step': 1, 'jobName': 'Job-1', 'severe': 0, 'equilibrium': 2})
mdb.jobs['Job-1']._Message(STATUS, {'totalTime': 0.802980221277119, 
    'increment': 202, 'attempts': 1, 'iterations': 1, 'phase': STANDARD_PHASE, 
    'timeIncrement': 0.000549881374593652, 'stepTime': 0.802980221277119, 
    'step': 1, 'jobName': 'Job-1', 'severe': 0, 'equilibrium': 1})
mdb.jobs['Job-1']._Message(STATUS, {'totalTime': 0.803805043339009, 
    'increment': 203, 'attempts': 1, 'iterations': 2, 'phase': STANDARD_PHASE, 
    'timeIncrement': 0.000824822061890478, 'stepTime': 0.803805043339009, 
    'step': 1, 'jobName': 'Job-1', 'severe': 0, 'equilibrium': 2})
mdb.jobs['Job-1']._Message(STATUS, {'totalTime': 0.805042276431845, 
    'increment': 204, 'attempts': 1, 'iterations': 2, 'phase': STANDARD_PHASE, 
    'timeIncrement': 0.00123723309283572, 'stepTime': 0.805042276431845, 
    'step': 1, 'jobName': 'Job-1', 'severe': 0, 'equilibrium': 2})
mdb.jobs['Job-1']._Message(STATUS, {'totalTime': 0.805042276431845, 
    'increment': 205, 'attempts': ' 1U', 'iterations': 5, 
    'phase': STANDARD_PHASE, 'timeIncrement': 0.00185584963925358, 
    'stepTime': 0.805042276431845, 'step': 1, 'jobName': 'Job-1', 'severe': 0, 
    'equilibrium': 5})
mdb.jobs['Job-1']._Message(STATUS, {'totalTime': 0.805506238841658, 
    'increment': 205, 'attempts': 2, 'iterations': 2, 'phase': STANDARD_PHASE, 
    'timeIncrement': 0.000463962409813394, 'stepTime': 0.805506238841658, 
    'step': 1, 'jobName': 'Job-1', 'severe': 0, 'equilibrium': 2})
mdb.jobs['Job-1']._Message(STATUS, {'totalTime': 0.806202182456378, 
    'increment': 206, 'attempts': 1, 'iterations': 4, 'phase': STANDARD_PHASE, 
    'timeIncrement': 0.000695943614720091, 'stepTime': 0.806202182456378, 
    'step': 1, 'jobName': 'Job-1', 'severe': 0, 'equilibrium': 4})
mdb.jobs['Job-1']._Message(STATUS, {'totalTime': 0.807246097878459, 
    'increment': 207, 'attempts': 1, 'iterations': 2, 'phase': STANDARD_PHASE, 
    'timeIncrement': 0.00104391542208014, 'stepTime': 0.807246097878459, 
    'step': 1, 'jobName': 'Job-1', 'severe': 0, 'equilibrium': 2})
mdb.jobs['Job-1']._Message(STATUS, {'totalTime': 0.808811971011579, 
    'increment': 208, 'attempts': 1, 'iterations': 1, 'phase': STANDARD_PHASE, 
    'timeIncrement': 0.0015658731331202, 'stepTime': 0.808811971011579, 
    'step': 1, 'jobName': 'Job-1', 'severe': 0, 'equilibrium': 1})
mdb.jobs['Job-1']._Message(STATUS, {'totalTime': 0.808811971011579, 
    'increment': 209, 'attempts': ' 1U', 'iterations': 5, 
    'phase': STANDARD_PHASE, 'timeIncrement': 0.00234880969968031, 
    'stepTime': 0.808811971011579, 'step': 1, 'jobName': 'Job-1', 'severe': 0, 
    'equilibrium': 5})
mdb.jobs['Job-1']._Message(STATUS, {'totalTime': 0.809399173436499, 
    'increment': 209, 'attempts': 2, 'iterations': 2, 'phase': STANDARD_PHASE, 
    'timeIncrement': 0.000587202424920077, 'stepTime': 0.809399173436499, 
    'step': 1, 'jobName': 'Job-1', 'severe': 0, 'equilibrium': 2})
mdb.jobs['Job-1']._Message(STATUS, {'totalTime': 0.810279977073879, 
    'increment': 210, 'attempts': 1, 'iterations': 2, 'phase': STANDARD_PHASE, 
    'timeIncrement': 0.000880803637380115, 'stepTime': 0.810279977073879, 
    'step': 1, 'jobName': 'Job-1', 'severe': 0, 'equilibrium': 2})
mdb.jobs['Job-1']._Message(STATUS, {'totalTime': 0.811601182529949, 
    'increment': 211, 'attempts': 1, 'iterations': 2, 'phase': STANDARD_PHASE, 
    'timeIncrement': 0.00132120545607017, 'stepTime': 0.811601182529949, 
    'step': 1, 'jobName': 'Job-1', 'severe': 0, 'equilibrium': 2})
mdb.jobs['Job-1']._Message(STATUS, {'totalTime': 0.811601182529949, 
    'increment': 212, 'attempts': ' 1U', 'iterations': 5, 
    'phase': STANDARD_PHASE, 'timeIncrement': 0.00198180818410526, 
    'stepTime': 0.811601182529949, 'step': 1, 'jobName': 'Job-1', 'severe': 0, 
    'equilibrium': 5})
mdb.jobs['Job-1']._Message(STATUS, {'totalTime': 0.812096634575975, 
    'increment': 212, 'attempts': 2, 'iterations': 2, 'phase': STANDARD_PHASE, 
    'timeIncrement': 0.000495452046026315, 'stepTime': 0.812096634575975, 
    'step': 1, 'jobName': 'Job-1', 'severe': 0, 'equilibrium': 2})
mdb.jobs['Job-1']._Message(STATUS, {'totalTime': 0.812839812645015, 
    'increment': 213, 'attempts': 1, 'iterations': 1, 'phase': STANDARD_PHASE, 
    'timeIncrement': 0.000743178069039472, 'stepTime': 0.812839812645015, 
    'step': 1, 'jobName': 'Job-1', 'severe': 0, 'equilibrium': 1})
mdb.jobs['Job-1']._Message(STATUS, {'totalTime': 0.812839812645015, 
    'increment': 214, 'attempts': ' 1U', 'iterations': 9, 
    'phase': STANDARD_PHASE, 'timeIncrement': 0.00111476710355921, 
    'stepTime': 0.812839812645015, 'step': 1, 'jobName': 'Job-1', 'severe': 0, 
    'equilibrium': 9})
mdb.jobs['Job-1']._Message(STATUS, {'totalTime': 0.813397196196794, 
    'increment': 214, 'attempts': 2, 'iterations': 2, 'phase': STANDARD_PHASE, 
    'timeIncrement': 0.000557383551779604, 'stepTime': 0.813397196196794, 
    'step': 1, 'jobName': 'Job-1', 'severe': 0, 'equilibrium': 2})
mdb.jobs['Job-1']._Message(STATUS, {'totalTime': 0.814233271524464, 
    'increment': 215, 'attempts': 1, 'iterations': 2, 'phase': STANDARD_PHASE, 
    'timeIncrement': 0.000836075327669406, 'stepTime': 0.814233271524464, 
    'step': 1, 'jobName': 'Job-1', 'severe': 0, 'equilibrium': 2})
mdb.jobs['Job-1']._Message(STATUS, {'totalTime': 0.814233271524464, 
    'increment': 216, 'attempts': ' 1U', 'iterations': 5, 
    'phase': STANDARD_PHASE, 'timeIncrement': 0.00125411299150411, 
    'stepTime': 0.814233271524464, 'step': 1, 'jobName': 'Job-1', 'severe': 0, 
    'equilibrium': 5})
mdb.jobs['Job-1']._Message(STATUS, {'totalTime': 0.81454679977234, 
    'increment': 216, 'attempts': 2, 'iterations': 2, 'phase': STANDARD_PHASE, 
    'timeIncrement': 0.000313528247876027, 'stepTime': 0.81454679977234, 
    'step': 1, 'jobName': 'Job-1', 'severe': 0, 'equilibrium': 2})
mdb.jobs['Job-1']._Message(STATUS, {'totalTime': 0.815017092144154, 
    'increment': 217, 'attempts': 1, 'iterations': 2, 'phase': STANDARD_PHASE, 
    'timeIncrement': 0.000470292371814041, 'stepTime': 0.815017092144154, 
    'step': 1, 'jobName': 'Job-1', 'severe': 0, 'equilibrium': 2})
mdb.jobs['Job-1']._Message(STATUS, {'totalTime': 0.815722530701875, 
    'increment': 218, 'attempts': 1, 'iterations': 4, 'phase': STANDARD_PHASE, 
    'timeIncrement': 0.000705438557721061, 'stepTime': 0.815722530701875, 
    'step': 1, 'jobName': 'Job-1', 'severe': 0, 'equilibrium': 4})
mdb.jobs['Job-1']._Message(STATUS, {'totalTime': 0.816780688538457, 
    'increment': 219, 'attempts': 1, 'iterations': 1, 'phase': STANDARD_PHASE, 
    'timeIncrement': 0.00105815783658159, 'stepTime': 0.816780688538457, 
    'step': 1, 'jobName': 'Job-1', 'severe': 0, 'equilibrium': 1})
mdb.jobs['Job-1']._Message(STATUS, {'totalTime': 0.816780688538457, 
    'increment': 220, 'attempts': ' 1U', 'iterations': 5, 
    'phase': STANDARD_PHASE, 'timeIncrement': 0.00158723675487239, 
    'stepTime': 0.816780688538457, 'step': 1, 'jobName': 'Job-1', 'severe': 0, 
    'equilibrium': 5})
mdb.jobs['Job-1']._Message(STATUS, {'totalTime': 0.817177497727175, 
    'increment': 220, 'attempts': 2, 'iterations': 2, 'phase': STANDARD_PHASE, 
    'timeIncrement': 0.000396809188718097, 'stepTime': 0.817177497727175, 
    'step': 1, 'jobName': 'Job-1', 'severe': 0, 'equilibrium': 2})
mdb.jobs['Job-1']._Message(STATUS, {'totalTime': 0.817772711510252, 
    'increment': 221, 'attempts': 1, 'iterations': 1, 'phase': STANDARD_PHASE, 
    'timeIncrement': 0.000595213783077146, 'stepTime': 0.817772711510252, 
    'step': 1, 'jobName': 'Job-1', 'severe': 0, 'equilibrium': 1})
mdb.jobs['Job-1']._Message(STATUS, {'totalTime': 0.818665532184867, 
    'increment': 222, 'attempts': 1, 'iterations': 1, 'phase': STANDARD_PHASE, 
    'timeIncrement': 0.000892820674615719, 'stepTime': 0.818665532184867, 
    'step': 1, 'jobName': 'Job-1', 'severe': 0, 'equilibrium': 1})
mdb.jobs['Job-1']._Message(STATUS, {'totalTime': 0.818665532184867, 
    'increment': 223, 'attempts': ' 1U', 'iterations': 5, 
    'phase': STANDARD_PHASE, 'timeIncrement': 0.00133923101192358, 
    'stepTime': 0.818665532184867, 'step': 1, 'jobName': 'Job-1', 'severe': 0, 
    'equilibrium': 5})
mdb.jobs['Job-1']._Message(STATUS, {'totalTime': 0.819000339937848, 
    'increment': 223, 'attempts': 2, 'iterations': 1, 'phase': STANDARD_PHASE, 
    'timeIncrement': 0.000334807752980894, 'stepTime': 0.819000339937848, 
    'step': 1, 'jobName': 'Job-1', 'severe': 0, 'equilibrium': 1})
mdb.jobs['Job-1']._Message(STATUS, {'totalTime': 0.81950255156732, 
    'increment': 224, 'attempts': 1, 'iterations': 2, 'phase': STANDARD_PHASE, 
    'timeIncrement': 0.000502211629471342, 'stepTime': 0.81950255156732, 
    'step': 1, 'jobName': 'Job-1', 'severe': 0, 'equilibrium': 2})
mdb.jobs['Job-1']._Message(STATUS, {'totalTime': 0.820255869011527, 
    'increment': 225, 'attempts': 1, 'iterations': 2, 'phase': STANDARD_PHASE, 
    'timeIncrement': 0.000753317444207012, 'stepTime': 0.820255869011527, 
    'step': 1, 'jobName': 'Job-1', 'severe': 0, 'equilibrium': 2})
mdb.jobs['Job-1']._Message(STATUS, {'totalTime': 0.821385845177837, 
    'increment': 226, 'attempts': 1, 'iterations': 2, 'phase': STANDARD_PHASE, 
    'timeIncrement': 0.00112997616631052, 'stepTime': 0.821385845177837, 
    'step': 1, 'jobName': 'Job-1', 'severe': 0, 'equilibrium': 2})
mdb.jobs['Job-1']._Message(STATUS, {'totalTime': 0.823080809427303, 
    'increment': 227, 'attempts': 1, 'iterations': 2, 'phase': STANDARD_PHASE, 
    'timeIncrement': 0.00169496424946578, 'stepTime': 0.823080809427303, 
    'step': 1, 'jobName': 'Job-1', 'severe': 0, 'equilibrium': 2})
mdb.jobs['Job-1']._Message(STATUS, {'totalTime': 0.823080809427303, 
    'increment': 228, 'attempts': ' 1U', 'iterations': 5, 
    'phase': STANDARD_PHASE, 'timeIncrement': 0.00254244637419867, 
    'stepTime': 0.823080809427303, 'step': 1, 'jobName': 'Job-1', 'severe': 0, 
    'equilibrium': 5})
mdb.jobs['Job-1']._Message(STATUS, {'totalTime': 0.823716421020853, 
    'increment': 228, 'attempts': 2, 'iterations': 2, 'phase': STANDARD_PHASE, 
    'timeIncrement': 0.000635611593549667, 'stepTime': 0.823716421020853, 
    'step': 1, 'jobName': 'Job-1', 'severe': 0, 'equilibrium': 2})
mdb.jobs['Job-1']._Message(STATUS, {'totalTime': 0.824669838411177, 
    'increment': 229, 'attempts': 1, 'iterations': 2, 'phase': STANDARD_PHASE, 
    'timeIncrement': 0.0009534173903245, 'stepTime': 0.824669838411177, 
    'step': 1, 'jobName': 'Job-1', 'severe': 0, 'equilibrium': 2})
mdb.jobs['Job-1']._Message(STATUS, {'totalTime': 0.826099964496664, 
    'increment': 230, 'attempts': 1, 'iterations': 2, 'phase': STANDARD_PHASE, 
    'timeIncrement': 0.00143012608548675, 'stepTime': 0.826099964496664, 
    'step': 1, 'jobName': 'Job-1', 'severe': 0, 'equilibrium': 2})
mdb.jobs['Job-1']._Message(STATUS, {'totalTime': 0.826099964496664, 
    'increment': 231, 'attempts': ' 1U', 'iterations': 5, 
    'phase': STANDARD_PHASE, 'timeIncrement': 0.00214518912823013, 
    'stepTime': 0.826099964496664, 'step': 1, 'jobName': 'Job-1', 'severe': 0, 
    'equilibrium': 5})
mdb.jobs['Job-1']._Message(STATUS, {'totalTime': 0.826636261778722, 
    'increment': 231, 'attempts': 2, 'iterations': 4, 'phase': STANDARD_PHASE, 
    'timeIncrement': 0.000536297282057531, 'stepTime': 0.826636261778722, 
    'step': 1, 'jobName': 'Job-1', 'severe': 0, 'equilibrium': 4})
mdb.jobs['Job-1']._Message(STATUS, {'totalTime': 0.827440707701808, 
    'increment': 232, 'attempts': 1, 'iterations': 2, 'phase': STANDARD_PHASE, 
    'timeIncrement': 0.000804445923086297, 'stepTime': 0.827440707701808, 
    'step': 1, 'jobName': 'Job-1', 'severe': 0, 'equilibrium': 2})
mdb.jobs['Job-1']._Message(STATUS, {'totalTime': 0.828647376586437, 
    'increment': 233, 'attempts': 1, 'iterations': 2, 'phase': STANDARD_PHASE, 
    'timeIncrement': 0.00120666888462945, 'stepTime': 0.828647376586437, 
    'step': 1, 'jobName': 'Job-1', 'severe': 0, 'equilibrium': 2})
mdb.jobs['Job-1']._Message(STATUS, {'totalTime': 0.828647376586437, 
    'increment': 234, 'attempts': ' 1U', 'iterations': 5, 
    'phase': STANDARD_PHASE, 'timeIncrement': 0.00181000332694417, 
    'stepTime': 0.828647376586437, 'step': 1, 'jobName': 'Job-1', 'severe': 0, 
    'equilibrium': 5})
mdb.jobs['Job-1']._Message(STATUS, {'totalTime': 0.829099877418173, 
    'increment': 234, 'attempts': 2, 'iterations': 2, 'phase': STANDARD_PHASE, 
    'timeIncrement': 0.000452500831736042, 'stepTime': 0.829099877418173, 
    'step': 1, 'jobName': 'Job-1', 'severe': 0, 'equilibrium': 2})
mdb.jobs['Job-1']._Message(STATUS, {'totalTime': 0.829778628665777, 
    'increment': 235, 'attempts': 1, 'iterations': 2, 'phase': STANDARD_PHASE, 
    'timeIncrement': 0.000678751247604063, 'stepTime': 0.829778628665777, 
    'step': 1, 'jobName': 'Job-1', 'severe': 0, 'equilibrium': 2})
mdb.jobs['Job-1']._Message(STATUS, {'totalTime': 0.830796755537183, 
    'increment': 236, 'attempts': 1, 'iterations': 2, 'phase': STANDARD_PHASE, 
    'timeIncrement': 0.00101812687140609, 'stepTime': 0.830796755537183, 
    'step': 1, 'jobName': 'Job-1', 'severe': 0, 'equilibrium': 2})
mdb.jobs['Job-1']._Message(STATUS, {'totalTime': 0.832323945844293, 
    'increment': 237, 'attempts': 1, 'iterations': 2, 'phase': STANDARD_PHASE, 
    'timeIncrement': 0.00152719030710914, 'stepTime': 0.832323945844293, 
    'step': 1, 'jobName': 'Job-1', 'severe': 0, 'equilibrium': 2})
mdb.jobs['Job-1']._Message(STATUS, {'totalTime': 0.832323945844293, 
    'increment': 238, 'attempts': ' 1U', 'iterations': 5, 
    'phase': STANDARD_PHASE, 'timeIncrement': 0.00229078546066371, 
    'stepTime': 0.832323945844293, 'step': 1, 'jobName': 'Job-1', 'severe': 0, 
    'equilibrium': 5})
mdb.jobs['Job-1']._Message(STATUS, {'totalTime': 0.832896642209458, 
    'increment': 238, 'attempts': 2, 'iterations': 2, 'phase': STANDARD_PHASE, 
    'timeIncrement': 0.000572696365165928, 'stepTime': 0.832896642209458, 
    'step': 1, 'jobName': 'Job-1', 'severe': 0, 'equilibrium': 2})
mdb.jobs['Job-1']._Message(STATUS, {'totalTime': 0.833755686757207, 
    'increment': 239, 'attempts': 1, 'iterations': 2, 'phase': STANDARD_PHASE, 
    'timeIncrement': 0.000859044547748892, 'stepTime': 0.833755686757207, 
    'step': 1, 'jobName': 'Job-1', 'severe': 0, 'equilibrium': 2})
mdb.jobs['Job-1']._Message(STATUS, {'totalTime': 0.833755686757207, 
    'increment': 240, 'attempts': ' 1U', 'iterations': 5, 
    'phase': STANDARD_PHASE, 'timeIncrement': 0.00128856682162334, 
    'stepTime': 0.833755686757207, 'step': 1, 'jobName': 'Job-1', 'severe': 0, 
    'equilibrium': 5})
mdb.jobs['Job-1']._Message(STATUS, {'totalTime': 0.834077828462613, 
    'increment': 240, 'attempts': 2, 'iterations': 2, 'phase': STANDARD_PHASE, 
    'timeIncrement': 0.000322141705405835, 'stepTime': 0.834077828462613, 
    'step': 1, 'jobName': 'Job-1', 'severe': 0, 'equilibrium': 2})
mdb.jobs['Job-1']._Message(STATUS, {'totalTime': 0.834561041020722, 
    'increment': 241, 'attempts': 1, 'iterations': 2, 'phase': STANDARD_PHASE, 
    'timeIncrement': 0.000483212558108752, 'stepTime': 0.834561041020722, 
    'step': 1, 'jobName': 'Job-1', 'severe': 0, 'equilibrium': 2})
mdb.jobs['Job-1']._Message(STATUS, {'totalTime': 0.835285859857885, 
    'increment': 242, 'attempts': 1, 'iterations': 6, 'phase': STANDARD_PHASE, 
    'timeIncrement': 0.000724818837163128, 'stepTime': 0.835285859857885, 
    'step': 1, 'jobName': 'Job-1', 'severe': 0, 'equilibrium': 6})
mdb.jobs['Job-1']._Message(STATUS, {'totalTime': 0.836010678695048, 
    'increment': 243, 'attempts': 1, 'iterations': 3, 'phase': STANDARD_PHASE, 
    'timeIncrement': 0.000724818837163128, 'stepTime': 0.836010678695048, 
    'step': 1, 'jobName': 'Job-1', 'severe': 0, 'equilibrium': 3})
mdb.jobs['Job-1']._Message(STATUS, {'totalTime': 0.836735497532211, 
    'increment': 244, 'attempts': 1, 'iterations': 2, 'phase': STANDARD_PHASE, 
    'timeIncrement': 0.000724818837163128, 'stepTime': 0.836735497532211, 
    'step': 1, 'jobName': 'Job-1', 'severe': 0, 'equilibrium': 2})
mdb.jobs['Job-1']._Message(STATUS, {'totalTime': 0.837822725787956, 
    'increment': 245, 'attempts': 1, 'iterations': 2, 'phase': STANDARD_PHASE, 
    'timeIncrement': 0.00108722825574469, 'stepTime': 0.837822725787956, 
    'step': 1, 'jobName': 'Job-1', 'severe': 0, 'equilibrium': 2})
mdb.jobs['Job-1']._Message(STATUS, {'totalTime': 0.837822725787956, 
    'increment': 246, 'attempts': ' 1U', 'iterations': 5, 
    'phase': STANDARD_PHASE, 'timeIncrement': 0.00163084238361704, 
    'stepTime': 0.837822725787956, 'step': 1, 'jobName': 'Job-1', 'severe': 0, 
    'equilibrium': 5})
mdb.jobs['Job-1']._Message(STATUS, {'totalTime': 0.83823043638386, 
    'increment': 246, 'attempts': 2, 'iterations': 2, 'phase': STANDARD_PHASE, 
    'timeIncrement': 0.000407710595904259, 'stepTime': 0.83823043638386, 
    'step': 1, 'jobName': 'Job-1', 'severe': 0, 'equilibrium': 2})
mdb.jobs['Job-1']._Message(STATUS, {'totalTime': 0.838842002277717, 
    'increment': 247, 'attempts': 1, 'iterations': 6, 'phase': STANDARD_PHASE, 
    'timeIncrement': 0.000611565893856389, 'stepTime': 0.838842002277717, 
    'step': 1, 'jobName': 'Job-1', 'severe': 0, 'equilibrium': 6})
mdb.jobs['Job-1']._Message(STATUS, {'totalTime': 0.839453568171573, 
    'increment': 248, 'attempts': 1, 'iterations': 4, 'phase': STANDARD_PHASE, 
    'timeIncrement': 0.000611565893856389, 'stepTime': 0.839453568171573, 
    'step': 1, 'jobName': 'Job-1', 'severe': 0, 'equilibrium': 4})
mdb.jobs['Job-1']._Message(STATUS, {'totalTime': 0.840065134065429, 
    'increment': 249, 'attempts': 1, 'iterations': 2, 'phase': STANDARD_PHASE, 
    'timeIncrement': 0.000611565893856389, 'stepTime': 0.840065134065429, 
    'step': 1, 'jobName': 'Job-1', 'severe': 0, 'equilibrium': 2})
mdb.jobs['Job-1']._Message(STATUS, {'totalTime': 0.840982482906214, 
    'increment': 250, 'attempts': 1, 'iterations': 7, 'phase': STANDARD_PHASE, 
    'timeIncrement': 0.000917348840784584, 'stepTime': 0.840982482906214, 
    'step': 1, 'jobName': 'Job-1', 'severe': 0, 'equilibrium': 7})
mdb.jobs['Job-1']._Message(STATUS, {'totalTime': 0.841899831746998, 
    'increment': 251, 'attempts': 1, 'iterations': 1, 'phase': STANDARD_PHASE, 
    'timeIncrement': 0.000917348840784584, 'stepTime': 0.841899831746998, 
    'step': 1, 'jobName': 'Job-1', 'severe': 0, 'equilibrium': 1})
mdb.jobs['Job-1']._Message(STATUS, {'totalTime': 0.842817180587783, 
    'increment': 252, 'attempts': 1, 'iterations': 2, 'phase': STANDARD_PHASE, 
    'timeIncrement': 0.000917348840784584, 'stepTime': 0.842817180587783, 
    'step': 1, 'jobName': 'Job-1', 'severe': 0, 'equilibrium': 2})
mdb.jobs['Job-1']._Message(STATUS, {'totalTime': 0.842817180587783, 
    'increment': 253, 'attempts': ' 1U', 'iterations': 5, 
    'phase': STANDARD_PHASE, 'timeIncrement': 0.00137602326117688, 
    'stepTime': 0.842817180587783, 'step': 1, 'jobName': 'Job-1', 'severe': 0, 
    'equilibrium': 5})
mdb.jobs['Job-1']._Message(STATUS, {'totalTime': 0.843161186403077, 
    'increment': 253, 'attempts': 2, 'iterations': 2, 'phase': STANDARD_PHASE, 
    'timeIncrement': 0.000344005815294219, 'stepTime': 0.843161186403077, 
    'step': 1, 'jobName': 'Job-1', 'severe': 0, 'equilibrium': 2})
mdb.jobs['Job-1']._Message(STATUS, {'totalTime': 0.843677195126019, 
    'increment': 254, 'attempts': 1, 'iterations': 2, 'phase': STANDARD_PHASE, 
    'timeIncrement': 0.000516008722941328, 'stepTime': 0.843677195126019, 
    'step': 1, 'jobName': 'Job-1', 'severe': 0, 'equilibrium': 2})
mdb.jobs['Job-1']._Message(STATUS, {'totalTime': 0.844451208210431, 
    'increment': 255, 'attempts': 1, 'iterations': 2, 'phase': STANDARD_PHASE, 
    'timeIncrement': 0.000774013084411993, 'stepTime': 0.844451208210431, 
    'step': 1, 'jobName': 'Job-1', 'severe': 0, 'equilibrium': 2})
mdb.jobs['Job-1']._Message(STATUS, {'totalTime': 0.845612227837048, 
    'increment': 256, 'attempts': 1, 'iterations': 2, 'phase': STANDARD_PHASE, 
    'timeIncrement': 0.00116101962661799, 'stepTime': 0.845612227837048, 
    'step': 1, 'jobName': 'Job-1', 'severe': 0, 'equilibrium': 2})
mdb.jobs['Job-1']._Message(STATUS, {'totalTime': 0.845612227837048, 
    'increment': 257, 'attempts': ' 1U', 'iterations': 5, 
    'phase': STANDARD_PHASE, 'timeIncrement': 0.00174152943992698, 
    'stepTime': 0.845612227837048, 'step': 1, 'jobName': 'Job-1', 'severe': 0, 
    'equilibrium': 5})
mdb.jobs['Job-1']._Message(STATUS, {'totalTime': 0.84604761019703, 
    'increment': 257, 'attempts': 2, 'iterations': 2, 'phase': STANDARD_PHASE, 
    'timeIncrement': 0.000435382359981746, 'stepTime': 0.84604761019703, 
    'step': 1, 'jobName': 'Job-1', 'severe': 0, 'equilibrium': 2})
mdb.jobs['Job-1']._Message(STATUS, {'totalTime': 0.846700683737003, 
    'increment': 258, 'attempts': 1, 'iterations': 1, 'phase': STANDARD_PHASE, 
    'timeIncrement': 0.000653073539972619, 'stepTime': 0.846700683737003, 
    'step': 1, 'jobName': 'Job-1', 'severe': 0, 'equilibrium': 1})
mdb.jobs['Job-1']._Message(STATUS, {'totalTime': 0.846700683737003, 
    'increment': 259, 'attempts': ' 1U', 'iterations': 9, 
    'phase': STANDARD_PHASE, 'timeIncrement': 0.000979610309958928, 
    'stepTime': 0.846700683737003, 'step': 1, 'jobName': 'Job-1', 'severe': 0, 
    'equilibrium': 9})
mdb.jobs['Job-1']._Message(STATUS, {'totalTime': 0.847190488891982, 
    'increment': 259, 'attempts': 2, 'iterations': 4, 'phase': STANDARD_PHASE, 
    'timeIncrement': 0.000489805154979464, 'stepTime': 0.847190488891982, 
    'step': 1, 'jobName': 'Job-1', 'severe': 0, 'equilibrium': 4})
mdb.jobs['Job-1']._Message(STATUS, {'totalTime': 0.847925196624451, 
    'increment': 260, 'attempts': 1, 'iterations': 1, 'phase': STANDARD_PHASE, 
    'timeIncrement': 0.000734707732469196, 'stepTime': 0.847925196624451, 
    'step': 1, 'jobName': 'Job-1', 'severe': 0, 'equilibrium': 1})
mdb.jobs['Job-1']._Message(STATUS, {'totalTime': 0.847925196624451, 
    'increment': 261, 'attempts': ' 1U', 'iterations': 5, 
    'phase': STANDARD_PHASE, 'timeIncrement': 0.00110206159870379, 
    'stepTime': 0.847925196624451, 'step': 1, 'jobName': 'Job-1', 'severe': 0, 
    'equilibrium': 5})
mdb.jobs['Job-1']._Message(STATUS, {'totalTime': 0.848200712024127, 
    'increment': 261, 'attempts': 2, 'iterations': 1, 'phase': STANDARD_PHASE, 
    'timeIncrement': 0.000275515399675949, 'stepTime': 0.848200712024127, 
    'step': 1, 'jobName': 'Job-1', 'severe': 0, 'equilibrium': 1})
mdb.jobs['Job-1']._Message(STATUS, {'totalTime': 0.848613985123641, 
    'increment': 262, 'attempts': 1, 'iterations': 1, 'phase': STANDARD_PHASE, 
    'timeIncrement': 0.000413273099513923, 'stepTime': 0.848613985123641, 
    'step': 1, 'jobName': 'Job-1', 'severe': 0, 'equilibrium': 1})
mdb.jobs['Job-1']._Message(STATUS, {'totalTime': 0.849233894772912, 
    'increment': 263, 'attempts': 1, 'iterations': 1, 'phase': STANDARD_PHASE, 
    'timeIncrement': 0.000619909649270884, 'stepTime': 0.849233894772912, 
    'step': 1, 'jobName': 'Job-1', 'severe': 0, 'equilibrium': 1})
mdb.jobs['Job-1']._Message(STATUS, {'totalTime': 0.849233894772912, 
    'increment': 264, 'attempts': ' 1U', 'iterations': 9, 
    'phase': STANDARD_PHASE, 'timeIncrement': 0.000929864473906326, 
    'stepTime': 0.849233894772912, 'step': 1, 'jobName': 'Job-1', 'severe': 0, 
    'equilibrium': 9})
mdb.jobs['Job-1']._Message(STATUS, {'totalTime': 0.849698827009865, 
    'increment': 264, 'attempts': 2, 'iterations': 1, 'phase': STANDARD_PHASE, 
    'timeIncrement': 0.000464932236953163, 'stepTime': 0.849698827009865, 
    'step': 1, 'jobName': 'Job-1', 'severe': 0, 'equilibrium': 1})
mdb.jobs['Job-1']._Message(STATUS, {'totalTime': 0.850396225365295, 
    'increment': 265, 'attempts': 1, 'iterations': 1, 'phase': STANDARD_PHASE, 
    'timeIncrement': 0.000697398355429745, 'stepTime': 0.850396225365295, 
    'step': 1, 'jobName': 'Job-1', 'severe': 0, 'equilibrium': 1})
mdb.jobs['Job-1']._Message(STATUS, {'totalTime': 0.850396225365295, 
    'increment': 266, 'attempts': ' 1U', 'iterations': 4, 
    'phase': STANDARD_PHASE, 'timeIncrement': 0.00104609753314462, 
    'stepTime': 0.850396225365295, 'step': 1, 'jobName': 'Job-1', 'severe': 0, 
    'equilibrium': 4})
mdb.jobs['Job-1']._Message(STATUS, {'totalTime': 0.850657749748581, 
    'increment': 266, 'attempts': 2, 'iterations': 1, 'phase': STANDARD_PHASE, 
    'timeIncrement': 0.000261524383286154, 'stepTime': 0.850657749748581, 
    'step': 1, 'jobName': 'Job-1', 'severe': 0, 'equilibrium': 1})
mdb.jobs['Job-1']._Message(STATUS, {'totalTime': 0.85105003632351, 
    'increment': 267, 'attempts': 1, 'iterations': 2, 'phase': STANDARD_PHASE, 
    'timeIncrement': 0.000392286574929232, 'stepTime': 0.85105003632351, 
    'step': 1, 'jobName': 'Job-1', 'severe': 0, 'equilibrium': 2})
mdb.jobs['Job-1']._Message(STATUS, {'totalTime': 0.851638466185904, 
    'increment': 268, 'attempts': 1, 'iterations': 2, 'phase': STANDARD_PHASE, 
    'timeIncrement': 0.000588429862393847, 'stepTime': 0.851638466185904, 
    'step': 1, 'jobName': 'Job-1', 'severe': 0, 'equilibrium': 2})
mdb.jobs['Job-1']._Message(STATUS, {'totalTime': 0.852521110979495, 
    'increment': 269, 'attempts': 1, 'iterations': 2, 'phase': STANDARD_PHASE, 
    'timeIncrement': 0.000882644793590771, 'stepTime': 0.852521110979495, 
    'step': 1, 'jobName': 'Job-1', 'severe': 0, 'equilibrium': 2})
mdb.jobs['Job-1']._Message(STATUS, {'totalTime': 0.853845078169881, 
    'increment': 270, 'attempts': 1, 'iterations': 1, 'phase': STANDARD_PHASE, 
    'timeIncrement': 0.00132396719038616, 'stepTime': 0.853845078169881, 
    'step': 1, 'jobName': 'Job-1', 'severe': 0, 'equilibrium': 1})
mdb.jobs['Job-1']._Message(STATUS, {'totalTime': 0.853845078169881, 
    'increment': 271, 'attempts': ' 1U', 'iterations': 5, 
    'phase': STANDARD_PHASE, 'timeIncrement': 0.00198595078557923, 
    'stepTime': 0.853845078169881, 'step': 1, 'jobName': 'Job-1', 'severe': 0, 
    'equilibrium': 5})
mdb.jobs['Job-1']._Message(STATUS, {'totalTime': 0.854341565866276, 
    'increment': 271, 'attempts': 2, 'iterations': 2, 'phase': STANDARD_PHASE, 
    'timeIncrement': 0.000496487696394809, 'stepTime': 0.854341565866276, 
    'step': 1, 'jobName': 'Job-1', 'severe': 0, 'equilibrium': 2})
mdb.jobs['Job-1']._Message(STATUS, {'totalTime': 0.855086297410868, 
    'increment': 272, 'attempts': 1, 'iterations': 8, 'phase': STANDARD_PHASE, 
    'timeIncrement': 0.000744731544592213, 'stepTime': 0.855086297410868, 
    'step': 1, 'jobName': 'Job-1', 'severe': 0, 'equilibrium': 8})
mdb.jobs['Job-1']._Message(STATUS, {'totalTime': 0.85583102895546, 
    'increment': 273, 'attempts': 1, 'iterations': 2, 'phase': STANDARD_PHASE, 
    'timeIncrement': 0.000744731544592213, 'stepTime': 0.85583102895546, 
    'step': 1, 'jobName': 'Job-1', 'severe': 0, 'equilibrium': 2})
mdb.jobs['Job-1']._Message(STATUS, {'totalTime': 0.856575760500053, 
    'increment': 274, 'attempts': 1, 'iterations': 8, 'phase': STANDARD_PHASE, 
    'timeIncrement': 0.000744731544592213, 'stepTime': 0.856575760500053, 
    'step': 1, 'jobName': 'Job-1', 'severe': 0, 'equilibrium': 8})
mdb.jobs['Job-1']._Message(STATUS, {'totalTime': 0.857320492044645, 
    'increment': 275, 'attempts': 1, 'iterations': 1, 'phase': STANDARD_PHASE, 
    'timeIncrement': 0.000744731544592213, 'stepTime': 0.857320492044645, 
    'step': 1, 'jobName': 'Job-1', 'severe': 0, 'equilibrium': 1})
mdb.jobs['Job-1']._Message(STATUS, {'totalTime': 0.858065223589237, 
    'increment': 276, 'attempts': 1, 'iterations': 2, 'phase': STANDARD_PHASE, 
    'timeIncrement': 0.000744731544592213, 'stepTime': 0.858065223589237, 
    'step': 1, 'jobName': 'Job-1', 'severe': 0, 'equilibrium': 2})
mdb.jobs['Job-1']._Message(STATUS, {'totalTime': 0.858065223589237, 
    'increment': 277, 'attempts': ' 1U', 'iterations': 4, 
    'phase': STANDARD_PHASE, 'timeIncrement': 0.00111709731688832, 
    'stepTime': 0.858065223589237, 'step': 1, 'jobName': 'Job-1', 'severe': 0, 
    'equilibrium': 4})
mdb.jobs['Job-1']._Message(STATUS, {'totalTime': 0.858344497918459, 
    'increment': 277, 'attempts': 2, 'iterations': 1, 'phase': STANDARD_PHASE, 
    'timeIncrement': 0.00027927432922208, 'stepTime': 0.858344497918459, 
    'step': 1, 'jobName': 'Job-1', 'severe': 0, 'equilibrium': 1})
mdb.jobs['Job-1']._Message(STATUS, {'totalTime': 0.858763409412292, 
    'increment': 278, 'attempts': 1, 'iterations': 2, 'phase': STANDARD_PHASE, 
    'timeIncrement': 0.00041891149383312, 'stepTime': 0.858763409412292, 
    'step': 1, 'jobName': 'Job-1', 'severe': 0, 'equilibrium': 2})
mdb.jobs['Job-1']._Message(STATUS, {'totalTime': 0.859391776653042, 
    'increment': 279, 'attempts': 1, 'iterations': 2, 'phase': STANDARD_PHASE, 
    'timeIncrement': 0.00062836724074968, 'stepTime': 0.859391776653042, 
    'step': 1, 'jobName': 'Job-1', 'severe': 0, 'equilibrium': 2})
mdb.jobs['Job-1']._Message(STATUS, {'totalTime': 0.859391776653042, 
    'increment': 280, 'attempts': ' 1U', 'iterations': 10, 
    'phase': STANDARD_PHASE, 'timeIncrement': 0.000942550861124519, 
    'stepTime': 0.859391776653042, 'step': 1, 'jobName': 'Job-1', 'severe': 0, 
    'equilibrium': 10})
mdb.jobs['Job-1']._Message(STATUS, {'totalTime': 0.859863052083604, 
    'increment': 280, 'attempts': 2, 'iterations': 1, 'phase': STANDARD_PHASE, 
    'timeIncrement': 0.00047127543056226, 'stepTime': 0.859863052083604, 
    'step': 1, 'jobName': 'Job-1', 'severe': 0, 'equilibrium': 1})
mdb.jobs['Job-1']._Message(STATUS, {'totalTime': 0.860569965229447, 
    'increment': 281, 'attempts': 1, 'iterations': 6, 'phase': STANDARD_PHASE, 
    'timeIncrement': 0.00070691314584339, 'stepTime': 0.860569965229447, 
    'step': 1, 'jobName': 'Job-1', 'severe': 0, 'equilibrium': 6})
mdb.jobs['Job-1']._Message(STATUS, {'totalTime': 0.861276878375291, 
    'increment': 282, 'attempts': 1, 'iterations': 3, 'phase': STANDARD_PHASE, 
    'timeIncrement': 0.00070691314584339, 'stepTime': 0.861276878375291, 
    'step': 1, 'jobName': 'Job-1', 'severe': 0, 'equilibrium': 3})
mdb.jobs['Job-1']._Message(STATUS, {'totalTime': 0.861983791521134, 
    'increment': 283, 'attempts': 1, 'iterations': 1, 'phase': STANDARD_PHASE, 
    'timeIncrement': 0.00070691314584339, 'stepTime': 0.861983791521134, 
    'step': 1, 'jobName': 'Job-1', 'severe': 0, 'equilibrium': 1})
mdb.jobs['Job-1']._Message(STATUS, {'totalTime': 0.861983791521134, 
    'increment': 284, 'attempts': ' 1U', 'iterations': 5, 
    'phase': STANDARD_PHASE, 'timeIncrement': 0.00106036971876508, 
    'stepTime': 0.861983791521134, 'step': 1, 'jobName': 'Job-1', 'severe': 0, 
    'equilibrium': 5})
mdb.jobs['Job-1']._Message(STATUS, {'totalTime': 0.862248883950825, 
    'increment': 284, 'attempts': 2, 'iterations': 2, 'phase': STANDARD_PHASE, 
    'timeIncrement': 0.000265092429691271, 'stepTime': 0.862248883950825, 
    'step': 1, 'jobName': 'Job-1', 'severe': 0, 'equilibrium': 2})
mdb.jobs['Job-1']._Message(STATUS, {'totalTime': 0.862646522595362, 
    'increment': 285, 'attempts': 1, 'iterations': 2, 'phase': STANDARD_PHASE, 
    'timeIncrement': 0.000397638644536907, 'stepTime': 0.862646522595362, 
    'step': 1, 'jobName': 'Job-1', 'severe': 0, 'equilibrium': 2})
mdb.jobs['Job-1']._Message(STATUS, {'totalTime': 0.863242980562168, 
    'increment': 286, 'attempts': 1, 'iterations': 2, 'phase': STANDARD_PHASE, 
    'timeIncrement': 0.00059645796680536, 'stepTime': 0.863242980562168, 
    'step': 1, 'jobName': 'Job-1', 'severe': 0, 'equilibrium': 2})
mdb.jobs['Job-1']._Message(STATUS, {'totalTime': 0.864137667512376, 
    'increment': 287, 'attempts': 1, 'iterations': 2, 'phase': STANDARD_PHASE, 
    'timeIncrement': 0.00089468695020804, 'stepTime': 0.864137667512376, 
    'step': 1, 'jobName': 'Job-1', 'severe': 0, 'equilibrium': 2})
mdb.jobs['Job-1']._Message(STATUS, {'totalTime': 0.865479697937688, 
    'increment': 288, 'attempts': 1, 'iterations': 1, 'phase': STANDARD_PHASE, 
    'timeIncrement': 0.00134203042531206, 'stepTime': 0.865479697937688, 
    'step': 1, 'jobName': 'Job-1', 'severe': 0, 'equilibrium': 1})
mdb.jobs['Job-1']._Message(STATUS, {'totalTime': 0.865479697937688, 
    'increment': 289, 'attempts': ' 1U', 'iterations': 4, 
    'phase': STANDARD_PHASE, 'timeIncrement': 0.00201304563796809, 
    'stepTime': 0.865479697937688, 'step': 1, 'jobName': 'Job-1', 'severe': 0, 
    'equilibrium': 4})
mdb.jobs['Job-1']._Message(STATUS, {'totalTime': 0.86598295934718, 
    'increment': 289, 'attempts': 2, 'iterations': 1, 'phase': STANDARD_PHASE, 
    'timeIncrement': 0.000503261409492023, 'stepTime': 0.86598295934718, 
    'step': 1, 'jobName': 'Job-1', 'severe': 0, 'equilibrium': 1})
mdb.jobs['Job-1']._Message(STATUS, {'totalTime': 0.866737851461418, 
    'increment': 290, 'attempts': 1, 'iterations': 2, 'phase': STANDARD_PHASE, 
    'timeIncrement': 0.000754892114238034, 'stepTime': 0.866737851461418, 
    'step': 1, 'jobName': 'Job-1', 'severe': 0, 'equilibrium': 2})
mdb.jobs['Job-1']._Message(STATUS, {'totalTime': 0.867870189632775, 
    'increment': 291, 'attempts': 1, 'iterations': 1, 'phase': STANDARD_PHASE, 
    'timeIncrement': 0.00113233817135705, 'stepTime': 0.867870189632775, 
    'step': 1, 'jobName': 'Job-1', 'severe': 0, 'equilibrium': 1})
mdb.jobs['Job-1']._Message(STATUS, {'totalTime': 0.867870189632775, 
    'increment': 292, 'attempts': ' 1U', 'iterations': 5, 
    'phase': STANDARD_PHASE, 'timeIncrement': 0.00169850725703558, 
    'stepTime': 0.867870189632775, 'step': 1, 'jobName': 'Job-1', 'severe': 0, 
    'equilibrium': 5})
mdb.jobs['Job-1']._Message(STATUS, {'totalTime': 0.868294816447034, 
    'increment': 292, 'attempts': 2, 'iterations': 2, 'phase': STANDARD_PHASE, 
    'timeIncrement': 0.000424626814258894, 'stepTime': 0.868294816447034, 
    'step': 1, 'jobName': 'Job-1', 'severe': 0, 'equilibrium': 2})
mdb.jobs['Job-1']._Message(STATUS, {'totalTime': 0.868931756668422, 
    'increment': 293, 'attempts': 1, 'iterations': 2, 'phase': STANDARD_PHASE, 
    'timeIncrement': 0.000636940221388341, 'stepTime': 0.868931756668422, 
    'step': 1, 'jobName': 'Job-1', 'severe': 0, 'equilibrium': 2})
mdb.jobs['Job-1']._Message(STATUS, {'totalTime': 0.869887167000505, 
    'increment': 294, 'attempts': 1, 'iterations': 2, 'phase': STANDARD_PHASE, 
    'timeIncrement': 0.000955410332082511, 'stepTime': 0.869887167000505, 
    'step': 1, 'jobName': 'Job-1', 'severe': 0, 'equilibrium': 2})
mdb.jobs['Job-1']._Message(STATUS, {'totalTime': 0.869887167000505, 
    'increment': 295, 'attempts': ' 1U', 'iterations': 5, 
    'phase': STANDARD_PHASE, 'timeIncrement': 0.00143311549812377, 
    'stepTime': 0.869887167000505, 'step': 1, 'jobName': 'Job-1', 'severe': 0, 
    'equilibrium': 5})
mdb.jobs['Job-1']._Message(STATUS, {'totalTime': 0.870245445875036, 
    'increment': 295, 'attempts': 2, 'iterations': 2, 'phase': STANDARD_PHASE, 
    'timeIncrement': 0.000358278874530942, 'stepTime': 0.870245445875036, 
    'step': 1, 'jobName': 'Job-1', 'severe': 0, 'equilibrium': 2})
mdb.jobs['Job-1']._Message(STATUS, {'totalTime': 0.870782864186832, 
    'increment': 296, 'attempts': 1, 'iterations': 2, 'phase': STANDARD_PHASE, 
    'timeIncrement': 0.000537418311796413, 'stepTime': 0.870782864186832, 
    'step': 1, 'jobName': 'Job-1', 'severe': 0, 'equilibrium': 2})
mdb.jobs['Job-1']._Message(STATUS, {'totalTime': 0.871588991654527, 
    'increment': 297, 'attempts': 1, 'iterations': 8, 'phase': STANDARD_PHASE, 
    'timeIncrement': 0.000806127467694619, 'stepTime': 0.871588991654527, 
    'step': 1, 'jobName': 'Job-1', 'severe': 0, 'equilibrium': 8})
mdb.jobs['Job-1']._Message(STATUS, {'totalTime': 0.872395119122221, 
    'increment': 298, 'attempts': 1, 'iterations': 2, 'phase': STANDARD_PHASE, 
    'timeIncrement': 0.000806127467694619, 'stepTime': 0.872395119122221, 
    'step': 1, 'jobName': 'Job-1', 'severe': 0, 'equilibrium': 2})
mdb.jobs['Job-1']._Message(STATUS, {'totalTime': 0.872395119122221, 
    'increment': 299, 'attempts': ' 1U', 'iterations': 9, 
    'phase': STANDARD_PHASE, 'timeIncrement': 0.000806127467694619, 
    'stepTime': 0.872395119122221, 'step': 1, 'jobName': 'Job-1', 'severe': 0, 
    'equilibrium': 9})
mdb.jobs['Job-1']._Message(STATUS, {'totalTime': 0.872798182856069, 
    'increment': 299, 'attempts': 2, 'iterations': 2, 'phase': STANDARD_PHASE, 
    'timeIncrement': 0.00040306373384731, 'stepTime': 0.872798182856069, 
    'step': 1, 'jobName': 'Job-1', 'severe': 0, 'equilibrium': 2})
mdb.jobs['Job-1']._Message(STATUS, {'totalTime': 0.87340277845684, 
    'increment': 300, 'attempts': 1, 'iterations': 6, 'phase': STANDARD_PHASE, 
    'timeIncrement': 0.000604595600770964, 'stepTime': 0.87340277845684, 
    'step': 1, 'jobName': 'Job-1', 'severe': 0, 'equilibrium': 6})
mdb.jobs['Job-1']._Message(STATUS, {'totalTime': 0.874007374057611, 
    'increment': 301, 'attempts': 1, 'iterations': 4, 'phase': STANDARD_PHASE, 
    'timeIncrement': 0.000604595600770964, 'stepTime': 0.874007374057611, 
    'step': 1, 'jobName': 'Job-1', 'severe': 0, 'equilibrium': 4})
mdb.jobs['Job-1']._Message(STATUS, {'totalTime': 0.874611969658382, 
    'increment': 302, 'attempts': 1, 'iterations': 1, 'phase': STANDARD_PHASE, 
    'timeIncrement': 0.000604595600770964, 'stepTime': 0.874611969658382, 
    'step': 1, 'jobName': 'Job-1', 'severe': 0, 'equilibrium': 1})
mdb.jobs['Job-1']._Message(STATUS, {'totalTime': 0.875518863059538, 
    'increment': 303, 'attempts': 1, 'iterations': 2, 'phase': STANDARD_PHASE, 
    'timeIncrement': 0.000906893401156446, 'stepTime': 0.875518863059538, 
    'step': 1, 'jobName': 'Job-1', 'severe': 0, 'equilibrium': 2})
mdb.jobs['Job-1']._Message(STATUS, {'totalTime': 0.875518863059538, 
    'increment': 304, 'attempts': ' 1U', 'iterations': 4, 
    'phase': STANDARD_PHASE, 'timeIncrement': 0.00136034010173467, 
    'stepTime': 0.875518863059538, 'step': 1, 'jobName': 'Job-1', 'severe': 0, 
    'equilibrium': 4})
mdb.jobs['Job-1']._Message(STATUS, {'totalTime': 0.875858948084972, 
    'increment': 304, 'attempts': 2, 'iterations': 2, 'phase': STANDARD_PHASE, 
    'timeIncrement': 0.000340085025433667, 'stepTime': 0.875858948084972, 
    'step': 1, 'jobName': 'Job-1', 'severe': 0, 'equilibrium': 2})
mdb.jobs['Job-1']._Message(STATUS, {'totalTime': 0.876369075623122, 
    'increment': 305, 'attempts': 1, 'iterations': 3, 'phase': STANDARD_PHASE, 
    'timeIncrement': 0.000510127538150501, 'stepTime': 0.876369075623122, 
    'step': 1, 'jobName': 'Job-1', 'severe': 0, 'equilibrium': 3})
mdb.jobs['Job-1']._Message(STATUS, {'totalTime': 0.877134266930348, 
    'increment': 306, 'attempts': 1, 'iterations': 1, 'phase': STANDARD_PHASE, 
    'timeIncrement': 0.000765191307225752, 'stepTime': 0.877134266930348, 
    'step': 1, 'jobName': 'Job-1', 'severe': 0, 'equilibrium': 1})
mdb.jobs['Job-1']._Message(STATUS, {'totalTime': 0.877134266930348, 
    'increment': 307, 'attempts': ' 1U', 'iterations': 5, 
    'phase': STANDARD_PHASE, 'timeIncrement': 0.00114778696083863, 
    'stepTime': 0.877134266930348, 'step': 1, 'jobName': 'Job-1', 'severe': 0, 
    'equilibrium': 5})
mdb.jobs['Job-1']._Message(STATUS, {'totalTime': 0.877421213670558, 
    'increment': 307, 'attempts': 2, 'iterations': 1, 'phase': STANDARD_PHASE, 
    'timeIncrement': 0.000286946740209657, 'stepTime': 0.877421213670558, 
    'step': 1, 'jobName': 'Job-1', 'severe': 0, 'equilibrium': 1})
mdb.jobs['Job-1']._Message(STATUS, {'totalTime': 0.877851633780872, 
    'increment': 308, 'attempts': 1, 'iterations': 3, 'phase': STANDARD_PHASE, 
    'timeIncrement': 0.000430420110314485, 'stepTime': 0.877851633780872, 
    'step': 1, 'jobName': 'Job-1', 'severe': 0, 'equilibrium': 3})
mdb.jobs['Job-1']._Message(STATUS, {'totalTime': 0.878497263946344, 
    'increment': 309, 'attempts': 1, 'iterations': 1, 'phase': STANDARD_PHASE, 
    'timeIncrement': 0.000645630165471728, 'stepTime': 0.878497263946344, 
    'step': 1, 'jobName': 'Job-1', 'severe': 0, 'equilibrium': 1})
mdb.jobs['Job-1']._Message(STATUS, {'totalTime': 0.878497263946344, 
    'increment': 310, 'attempts': ' 1U', 'iterations': 5, 
    'phase': STANDARD_PHASE, 'timeIncrement': 0.000968445248207592, 
    'stepTime': 0.878497263946344, 'step': 1, 'jobName': 'Job-1', 'severe': 0, 
    'equilibrium': 5})
mdb.jobs['Job-1']._Message(STATUS, {'totalTime': 0.878739375258396, 
    'increment': 310, 'attempts': 2, 'iterations': 2, 'phase': STANDARD_PHASE, 
    'timeIncrement': 0.000242111312051898, 'stepTime': 0.878739375258396, 
    'step': 1, 'jobName': 'Job-1', 'severe': 0, 'equilibrium': 2})
mdb.jobs['Job-1']._Message(STATUS, {'totalTime': 0.879102542226474, 
    'increment': 311, 'attempts': 1, 'iterations': 2, 'phase': STANDARD_PHASE, 
    'timeIncrement': 0.000363166968077847, 'stepTime': 0.879102542226474, 
    'step': 1, 'jobName': 'Job-1', 'severe': 0, 'equilibrium': 2})
mdb.jobs['Job-1']._Message(STATUS, {'totalTime': 0.87964729267859, 
    'increment': 312, 'attempts': 1, 'iterations': 3, 'phase': STANDARD_PHASE, 
    'timeIncrement': 0.000544750452116771, 'stepTime': 0.87964729267859, 
    'step': 1, 'jobName': 'Job-1', 'severe': 0, 'equilibrium': 3})
mdb.jobs['Job-1']._Message(STATUS, {'totalTime': 0.880464418356765, 
    'increment': 313, 'attempts': 1, 'iterations': 1, 'phase': STANDARD_PHASE, 
    'timeIncrement': 0.000817125678175156, 'stepTime': 0.880464418356765, 
    'step': 1, 'jobName': 'Job-1', 'severe': 0, 'equilibrium': 1})
mdb.jobs['Job-1']._Message(STATUS, {'totalTime': 0.880464418356765, 
    'increment': 314, 'attempts': ' 1U', 'iterations': 5, 
    'phase': STANDARD_PHASE, 'timeIncrement': 0.00122568851726273, 
    'stepTime': 0.880464418356765, 'step': 1, 'jobName': 'Job-1', 'severe': 0, 
    'equilibrium': 5})
mdb.jobs['Job-1']._Message(STATUS, {'totalTime': 0.880770840486081, 
    'increment': 314, 'attempts': 2, 'iterations': 2, 'phase': STANDARD_PHASE, 
    'timeIncrement': 0.000306422129315683, 'stepTime': 0.880770840486081, 
    'step': 1, 'jobName': 'Job-1', 'severe': 0, 'equilibrium': 2})
mdb.jobs['Job-1']._Message(STATUS, {'totalTime': 0.881230473680055, 
    'increment': 315, 'attempts': 1, 'iterations': 2, 'phase': STANDARD_PHASE, 
    'timeIncrement': 0.000459633193973525, 'stepTime': 0.881230473680055, 
    'step': 1, 'jobName': 'Job-1', 'severe': 0, 'equilibrium': 2})
mdb.jobs['Job-1']._Message(STATUS, {'totalTime': 0.881919923471015, 
    'increment': 316, 'attempts': 1, 'iterations': 2, 'phase': STANDARD_PHASE, 
    'timeIncrement': 0.000689449790960288, 'stepTime': 0.881919923471015, 
    'step': 1, 'jobName': 'Job-1', 'severe': 0, 'equilibrium': 2})
mdb.jobs['Job-1']._Message(STATUS, {'totalTime': 0.881919923471015, 
    'increment': 317, 'attempts': ' 1U', 'iterations': 5, 
    'phase': STANDARD_PHASE, 'timeIncrement': 0.00103417468644043, 
    'stepTime': 0.881919923471015, 'step': 1, 'jobName': 'Job-1', 'severe': 0, 
    'equilibrium': 5})
mdb.jobs['Job-1']._Message(STATUS, {'totalTime': 0.882178467142625, 
    'increment': 317, 'attempts': 2, 'iterations': 3, 'phase': STANDARD_PHASE, 
    'timeIncrement': 0.000258543671610108, 'stepTime': 0.882178467142625, 
    'step': 1, 'jobName': 'Job-1', 'severe': 0, 'equilibrium': 3})
mdb.jobs['Job-1']._Message(STATUS, {'totalTime': 0.88256628265004, 
    'increment': 318, 'attempts': 1, 'iterations': 1, 'phase': STANDARD_PHASE, 
    'timeIncrement': 0.000387815507415162, 'stepTime': 0.88256628265004, 
    'step': 1, 'jobName': 'Job-1', 'severe': 0, 'equilibrium': 1})
mdb.jobs['Job-1']._Message(STATUS, {'totalTime': 0.883148005911163, 
    'increment': 319, 'attempts': 1, 'iterations': 2, 'phase': STANDARD_PHASE, 
    'timeIncrement': 0.000581723261122743, 'stepTime': 0.883148005911163, 
    'step': 1, 'jobName': 'Job-1', 'severe': 0, 'equilibrium': 2})
mdb.jobs['Job-1']._Message(STATUS, {'totalTime': 0.883148005911163, 
    'increment': 320, 'attempts': ' 1U', 'iterations': 10, 
    'phase': STANDARD_PHASE, 'timeIncrement': 0.000872584891684114, 
    'stepTime': 0.883148005911163, 'step': 1, 'jobName': 'Job-1', 'severe': 0, 
    'equilibrium': 10})
mdb.jobs['Job-1']._Message(STATUS, {'totalTime': 0.883584298357005, 
    'increment': 320, 'attempts': 2, 'iterations': 3, 'phase': STANDARD_PHASE, 
    'timeIncrement': 0.000436292445842057, 'stepTime': 0.883584298357005, 
    'step': 1, 'jobName': 'Job-1', 'severe': 0, 'equilibrium': 3})
mdb.jobs['Job-1']._Message(STATUS, {'totalTime': 0.884238737025768, 
    'increment': 321, 'attempts': 1, 'iterations': 1, 'phase': STANDARD_PHASE, 
    'timeIncrement': 0.000654438668763086, 'stepTime': 0.884238737025768, 
    'step': 1, 'jobName': 'Job-1', 'severe': 0, 'equilibrium': 1})
mdb.jobs['Job-1']._Message(STATUS, {'totalTime': 0.885220395028913, 
    'increment': 322, 'attempts': 1, 'iterations': 1, 'phase': STANDARD_PHASE, 
    'timeIncrement': 0.000981658003144628, 'stepTime': 0.885220395028913, 
    'step': 1, 'jobName': 'Job-1', 'severe': 0, 'equilibrium': 1})
mdb.jobs['Job-1']._Message(STATUS, {'totalTime': 0.885220395028913, 
    'increment': 323, 'attempts': ' 1U', 'iterations': 5, 
    'phase': STANDARD_PHASE, 'timeIncrement': 0.00147248700471694, 
    'stepTime': 0.885220395028913, 'step': 1, 'jobName': 'Job-1', 'severe': 0, 
    'equilibrium': 5})
mdb.jobs['Job-1']._Message(STATUS, {'totalTime': 0.885588516780092, 
    'increment': 323, 'attempts': 2, 'iterations': 1, 'phase': STANDARD_PHASE, 
    'timeIncrement': 0.000368121751179236, 'stepTime': 0.885588516780092, 
    'step': 1, 'jobName': 'Job-1', 'severe': 0, 'equilibrium': 1})
mdb.jobs['Job-1']._Message(STATUS, {'totalTime': 0.886140699406861, 
    'increment': 324, 'attempts': 1, 'iterations': 1, 'phase': STANDARD_PHASE, 
    'timeIncrement': 0.000552182626768853, 'stepTime': 0.886140699406861, 
    'step': 1, 'jobName': 'Job-1', 'severe': 0, 'equilibrium': 1})
mdb.jobs['Job-1']._Message(STATUS, {'totalTime': 0.886140699406861, 
    'increment': 325, 'attempts': ' 1U', 'iterations': 10, 
    'phase': STANDARD_PHASE, 'timeIncrement': 0.00082827394015328, 
    'stepTime': 0.886140699406861, 'step': 1, 'jobName': 'Job-1', 'severe': 0, 
    'equilibrium': 10})
mdb.jobs['Job-1']._Message(STATUS, {'totalTime': 0.886554836376938, 
    'increment': 325, 'attempts': 2, 'iterations': 1, 'phase': STANDARD_PHASE, 
    'timeIncrement': 0.00041413697007664, 'stepTime': 0.886554836376938, 
    'step': 1, 'jobName': 'Job-1', 'severe': 0, 'equilibrium': 1})
mdb.jobs['Job-1']._Message(STATUS, {'totalTime': 0.887176041832053, 
    'increment': 326, 'attempts': 1, 'iterations': 2, 'phase': STANDARD_PHASE, 
    'timeIncrement': 0.00062120545511496, 'stepTime': 0.887176041832053, 
    'step': 1, 'jobName': 'Job-1', 'severe': 0, 'equilibrium': 2})
mdb.jobs['Job-1']._Message(STATUS, {'totalTime': 0.888107850014725, 
    'increment': 327, 'attempts': 1, 'iterations': 2, 'phase': STANDARD_PHASE, 
    'timeIncrement': 0.00093180818267244, 'stepTime': 0.888107850014725, 
    'step': 1, 'jobName': 'Job-1', 'severe': 0, 'equilibrium': 2})
mdb.jobs['Job-1']._Message(STATUS, {'totalTime': 0.888107850014725, 
    'increment': 328, 'attempts': ' 1U', 'iterations': 5, 
    'phase': STANDARD_PHASE, 'timeIncrement': 0.00139771227400866, 
    'stepTime': 0.888107850014725, 'step': 1, 'jobName': 'Job-1', 'severe': 0, 
    'equilibrium': 5})
mdb.jobs['Job-1']._Message(STATUS, {'totalTime': 0.888457278083227, 
    'increment': 328, 'attempts': 2, 'iterations': 2, 'phase': STANDARD_PHASE, 
    'timeIncrement': 0.000349428068502165, 'stepTime': 0.888457278083227, 
    'step': 1, 'jobName': 'Job-1', 'severe': 0, 'equilibrium': 2})
mdb.jobs['Job-1']._Message(STATUS, {'totalTime': 0.88898142018598, 
    'increment': 329, 'attempts': 1, 'iterations': 2, 'phase': STANDARD_PHASE, 
    'timeIncrement': 0.000524142102753248, 'stepTime': 0.88898142018598, 
    'step': 1, 'jobName': 'Job-1', 'severe': 0, 'equilibrium': 2})
mdb.jobs['Job-1']._Message(STATUS, {'totalTime': 0.88976763334011, 
    'increment': 330, 'attempts': 1, 'iterations': 2, 'phase': STANDARD_PHASE, 
    'timeIncrement': 0.000786213154129871, 'stepTime': 0.88976763334011, 
    'step': 1, 'jobName': 'Job-1', 'severe': 0, 'equilibrium': 2})
mdb.jobs['Job-1']._Message(STATUS, {'totalTime': 0.88976763334011, 
    'increment': 331, 'attempts': ' 1U', 'iterations': 5, 
    'phase': STANDARD_PHASE, 'timeIncrement': 0.00117931973119481, 
    'stepTime': 0.88976763334011, 'step': 1, 'jobName': 'Job-1', 'severe': 0, 
    'equilibrium': 5})
mdb.jobs['Job-1']._Message(STATUS, {'totalTime': 0.890062463272909, 
    'increment': 331, 'attempts': 2, 'iterations': 2, 'phase': STANDARD_PHASE, 
    'timeIncrement': 0.000294829932798702, 'stepTime': 0.890062463272909, 
    'step': 1, 'jobName': 'Job-1', 'severe': 0, 'equilibrium': 2})
mdb.jobs['Job-1']._Message(STATUS, {'totalTime': 0.890504708172107, 
    'increment': 332, 'attempts': 1, 'iterations': 2, 'phase': STANDARD_PHASE, 
    'timeIncrement': 0.000442244899198053, 'stepTime': 0.890504708172107, 
    'step': 1, 'jobName': 'Job-1', 'severe': 0, 'equilibrium': 2})
mdb.jobs['Job-1']._Message(STATUS, {'totalTime': 0.891168075520904, 
    'increment': 333, 'attempts': 1, 'iterations': 2, 'phase': STANDARD_PHASE, 
    'timeIncrement': 0.000663367348797079, 'stepTime': 0.891168075520904, 
    'step': 1, 'jobName': 'Job-1', 'severe': 0, 'equilibrium': 2})
mdb.jobs['Job-1']._Message(STATUS, {'totalTime': 0.891168075520904, 
    'increment': 334, 'attempts': ' 1U', 'iterations': 5, 
    'phase': STANDARD_PHASE, 'timeIncrement': 0.000995051023195619, 
    'stepTime': 0.891168075520904, 'step': 1, 'jobName': 'Job-1', 'severe': 0, 
    'equilibrium': 5})
mdb.jobs['Job-1']._Message(STATUS, {'totalTime': 0.891416838276703, 
    'increment': 334, 'attempts': 2, 'iterations': 2, 'phase': STANDARD_PHASE, 
    'timeIncrement': 0.000248762755798905, 'stepTime': 0.891416838276703, 
    'step': 1, 'jobName': 'Job-1', 'severe': 0, 'equilibrium': 2})
mdb.jobs['Job-1']._Message(STATUS, {'totalTime': 0.891789982410402, 
    'increment': 335, 'attempts': 1, 'iterations': 4, 'phase': STANDARD_PHASE, 
    'timeIncrement': 0.000373144133698357, 'stepTime': 0.891789982410402, 
    'step': 1, 'jobName': 'Job-1', 'severe': 0, 'equilibrium': 4})
mdb.jobs['Job-1']._Message(STATUS, {'totalTime': 0.892349698610949, 
    'increment': 336, 'attempts': 1, 'iterations': 1, 'phase': STANDARD_PHASE, 
    'timeIncrement': 0.000559716200547536, 'stepTime': 0.892349698610949, 
    'step': 1, 'jobName': 'Job-1', 'severe': 0, 'equilibrium': 1})
mdb.jobs['Job-1']._Message(STATUS, {'totalTime': 0.89318927291177, 
    'increment': 337, 'attempts': 1, 'iterations': 1, 'phase': STANDARD_PHASE, 
    'timeIncrement': 0.000839574300821303, 'stepTime': 0.89318927291177, 
    'step': 1, 'jobName': 'Job-1', 'severe': 0, 'equilibrium': 1})
mdb.jobs['Job-1']._Message(STATUS, {'totalTime': 0.894448634363002, 
    'increment': 338, 'attempts': 1, 'iterations': 2, 'phase': STANDARD_PHASE, 
    'timeIncrement': 0.00125936145123195, 'stepTime': 0.894448634363002, 
    'step': 1, 'jobName': 'Job-1', 'severe': 0, 'equilibrium': 2})
mdb.jobs['Job-1']._Message(STATUS, {'totalTime': 0.894448634363002, 
    'increment': 339, 'attempts': ' 1U', 'iterations': 5, 
    'phase': STANDARD_PHASE, 'timeIncrement': 0.00188904217684793, 
    'stepTime': 0.894448634363002, 'step': 1, 'jobName': 'Job-1', 'severe': 0, 
    'equilibrium': 5})
mdb.jobs['Job-1']._Message(STATUS, {'totalTime': 0.894920894907214, 
    'increment': 339, 'attempts': 2, 'iterations': 4, 'phase': STANDARD_PHASE, 
    'timeIncrement': 0.000472260544211983, 'stepTime': 0.894920894907214, 
    'step': 1, 'jobName': 'Job-1', 'severe': 0, 'equilibrium': 4})
mdb.jobs['Job-1']._Message(STATUS, {'totalTime': 0.895629285723532, 
    'increment': 340, 'attempts': 1, 'iterations': 1, 'phase': STANDARD_PHASE, 
    'timeIncrement': 0.000708390816317975, 'stepTime': 0.895629285723532, 
    'step': 1, 'jobName': 'Job-1', 'severe': 0, 'equilibrium': 1})
mdb.jobs['Job-1']._Message(STATUS, {'totalTime': 0.896691871948009, 
    'increment': 341, 'attempts': 1, 'iterations': 2, 'phase': STANDARD_PHASE, 
    'timeIncrement': 0.00106258622447696, 'stepTime': 0.896691871948009, 
    'step': 1, 'jobName': 'Job-1', 'severe': 0, 'equilibrium': 2})
mdb.jobs['Job-1']._Message(STATUS, {'totalTime': 0.896691871948009, 
    'increment': 342, 'attempts': ' 1U', 'iterations': 4, 
    'phase': STANDARD_PHASE, 'timeIncrement': 0.00159387933671544, 
    'stepTime': 0.896691871948009, 'step': 1, 'jobName': 'Job-1', 'severe': 0, 
    'equilibrium': 4})
mdb.jobs['Job-1']._Message(STATUS, {'totalTime': 0.897090341782188, 
    'increment': 342, 'attempts': 2, 'iterations': 3, 'phase': STANDARD_PHASE, 
    'timeIncrement': 0.000398469834178861, 'stepTime': 0.897090341782188, 
    'step': 1, 'jobName': 'Job-1', 'severe': 0, 'equilibrium': 3})
mdb.jobs['Job-1']._Message(STATUS, {'totalTime': 0.897688046533456, 
    'increment': 343, 'attempts': 1, 'iterations': 2, 'phase': STANDARD_PHASE, 
    'timeIncrement': 0.000597704751268291, 'stepTime': 0.897688046533456, 
    'step': 1, 'jobName': 'Job-1', 'severe': 0, 'equilibrium': 2})
mdb.jobs['Job-1']._Message(STATUS, {'totalTime': 0.898584603660359, 
    'increment': 344, 'attempts': 1, 'iterations': 1, 'phase': STANDARD_PHASE, 
    'timeIncrement': 0.000896557126902436, 'stepTime': 0.898584603660359, 
    'step': 1, 'jobName': 'Job-1', 'severe': 0, 'equilibrium': 1})
mdb.jobs['Job-1']._Message(STATUS, {'totalTime': 0.898584603660359, 
    'increment': 345, 'attempts': ' 1U', 'iterations': 4, 
    'phase': STANDARD_PHASE, 'timeIncrement': 0.00141539633964112, 
    'stepTime': 0.898584603660359, 'step': 1, 'jobName': 'Job-1', 'severe': 0, 
    'equilibrium': 4})
mdb.jobs['Job-1']._Message(STATUS, {'totalTime': 0.898938452745269, 
    'increment': 345, 'attempts': 2, 'iterations': 1, 'phase': STANDARD_PHASE, 
    'timeIncrement': 0.000353849084910281, 'stepTime': 0.898938452745269, 
    'step': 1, 'jobName': 'Job-1', 'severe': 0, 'equilibrium': 1})
mdb.jobs['Job-1']._Message(STATUS, {'totalTime': 0.899469226372635, 
    'increment': 346, 'attempts': 1, 'iterations': 2, 'phase': STANDARD_PHASE, 
    'timeIncrement': 0.000530773627365421, 'stepTime': 0.899469226372635, 
    'step': 1, 'jobName': 'Job-1', 'severe': 0, 'equilibrium': 2})
mdb.jobs['Job-1']._Message(STATUS, {'totalTime': 0.9, 'increment': 347, 
    'attempts': 1, 'iterations': 1, 'phase': STANDARD_PHASE, 
    'timeIncrement': 0.000530773627365423, 'stepTime': 0.9, 'step': 1, 
    'jobName': 'Job-1', 'severe': 0, 'equilibrium': 1})
mdb.jobs['Job-1']._Message(ODB_FRAME, {'phase': STANDARD_PHASE, 'step': 0, 
    'frame': 9, 'jobName': 'Job-1'})
mdb.jobs['Job-1']._Message(STATUS, {'totalTime': 0.900796160441048, 
    'increment': 348, 'attempts': 1, 'iterations': 1, 'phase': STANDARD_PHASE, 
    'timeIncrement': 0.000796160441048134, 'stepTime': 0.900796160441048, 
    'step': 1, 'jobName': 'Job-1', 'severe': 0, 'equilibrium': 1})
mdb.jobs['Job-1']._Message(STATUS, {'totalTime': 0.900796160441048, 
    'increment': 349, 'attempts': ' 1U', 'iterations': 5, 
    'phase': STANDARD_PHASE, 'timeIncrement': 0.0011942406615722, 
    'stepTime': 0.900796160441048, 'step': 1, 'jobName': 'Job-1', 'severe': 0, 
    'equilibrium': 5})
mdb.jobs['Job-1']._Message(STATUS, {'totalTime': 0.901094720606441, 
    'increment': 349, 'attempts': 2, 'iterations': 2, 'phase': STANDARD_PHASE, 
    'timeIncrement': 0.00029856016539305, 'stepTime': 0.901094720606441, 
    'step': 1, 'jobName': 'Job-1', 'severe': 0, 'equilibrium': 2})
mdb.jobs['Job-1']._Message(STATUS, {'totalTime': 0.901542560854531, 
    'increment': 350, 'attempts': 1, 'iterations': 1, 'phase': STANDARD_PHASE, 
    'timeIncrement': 0.000447840248089575, 'stepTime': 0.901542560854531, 
    'step': 1, 'jobName': 'Job-1', 'severe': 0, 'equilibrium': 1})
mdb.jobs['Job-1']._Message(STATUS, {'totalTime': 0.902214321226665, 
    'increment': 351, 'attempts': 1, 'iterations': 2, 'phase': STANDARD_PHASE, 
    'timeIncrement': 0.000671760372134363, 'stepTime': 0.902214321226665, 
    'step': 1, 'jobName': 'Job-1', 'severe': 0, 'equilibrium': 2})
mdb.jobs['Job-1']._Message(STATUS, {'totalTime': 0.902214321226665, 
    'increment': 352, 'attempts': ' 1U', 'iterations': 5, 
    'phase': STANDARD_PHASE, 'timeIncrement': 0.00100764055820154, 
    'stepTime': 0.902214321226665, 'step': 1, 'jobName': 'Job-1', 'severe': 0, 
    'equilibrium': 5})
mdb.jobs['Job-1']._Message(STATUS, {'totalTime': 0.902466231366216, 
    'increment': 352, 'attempts': 2, 'iterations': 2, 'phase': STANDARD_PHASE, 
    'timeIncrement': 0.000251910139550386, 'stepTime': 0.902466231366216, 
    'step': 1, 'jobName': 'Job-1', 'severe': 0, 'equilibrium': 2})
mdb.jobs['Job-1']._Message(STATUS, {'totalTime': 0.902844096575541, 
    'increment': 353, 'attempts': 1, 'iterations': 2, 'phase': STANDARD_PHASE, 
    'timeIncrement': 0.000377865209325579, 'stepTime': 0.902844096575541, 
    'step': 1, 'jobName': 'Job-1', 'severe': 0, 'equilibrium': 2})
mdb.jobs['Job-1']._Message(STATUS, {'totalTime': 0.903410894389529, 
    'increment': 354, 'attempts': 1, 'iterations': 4, 'phase': STANDARD_PHASE, 
    'timeIncrement': 0.000566797813988369, 'stepTime': 0.903410894389529, 
    'step': 1, 'jobName': 'Job-1', 'severe': 0, 'equilibrium': 4})
mdb.jobs['Job-1']._Message(STATUS, {'totalTime': 0.903410894389529, 
    'increment': 355, 'attempts': ' 1U', 'iterations': 5, 
    'phase': STANDARD_PHASE, 'timeIncrement': 0.000850196720982553, 
    'stepTime': 0.903410894389529, 'step': 1, 'jobName': 'Job-1', 'severe': 0, 
    'equilibrium': 5})
mdb.jobs['Job-1']._Message(STATUS, {'totalTime': 0.903623443569775, 
    'increment': 355, 'attempts': 2, 'iterations': 2, 'phase': STANDARD_PHASE, 
    'timeIncrement': 0.000212549180245638, 'stepTime': 0.903623443569775, 
    'step': 1, 'jobName': 'Job-1', 'severe': 0, 'equilibrium': 2})
mdb.jobs['Job-1']._Message(STATUS, {'totalTime': 0.903942267340143, 
    'increment': 356, 'attempts': 1, 'iterations': 3, 'phase': STANDARD_PHASE, 
    'timeIncrement': 0.000318823770368457, 'stepTime': 0.903942267340143, 
    'step': 1, 'jobName': 'Job-1', 'severe': 0, 'equilibrium': 3})
mdb.jobs['Job-1']._Message(STATUS, {'totalTime': 0.904420502995696, 
    'increment': 357, 'attempts': 1, 'iterations': 1, 'phase': STANDARD_PHASE, 
    'timeIncrement': 0.000478235655552686, 'stepTime': 0.904420502995696, 
    'step': 1, 'jobName': 'Job-1', 'severe': 0, 'equilibrium': 1})
mdb.jobs['Job-1']._Message(STATUS, {'totalTime': 0.905137856479025, 
    'increment': 358, 'attempts': 1, 'iterations': 2, 'phase': STANDARD_PHASE, 
    'timeIncrement': 0.000717353483329029, 'stepTime': 0.905137856479025, 
    'step': 1, 'jobName': 'Job-1', 'severe': 0, 'equilibrium': 2})
mdb.jobs['Job-1']._Message(STATUS, {'totalTime': 0.906213886704019, 
    'increment': 359, 'attempts': 1, 'iterations': 2, 'phase': STANDARD_PHASE, 
    'timeIncrement': 0.00107603022499354, 'stepTime': 0.906213886704019, 
    'step': 1, 'jobName': 'Job-1', 'severe': 0, 'equilibrium': 2})
mdb.jobs['Job-1']._Message(STATUS, {'totalTime': 0.906213886704019, 
    'increment': 360, 'attempts': ' 1U', 'iterations': 5, 
    'phase': STANDARD_PHASE, 'timeIncrement': 0.00161404533749032, 
    'stepTime': 0.906213886704019, 'step': 1, 'jobName': 'Job-1', 'severe': 0, 
    'equilibrium': 5})
mdb.jobs['Job-1']._Message(STATUS, {'totalTime': 0.906617398038391, 
    'increment': 360, 'attempts': 2, 'iterations': 2, 'phase': STANDARD_PHASE, 
    'timeIncrement': 0.000403511334372579, 'stepTime': 0.906617398038391, 
    'step': 1, 'jobName': 'Job-1', 'severe': 0, 'equilibrium': 2})
mdb.jobs['Job-1']._Message(STATUS, {'totalTime': 0.90722266503995, 
    'increment': 361, 'attempts': 1, 'iterations': 2, 'phase': STANDARD_PHASE, 
    'timeIncrement': 0.000605267001558868, 'stepTime': 0.90722266503995, 
    'step': 1, 'jobName': 'Job-1', 'severe': 0, 'equilibrium': 2})
mdb.jobs['Job-1']._Message(STATUS, {'totalTime': 0.90722266503995, 
    'increment': 362, 'attempts': ' 1U', 'iterations': 5, 
    'phase': STANDARD_PHASE, 'timeIncrement': 0.000907900502338302, 
    'stepTime': 0.90722266503995, 'step': 1, 'jobName': 'Job-1', 'severe': 0, 
    'equilibrium': 5})
mdb.jobs['Job-1']._Message(STATUS, {'totalTime': 0.907449640165535, 
    'increment': 362, 'attempts': 2, 'iterations': 2, 'phase': STANDARD_PHASE, 
    'timeIncrement': 0.000226975125584576, 'stepTime': 0.907449640165535, 
    'step': 1, 'jobName': 'Job-1', 'severe': 0, 'equilibrium': 2})
mdb.jobs['Job-1']._Message(STATUS, {'totalTime': 0.907790102853912, 
    'increment': 363, 'attempts': 1, 'iterations': 2, 'phase': STANDARD_PHASE, 
    'timeIncrement': 0.000340462688376863, 'stepTime': 0.907790102853912, 
    'step': 1, 'jobName': 'Job-1', 'severe': 0, 'equilibrium': 2})
mdb.jobs['Job-1']._Message(STATUS, {'totalTime': 0.908300796886477, 
    'increment': 364, 'attempts': 1, 'iterations': 2, 'phase': STANDARD_PHASE, 
    'timeIncrement': 0.000510694032565295, 'stepTime': 0.908300796886477, 
    'step': 1, 'jobName': 'Job-1', 'severe': 0, 'equilibrium': 2})
mdb.jobs['Job-1']._Message(STATUS, {'totalTime': 0.908300796886477, 
    'increment': 365, 'attempts': ' 1U', 'iterations': 10, 
    'phase': STANDARD_PHASE, 'timeIncrement': 0.000766041048847943, 
    'stepTime': 0.908300796886477, 'step': 1, 'jobName': 'Job-1', 'severe': 0, 
    'equilibrium': 10})
mdb.jobs['Job-1']._Message(STATUS, {'totalTime': 0.908683817410901, 
    'increment': 365, 'attempts': 2, 'iterations': 3, 'phase': STANDARD_PHASE, 
    'timeIncrement': 0.000383020524423971, 'stepTime': 0.908683817410901, 
    'step': 1, 'jobName': 'Job-1', 'severe': 0, 'equilibrium': 3})
mdb.jobs['Job-1']._Message(STATUS, {'totalTime': 0.909258348197537, 
    'increment': 366, 'attempts': 1, 'iterations': 1, 'phase': STANDARD_PHASE, 
    'timeIncrement': 0.000574530786635957, 'stepTime': 0.909258348197537, 
    'step': 1, 'jobName': 'Job-1', 'severe': 0, 'equilibrium': 1})
mdb.jobs['Job-1']._Message(STATUS, {'totalTime': 0.910120144377491, 
    'increment': 367, 'attempts': 1, 'iterations': 1, 'phase': STANDARD_PHASE, 
    'timeIncrement': 0.000861796179953936, 'stepTime': 0.910120144377491, 
    'step': 1, 'jobName': 'Job-1', 'severe': 0, 'equilibrium': 1})
mdb.jobs['Job-1']._Message(STATUS, {'totalTime': 0.910120144377491, 
    'increment': 368, 'attempts': ' 1U', 'iterations': 5, 
    'phase': STANDARD_PHASE, 'timeIncrement': 0.0012926942699309, 
    'stepTime': 0.910120144377491, 'step': 1, 'jobName': 'Job-1', 'severe': 0, 
    'equilibrium': 5})
mdb.jobs['Job-1']._Message(STATUS, {'totalTime': 0.910443317944973, 
    'increment': 368, 'attempts': 2, 'iterations': 1, 'phase': STANDARD_PHASE, 
    'timeIncrement': 0.000323173567482726, 'stepTime': 0.910443317944973, 
    'step': 1, 'jobName': 'Job-1', 'severe': 0, 'equilibrium': 1})
mdb.jobs['Job-1']._Message(STATUS, {'totalTime': 0.910928078296198, 
    'increment': 369, 'attempts': 1, 'iterations': 2, 'phase': STANDARD_PHASE, 
    'timeIncrement': 0.000484760351224089, 'stepTime': 0.910928078296198, 
    'step': 1, 'jobName': 'Job-1', 'severe': 0, 'equilibrium': 2})
mdb.jobs['Job-1']._Message(STATUS, {'totalTime': 0.911655218823034, 
    'increment': 370, 'attempts': 1, 'iterations': 2, 'phase': STANDARD_PHASE, 
    'timeIncrement': 0.000727140526836133, 'stepTime': 0.911655218823034, 
    'step': 1, 'jobName': 'Job-1', 'severe': 0, 'equilibrium': 2})
mdb.jobs['Job-1']._Message(STATUS, {'totalTime': 0.911655218823034, 
    'increment': 371, 'attempts': ' 1U', 'iterations': 5, 
    'phase': STANDARD_PHASE, 'timeIncrement': 0.0010907107902542, 
    'stepTime': 0.911655218823034, 'step': 1, 'jobName': 'Job-1', 'severe': 0, 
    'equilibrium': 5})
mdb.jobs['Job-1']._Message(STATUS, {'totalTime': 0.911927896520597, 
    'increment': 371, 'attempts': 2, 'iterations': 2, 'phase': STANDARD_PHASE, 
    'timeIncrement': 0.00027267769756355, 'stepTime': 0.911927896520597, 
    'step': 1, 'jobName': 'Job-1', 'severe': 0, 'equilibrium': 2})
mdb.jobs['Job-1']._Message(STATUS, {'totalTime': 0.912336913066943, 
    'increment': 372, 'attempts': 1, 'iterations': 2, 'phase': STANDARD_PHASE, 
    'timeIncrement': 0.000409016546345325, 'stepTime': 0.912336913066943, 
    'step': 1, 'jobName': 'Job-1', 'severe': 0, 'equilibrium': 2})
mdb.jobs['Job-1']._Message(STATUS, {'totalTime': 0.912950437886461, 
    'increment': 373, 'attempts': 1, 'iterations': 6, 'phase': STANDARD_PHASE, 
    'timeIncrement': 0.000613524819517987, 'stepTime': 0.912950437886461, 
    'step': 1, 'jobName': 'Job-1', 'severe': 0, 'equilibrium': 6})
mdb.jobs['Job-1']._Message(STATUS, {'totalTime': 0.913563962705979, 
    'increment': 374, 'attempts': 1, 'iterations': 6, 'phase': STANDARD_PHASE, 
    'timeIncrement': 0.000613524819517987, 'stepTime': 0.913563962705979, 
    'step': 1, 'jobName': 'Job-1', 'severe': 0, 'equilibrium': 6})
mdb.jobs['Job-1']._Message(STATUS, {'totalTime': 0.914177487525497, 
    'increment': 375, 'attempts': 1, 'iterations': 8, 'phase': STANDARD_PHASE, 
    'timeIncrement': 0.000613524819517987, 'stepTime': 0.914177487525497, 
    'step': 1, 'jobName': 'Job-1', 'severe': 0, 'equilibrium': 8})
mdb.jobs['Job-1']._Message(STATUS, {'totalTime': 0.914791012345015, 
    'increment': 376, 'attempts': 1, 'iterations': 1, 'phase': STANDARD_PHASE, 
    'timeIncrement': 0.000613524819517987, 'stepTime': 0.914791012345015, 
    'step': 1, 'jobName': 'Job-1', 'severe': 0, 'equilibrium': 1})
mdb.jobs['Job-1']._Message(STATUS, {'totalTime': 0.915404537164533, 
    'increment': 377, 'attempts': 1, 'iterations': 2, 'phase': STANDARD_PHASE, 
    'timeIncrement': 0.000613524819517987, 'stepTime': 0.915404537164533, 
    'step': 1, 'jobName': 'Job-1', 'severe': 0, 'equilibrium': 2})
mdb.jobs['Job-1']._Message(STATUS, {'totalTime': 0.915404537164533, 
    'increment': 378, 'attempts': ' 1U', 'iterations': 4, 
    'phase': STANDARD_PHASE, 'timeIncrement': 0.000920287229276981, 
    'stepTime': 0.915404537164533, 'step': 1, 'jobName': 'Job-1', 'severe': 0, 
    'equilibrium': 4})
mdb.jobs['Job-1']._Message(STATUS, {'totalTime': 0.915634608971852, 
    'increment': 378, 'attempts': 2, 'iterations': 2, 'phase': STANDARD_PHASE, 
    'timeIncrement': 0.000230071807319245, 'stepTime': 0.915634608971852, 
    'step': 1, 'jobName': 'Job-1', 'severe': 0, 'equilibrium': 2})
mdb.jobs['Job-1']._Message(STATUS, {'totalTime': 0.915979716682831, 
    'increment': 379, 'attempts': 1, 'iterations': 2, 'phase': STANDARD_PHASE, 
    'timeIncrement': 0.000345107710978868, 'stepTime': 0.915979716682831, 
    'step': 1, 'jobName': 'Job-1', 'severe': 0, 'equilibrium': 2})
mdb.jobs['Job-1']._Message(STATUS, {'totalTime': 0.916497378249299, 
    'increment': 380, 'attempts': 1, 'iterations': 1, 'phase': STANDARD_PHASE, 
    'timeIncrement': 0.000517661566468302, 'stepTime': 0.916497378249299, 
    'step': 1, 'jobName': 'Job-1', 'severe': 0, 'equilibrium': 1})
mdb.jobs['Job-1']._Message(STATUS, {'totalTime': 0.917273870599002, 
    'increment': 381, 'attempts': 1, 'iterations': 2, 'phase': STANDARD_PHASE, 
    'timeIncrement': 0.000776492349702453, 'stepTime': 0.917273870599002, 
    'step': 1, 'jobName': 'Job-1', 'severe': 0, 'equilibrium': 2})
mdb.jobs['Job-1']._Message(STATUS, {'totalTime': 0.917273870599002, 
    'increment': 382, 'attempts': ' 1U', 'iterations': 5, 
    'phase': STANDARD_PHASE, 'timeIncrement': 0.00116473852455368, 
    'stepTime': 0.917273870599002, 'step': 1, 'jobName': 'Job-1', 'severe': 0, 
    'equilibrium': 5})
mdb.jobs['Job-1']._Message(STATUS, {'totalTime': 0.91756505523014, 
    'increment': 382, 'attempts': 2, 'iterations': 2, 'phase': STANDARD_PHASE, 
    'timeIncrement': 0.00029118463113842, 'stepTime': 0.91756505523014, 
    'step': 1, 'jobName': 'Job-1', 'severe': 0, 'equilibrium': 2})
mdb.jobs['Job-1']._Message(STATUS, {'totalTime': 0.918001832176848, 
    'increment': 383, 'attempts': 1, 'iterations': 2, 'phase': STANDARD_PHASE, 
    'timeIncrement': 0.00043677694670763, 'stepTime': 0.918001832176848, 
    'step': 1, 'jobName': 'Job-1', 'severe': 0, 'equilibrium': 2})
mdb.jobs['Job-1']._Message(STATUS, {'totalTime': 0.918001832176848, 
    'increment': 384, 'attempts': ' 1U', 'iterations': 9, 
    'phase': STANDARD_PHASE, 'timeIncrement': 0.000655165420061444, 
    'stepTime': 0.918001832176848, 'step': 1, 'jobName': 'Job-1', 'severe': 0, 
    'equilibrium': 9})
mdb.jobs['Job-1']._Message(STATUS, {'totalTime': 0.918329414886878, 
    'increment': 384, 'attempts': 2, 'iterations': 2, 'phase': STANDARD_PHASE, 
    'timeIncrement': 0.000327582710030722, 'stepTime': 0.918329414886878, 
    'step': 1, 'jobName': 'Job-1', 'severe': 0, 'equilibrium': 2})
mdb.jobs['Job-1']._Message(STATUS, {'totalTime': 0.918820788951924, 
    'increment': 385, 'attempts': 1, 'iterations': 5, 'phase': STANDARD_PHASE, 
    'timeIncrement': 0.000491374065046083, 'stepTime': 0.918820788951924, 
    'step': 1, 'jobName': 'Job-1', 'severe': 0, 'equilibrium': 5})
mdb.jobs['Job-1']._Message(STATUS, {'totalTime': 0.91931216301697, 
    'increment': 386, 'attempts': 1, 'iterations': 3, 'phase': STANDARD_PHASE, 
    'timeIncrement': 0.000491374065046083, 'stepTime': 0.91931216301697, 
    'step': 1, 'jobName': 'Job-1', 'severe': 0, 'equilibrium': 3})
mdb.jobs['Job-1']._Message(STATUS, {'totalTime': 0.919803537082017, 
    'increment': 387, 'attempts': 1, 'iterations': 1, 'phase': STANDARD_PHASE, 
    'timeIncrement': 0.000491374065046083, 'stepTime': 0.919803537082017, 
    'step': 1, 'jobName': 'Job-1', 'severe': 0, 'equilibrium': 1})
mdb.jobs['Job-1']._Message(STATUS, {'totalTime': 0.920540598179586, 
    'increment': 388, 'attempts': 1, 'iterations': 2, 'phase': STANDARD_PHASE, 
    'timeIncrement': 0.000737061097569125, 'stepTime': 0.920540598179586, 
    'step': 1, 'jobName': 'Job-1', 'severe': 0, 'equilibrium': 2})
mdb.jobs['Job-1']._Message(STATUS, {'totalTime': 0.921646189825939, 
    'increment': 389, 'attempts': 1, 'iterations': 1, 'phase': STANDARD_PHASE, 
    'timeIncrement': 0.00110559164635369, 'stepTime': 0.921646189825939, 
    'step': 1, 'jobName': 'Job-1', 'severe': 0, 'equilibrium': 1})
mdb.jobs['Job-1']._Message(STATUS, {'totalTime': 0.92330457729547, 
    'increment': 390, 'attempts': 1, 'iterations': 2, 'phase': STANDARD_PHASE, 
    'timeIncrement': 0.00165838746953053, 'stepTime': 0.92330457729547, 
    'step': 1, 'jobName': 'Job-1', 'severe': 0, 'equilibrium': 2})
mdb.jobs['Job-1']._Message(STATUS, {'totalTime': 0.92330457729547, 
    'increment': 391, 'attempts': ' 1U', 'iterations': 5, 
    'phase': STANDARD_PHASE, 'timeIncrement': 0.0024875812042958, 
    'stepTime': 0.92330457729547, 'step': 1, 'jobName': 'Job-1', 'severe': 0, 
    'equilibrium': 5})
mdb.jobs['Job-1']._Message(STATUS, {'totalTime': 0.923926472596544, 
    'increment': 391, 'attempts': 2, 'iterations': 2, 'phase': STANDARD_PHASE, 
    'timeIncrement': 0.000621895301073949, 'stepTime': 0.923926472596544, 
    'step': 1, 'jobName': 'Job-1', 'severe': 0, 'equilibrium': 2})
mdb.jobs['Job-1']._Message(STATUS, {'totalTime': 0.923926472596544, 
    'increment': 392, 'attempts': ' 1U', 'iterations': 5, 
    'phase': STANDARD_PHASE, 'timeIncrement': 0.000932842951610924, 
    'stepTime': 0.923926472596544, 'step': 1, 'jobName': 'Job-1', 'severe': 0, 
    'equilibrium': 5})
mdb.jobs['Job-1']._Message(STATUS, {'totalTime': 0.924159683334447, 
    'increment': 392, 'attempts': 2, 'iterations': 2, 'phase': STANDARD_PHASE, 
    'timeIncrement': 0.000233210737902731, 'stepTime': 0.924159683334447, 
    'step': 1, 'jobName': 'Job-1', 'severe': 0, 'equilibrium': 2})
mdb.jobs['Job-1']._Message(STATUS, {'totalTime': 0.924509499441301, 
    'increment': 393, 'attempts': 1, 'iterations': 2, 'phase': STANDARD_PHASE, 
    'timeIncrement': 0.000349816106854096, 'stepTime': 0.924509499441301, 
    'step': 1, 'jobName': 'Job-1', 'severe': 0, 'equilibrium': 2})
mdb.jobs['Job-1']._Message(STATUS, {'totalTime': 0.925034223601582, 
    'increment': 394, 'attempts': 1, 'iterations': 2, 'phase': STANDARD_PHASE, 
    'timeIncrement': 0.000524724160281145, 'stepTime': 0.925034223601582, 
    'step': 1, 'jobName': 'Job-1', 'severe': 0, 'equilibrium': 2})
mdb.jobs['Job-1']._Message(STATUS, {'totalTime': 0.925821309842004, 
    'increment': 395, 'attempts': 1, 'iterations': 2, 'phase': STANDARD_PHASE, 
    'timeIncrement': 0.000787086240421717, 'stepTime': 0.925821309842004, 
    'step': 1, 'jobName': 'Job-1', 'severe': 0, 'equilibrium': 2})
mdb.jobs['Job-1']._Message(STATUS, {'totalTime': 0.925821309842004, 
    'increment': 396, 'attempts': ' 1U', 'iterations': 5, 
    'phase': STANDARD_PHASE, 'timeIncrement': 0.00118062936063258, 
    'stepTime': 0.925821309842004, 'step': 1, 'jobName': 'Job-1', 'severe': 0, 
    'equilibrium': 5})
mdb.jobs['Job-1']._Message(STATUS, {'totalTime': 0.926116467182162, 
    'increment': 396, 'attempts': 2, 'iterations': 2, 'phase': STANDARD_PHASE, 
    'timeIncrement': 0.000295157340158144, 'stepTime': 0.926116467182162, 
    'step': 1, 'jobName': 'Job-1', 'severe': 0, 'equilibrium': 2})
mdb.jobs['Job-1']._Message(STATUS, {'totalTime': 0.926559203192399, 
    'increment': 397, 'attempts': 1, 'iterations': 2, 'phase': STANDARD_PHASE, 
    'timeIncrement': 0.000442736010237216, 'stepTime': 0.926559203192399, 
    'step': 1, 'jobName': 'Job-1', 'severe': 0, 'equilibrium': 2})
mdb.jobs['Job-1']._Message(STATUS, {'totalTime': 0.926559203192399, 
    'increment': 398, 'attempts': ' 1U', 'iterations': 9, 
    'phase': STANDARD_PHASE, 'timeIncrement': 0.000664104015355824, 
    'stepTime': 0.926559203192399, 'step': 1, 'jobName': 'Job-1', 'severe': 0, 
    'equilibrium': 9})
mdb.jobs['Job-1']._Message(STATUS, {'totalTime': 0.926891255200077, 
    'increment': 398, 'attempts': 2, 'iterations': 2, 'phase': STANDARD_PHASE, 
    'timeIncrement': 0.000332052007677912, 'stepTime': 0.926891255200077, 
    'step': 1, 'jobName': 'Job-1', 'severe': 0, 'equilibrium': 2})
mdb.jobs['Job-1']._Message(STATUS, {'totalTime': 0.927389333211594, 
    'increment': 399, 'attempts': 1, 'iterations': 8, 'phase': STANDARD_PHASE, 
    'timeIncrement': 0.000498078011516868, 'stepTime': 0.927389333211594, 
    'step': 1, 'jobName': 'Job-1', 'severe': 0, 'equilibrium': 8})
mdb.jobs['Job-1']._Message(STATUS, {'totalTime': 0.927887411223111, 
    'increment': 400, 'attempts': 1, 'iterations': 2, 'phase': STANDARD_PHASE, 
    'timeIncrement': 0.000498078011516868, 'stepTime': 0.927887411223111, 
    'step': 1, 'jobName': 'Job-1', 'severe': 0, 'equilibrium': 2})
mdb.jobs['Job-1']._Message(STATUS, {'totalTime': 0.928385489234628, 
    'increment': 401, 'attempts': 1, 'iterations': 1, 'phase': STANDARD_PHASE, 
    'timeIncrement': 0.000498078011516868, 'stepTime': 0.928385489234628, 
    'step': 1, 'jobName': 'Job-1', 'severe': 0, 'equilibrium': 1})
mdb.jobs['Job-1']._Message(STATUS, {'totalTime': 0.929132606251903, 
    'increment': 402, 'attempts': 1, 'iterations': 1, 'phase': STANDARD_PHASE, 
    'timeIncrement': 0.000747117017275301, 'stepTime': 0.929132606251903, 
    'step': 1, 'jobName': 'Job-1', 'severe': 0, 'equilibrium': 1})
mdb.jobs['Job-1']._Message(STATUS, {'totalTime': 0.929132606251903, 
    'increment': 403, 'attempts': ' 1U', 'iterations': 5, 
    'phase': STANDARD_PHASE, 'timeIncrement': 0.00112067552591295, 
    'stepTime': 0.929132606251903, 'step': 1, 'jobName': 'Job-1', 'severe': 0, 
    'equilibrium': 5})
mdb.jobs['Job-1']._Message(STATUS, {'totalTime': 0.929412775133381, 
    'increment': 403, 'attempts': 2, 'iterations': 2, 'phase': STANDARD_PHASE, 
    'timeIncrement': 0.000280168881478238, 'stepTime': 0.929412775133381, 
    'step': 1, 'jobName': 'Job-1', 'severe': 0, 'equilibrium': 2})
mdb.jobs['Job-1']._Message(STATUS, {'totalTime': 0.929833028455598, 
    'increment': 404, 'attempts': 1, 'iterations': 4, 'phase': STANDARD_PHASE, 
    'timeIncrement': 0.000420253322217357, 'stepTime': 0.929833028455598, 
    'step': 1, 'jobName': 'Job-1', 'severe': 0, 'equilibrium': 4})
mdb.jobs['Job-1']._Message(STATUS, {'totalTime': 0.930463408438924, 
    'increment': 405, 'attempts': 1, 'iterations': 1, 'phase': STANDARD_PHASE, 
    'timeIncrement': 0.000630379983326036, 'stepTime': 0.930463408438924, 
    'step': 1, 'jobName': 'Job-1', 'severe': 0, 'equilibrium': 1})
mdb.jobs['Job-1']._Message(STATUS, {'totalTime': 0.930463408438924, 
    'increment': 406, 'attempts': ' 1U', 'iterations': 5, 
    'phase': STANDARD_PHASE, 'timeIncrement': 0.000945569974989054, 
    'stepTime': 0.930463408438924, 'step': 1, 'jobName': 'Job-1', 'severe': 0, 
    'equilibrium': 5})
mdb.jobs['Job-1']._Message(STATUS, {'totalTime': 0.930699800932672, 
    'increment': 406, 'attempts': 2, 'iterations': 2, 'phase': STANDARD_PHASE, 
    'timeIncrement': 0.000236392493747263, 'stepTime': 0.930699800932672, 
    'step': 1, 'jobName': 'Job-1', 'severe': 0, 'equilibrium': 2})
mdb.jobs['Job-1']._Message(STATUS, {'totalTime': 0.931054389673293, 
    'increment': 407, 'attempts': 1, 'iterations': 1, 'phase': STANDARD_PHASE, 
    'timeIncrement': 0.000354588740620895, 'stepTime': 0.931054389673293, 
    'step': 1, 'jobName': 'Job-1', 'severe': 0, 'equilibrium': 1})
mdb.jobs['Job-1']._Message(STATUS, {'totalTime': 0.931586272784224, 
    'increment': 408, 'attempts': 1, 'iterations': 2, 'phase': STANDARD_PHASE, 
    'timeIncrement': 0.000531883110931343, 'stepTime': 0.931586272784224, 
    'step': 1, 'jobName': 'Job-1', 'severe': 0, 'equilibrium': 2})
mdb.jobs['Job-1']._Message(STATUS, {'totalTime': 0.932384097450621, 
    'increment': 409, 'attempts': 1, 'iterations': 2, 'phase': STANDARD_PHASE, 
    'timeIncrement': 0.000797824666397014, 'stepTime': 0.932384097450621, 
    'step': 1, 'jobName': 'Job-1', 'severe': 0, 'equilibrium': 2})
mdb.jobs['Job-1']._Message(STATUS, {'totalTime': 0.932384097450621, 
    'increment': 410, 'attempts': ' 1U', 'iterations': 5, 
    'phase': STANDARD_PHASE, 'timeIncrement': 0.00119673699959552, 
    'stepTime': 0.932384097450621, 'step': 1, 'jobName': 'Job-1', 'severe': 0, 
    'equilibrium': 5})
mdb.jobs['Job-1']._Message(STATUS, {'totalTime': 0.93268328170052, 
    'increment': 410, 'attempts': 2, 'iterations': 2, 'phase': STANDARD_PHASE, 
    'timeIncrement': 0.00029918424989888, 'stepTime': 0.93268328170052, 
    'step': 1, 'jobName': 'Job-1', 'severe': 0, 'equilibrium': 2})
mdb.jobs['Job-1']._Message(STATUS, {'totalTime': 0.933132058075368, 
    'increment': 411, 'attempts': 1, 'iterations': 2, 'phase': STANDARD_PHASE, 
    'timeIncrement': 0.00044877637484832, 'stepTime': 0.933132058075368, 
    'step': 1, 'jobName': 'Job-1', 'severe': 0, 'equilibrium': 2})
mdb.jobs['Job-1']._Message(STATUS, {'totalTime': 0.933132058075368, 
    'increment': 412, 'attempts': ' 1U', 'iterations': 10, 
    'phase': STANDARD_PHASE, 'timeIncrement': 0.00067316456227248, 
    'stepTime': 0.933132058075368, 'step': 1, 'jobName': 'Job-1', 'severe': 0, 
    'equilibrium': 10})
mdb.jobs['Job-1']._Message(STATUS, {'totalTime': 0.933468640356504, 
    'increment': 412, 'attempts': 2, 'iterations': 4, 'phase': STANDARD_PHASE, 
    'timeIncrement': 0.00033658228113624, 'stepTime': 0.933468640356504, 
    'step': 1, 'jobName': 'Job-1', 'severe': 0, 'equilibrium': 4})
mdb.jobs['Job-1']._Message(STATUS, {'totalTime': 0.933973513778209, 
    'increment': 413, 'attempts': 1, 'iterations': 1, 'phase': STANDARD_PHASE, 
    'timeIncrement': 0.00050487342170436, 'stepTime': 0.933973513778209, 
    'step': 1, 'jobName': 'Job-1', 'severe': 0, 'equilibrium': 1})
mdb.jobs['Job-1']._Message(STATUS, {'totalTime': 0.933973513778209, 
    'increment': 414, 'attempts': ' 1U', 'iterations': 4, 
    'phase': STANDARD_PHASE, 'timeIncrement': 0.00075731013255654, 
    'stepTime': 0.933973513778209, 'step': 1, 'jobName': 'Job-1', 'severe': 0, 
    'equilibrium': 4})
mdb.jobs['Job-1']._Message(STATUS, {'totalTime': 0.934162841311348, 
    'increment': 414, 'attempts': 2, 'iterations': 1, 'phase': STANDARD_PHASE, 
    'timeIncrement': 0.000189327533139135, 'stepTime': 0.934162841311348, 
    'step': 1, 'jobName': 'Job-1', 'severe': 0, 'equilibrium': 1})
mdb.jobs['Job-1']._Message(STATUS, {'totalTime': 0.934446832611057, 
    'increment': 415, 'attempts': 1, 'iterations': 1, 'phase': STANDARD_PHASE, 
    'timeIncrement': 0.000283991299708703, 'stepTime': 0.934446832611057, 
    'step': 1, 'jobName': 'Job-1', 'severe': 0, 'equilibrium': 1})
mdb.jobs['Job-1']._Message(STATUS, {'totalTime': 0.93487281956062, 
    'increment': 416, 'attempts': 1, 'iterations': 1, 'phase': STANDARD_PHASE, 
    'timeIncrement': 0.000425986949563054, 'stepTime': 0.93487281956062, 
    'step': 1, 'jobName': 'Job-1', 'severe': 0, 'equilibrium': 1})
mdb.jobs['Job-1']._Message(STATUS, {'totalTime': 0.935511799984964, 
    'increment': 417, 'attempts': 1, 'iterations': 9, 'phase': STANDARD_PHASE, 
    'timeIncrement': 0.000638980424344581, 'stepTime': 0.935511799984964, 
    'step': 1, 'jobName': 'Job-1', 'severe': 0, 'equilibrium': 9})
mdb.jobs['Job-1']._Message(STATUS, {'totalTime': 0.935511799984964, 
    'increment': 418, 'attempts': ' 1U', 'iterations': 10, 
    'phase': STANDARD_PHASE, 'timeIncrement': 0.000638980424344581, 
    'stepTime': 0.935511799984964, 'step': 1, 'jobName': 'Job-1', 'severe': 0, 
    'equilibrium': 10})
mdb.jobs['Job-1']._Message(STATUS, {'totalTime': 0.935831290197137, 
    'increment': 418, 'attempts': 2, 'iterations': 2, 'phase': STANDARD_PHASE, 
    'timeIncrement': 0.00031949021217229, 'stepTime': 0.935831290197137, 
    'step': 1, 'jobName': 'Job-1', 'severe': 0, 'equilibrium': 2})
mdb.jobs['Job-1']._Message(STATUS, {'totalTime': 0.936150780409309, 
    'increment': 419, 'attempts': 1, 'iterations': 2, 'phase': STANDARD_PHASE, 
    'timeIncrement': 0.00031949021217229, 'stepTime': 0.936150780409309, 
    'step': 1, 'jobName': 'Job-1', 'severe': 0, 'equilibrium': 2})
mdb.jobs['Job-1']._Message(STATUS, {'totalTime': 0.936630015727567, 
    'increment': 420, 'attempts': 1, 'iterations': 2, 'phase': STANDARD_PHASE, 
    'timeIncrement': 0.000479235318258436, 'stepTime': 0.936630015727567, 
    'step': 1, 'jobName': 'Job-1', 'severe': 0, 'equilibrium': 2})
mdb.jobs['Job-1']._Message(STATUS, {'totalTime': 0.937348868704955, 
    'increment': 421, 'attempts': 1, 'iterations': 2, 'phase': STANDARD_PHASE, 
    'timeIncrement': 0.000718852977387654, 'stepTime': 0.937348868704955, 
    'step': 1, 'jobName': 'Job-1', 'severe': 0, 'equilibrium': 2})
mdb.jobs['Job-1']._Message(STATUS, {'totalTime': 0.938427148171036, 
    'increment': 422, 'attempts': 1, 'iterations': 1, 'phase': STANDARD_PHASE, 
    'timeIncrement': 0.00107827946608148, 'stepTime': 0.938427148171036, 
    'step': 1, 'jobName': 'Job-1', 'severe': 0, 'equilibrium': 1})
mdb.jobs['Job-1']._Message(STATUS, {'totalTime': 0.940044567370159, 
    'increment': 423, 'attempts': 1, 'iterations': 1, 'phase': STANDARD_PHASE, 
    'timeIncrement': 0.00161741919912222, 'stepTime': 0.940044567370159, 
    'step': 1, 'jobName': 'Job-1', 'severe': 0, 'equilibrium': 1})
mdb.jobs['Job-1']._Message(STATUS, {'totalTime': 0.940044567370159, 
    'increment': 424, 'attempts': ' 1U', 'iterations': 5, 
    'phase': STANDARD_PHASE, 'timeIncrement': 0.00242612879868333, 
    'stepTime': 0.940044567370159, 'step': 1, 'jobName': 'Job-1', 'severe': 0, 
    'equilibrium': 5})
mdb.jobs['Job-1']._Message(STATUS, {'totalTime': 0.940651099569829, 
    'increment': 424, 'attempts': 2, 'iterations': 1, 'phase': STANDARD_PHASE, 
    'timeIncrement': 0.000606532199670833, 'stepTime': 0.940651099569829, 
    'step': 1, 'jobName': 'Job-1', 'severe': 0, 'equilibrium': 1})
mdb.jobs['Job-1']._Message(STATUS, {'totalTime': 0.941560897869336, 
    'increment': 425, 'attempts': 1, 'iterations': 2, 'phase': STANDARD_PHASE, 
    'timeIncrement': 0.000909798299506249, 'stepTime': 0.941560897869336, 
    'step': 1, 'jobName': 'Job-1', 'severe': 0, 'equilibrium': 2})
mdb.jobs['Job-1']._Message(STATUS, {'totalTime': 0.942925595318595, 
    'increment': 426, 'attempts': 1, 'iterations': 2, 'phase': STANDARD_PHASE, 
    'timeIncrement': 0.00136469744925937, 'stepTime': 0.942925595318595, 
    'step': 1, 'jobName': 'Job-1', 'severe': 0, 'equilibrium': 2})
mdb.jobs['Job-1']._Message(STATUS, {'totalTime': 0.944972641492484, 
    'increment': 427, 'attempts': 1, 'iterations': 1, 'phase': STANDARD_PHASE, 
    'timeIncrement': 0.00204704617388906, 'stepTime': 0.944972641492484, 
    'step': 1, 'jobName': 'Job-1', 'severe': 0, 'equilibrium': 1})
mdb.jobs['Job-1']._Message(STATUS, {'totalTime': 0.948043210753318, 
    'increment': 428, 'attempts': 1, 'iterations': 1, 'phase': STANDARD_PHASE, 
    'timeIncrement': 0.00307056926083359, 'stepTime': 0.948043210753318, 
    'step': 1, 'jobName': 'Job-1', 'severe': 0, 'equilibrium': 1})
mdb.jobs['Job-1']._Message(STATUS, {'totalTime': 0.948043210753318, 
    'increment': 429, 'attempts': ' 1U', 'iterations': 5, 
    'phase': STANDARD_PHASE, 'timeIncrement': 0.00460585389125039, 
    'stepTime': 0.948043210753318, 'step': 1, 'jobName': 'Job-1', 'severe': 0, 
    'equilibrium': 5})
mdb.jobs['Job-1']._Message(STATUS, {'totalTime': 0.94919467422613, 
    'increment': 429, 'attempts': 2, 'iterations': 2, 'phase': STANDARD_PHASE, 
    'timeIncrement': 0.0011514634728126, 'stepTime': 0.94919467422613, 
    'step': 1, 'jobName': 'Job-1', 'severe': 0, 'equilibrium': 2})
mdb.jobs['Job-1']._Message(STATUS, {'totalTime': 0.950921869435349, 
    'increment': 430, 'attempts': 1, 'iterations': 2, 'phase': STANDARD_PHASE, 
    'timeIncrement': 0.00172719520921889, 'stepTime': 0.950921869435349, 
    'step': 1, 'jobName': 'Job-1', 'severe': 0, 'equilibrium': 2})
mdb.jobs['Job-1']._Message(STATUS, {'totalTime': 0.953512662249178, 
    'increment': 431, 'attempts': 1, 'iterations': 2, 'phase': STANDARD_PHASE, 
    'timeIncrement': 0.00259079281382834, 'stepTime': 0.953512662249178, 
    'step': 1, 'jobName': 'Job-1', 'severe': 0, 'equilibrium': 2})
mdb.jobs['Job-1']._Message(STATUS, {'totalTime': 0.953512662249178, 
    'increment': 432, 'attempts': ' 1U', 'iterations': 5, 
    'phase': STANDARD_PHASE, 'timeIncrement': 0.00388618922074251, 
    'stepTime': 0.953512662249178, 'step': 1, 'jobName': 'Job-1', 'severe': 0, 
    'equilibrium': 5})
mdb.jobs['Job-1']._Message(STATUS, {'totalTime': 0.954484209554363, 
    'increment': 432, 'attempts': 2, 'iterations': 4, 'phase': STANDARD_PHASE, 
    'timeIncrement': 0.000971547305185628, 'stepTime': 0.954484209554363, 
    'step': 1, 'jobName': 'Job-1', 'severe': 0, 'equilibrium': 4})
mdb.jobs['Job-1']._Message(STATUS, {'totalTime': 0.955941530512142, 
    'increment': 433, 'attempts': 1, 'iterations': 1, 'phase': STANDARD_PHASE, 
    'timeIncrement': 0.00145732095777844, 'stepTime': 0.955941530512142, 
    'step': 1, 'jobName': 'Job-1', 'severe': 0, 'equilibrium': 1})
mdb.jobs['Job-1']._Message(STATUS, {'totalTime': 0.955941530512142, 
    'increment': 434, 'attempts': ' 1U', 'iterations': 5, 
    'phase': STANDARD_PHASE, 'timeIncrement': 0.00218598143666766, 
    'stepTime': 0.955941530512142, 'step': 1, 'jobName': 'Job-1', 'severe': 0, 
    'equilibrium': 5})
mdb.jobs['Job-1']._Message(STATUS, {'totalTime': 0.956488025871309, 
    'increment': 434, 'attempts': 2, 'iterations': 1, 'phase': STANDARD_PHASE, 
    'timeIncrement': 0.000546495359166916, 'stepTime': 0.956488025871309, 
    'step': 1, 'jobName': 'Job-1', 'severe': 0, 'equilibrium': 1})
mdb.jobs['Job-1']._Message(STATUS, {'totalTime': 0.957307768910059, 
    'increment': 435, 'attempts': 1, 'iterations': 5, 'phase': STANDARD_PHASE, 
    'timeIncrement': 0.000819743038750374, 'stepTime': 0.957307768910059, 
    'step': 1, 'jobName': 'Job-1', 'severe': 0, 'equilibrium': 5})
mdb.jobs['Job-1']._Message(STATUS, {'totalTime': 0.958127511948809, 
    'increment': 436, 'attempts': 1, 'iterations': 1, 'phase': STANDARD_PHASE, 
    'timeIncrement': 0.000819743038750374, 'stepTime': 0.958127511948809, 
    'step': 1, 'jobName': 'Job-1', 'severe': 0, 'equilibrium': 1})
mdb.jobs['Job-1']._Message(STATUS, {'totalTime': 0.95894725498756, 
    'increment': 437, 'attempts': 1, 'iterations': 1, 'phase': STANDARD_PHASE, 
    'timeIncrement': 0.000819743038750374, 'stepTime': 0.95894725498756, 
    'step': 1, 'jobName': 'Job-1', 'severe': 0, 'equilibrium': 1})
mdb.jobs['Job-1']._Message(STATUS, {'totalTime': 0.960176869545685, 
    'increment': 438, 'attempts': 1, 'iterations': 6, 'phase': STANDARD_PHASE, 
    'timeIncrement': 0.00122961455812556, 'stepTime': 0.960176869545685, 
    'step': 1, 'jobName': 'Job-1', 'severe': 0, 'equilibrium': 6})
mdb.jobs['Job-1']._Message(STATUS, {'totalTime': 0.961406484103811, 
    'increment': 439, 'attempts': 1, 'iterations': 6, 'phase': STANDARD_PHASE, 
    'timeIncrement': 0.00122961455812556, 'stepTime': 0.961406484103811, 
    'step': 1, 'jobName': 'Job-1', 'severe': 0, 'equilibrium': 6})
mdb.jobs['Job-1']._Message(STATUS, {'totalTime': 0.962636098661936, 
    'increment': 440, 'attempts': 1, 'iterations': 1, 'phase': STANDARD_PHASE, 
    'timeIncrement': 0.00122961455812556, 'stepTime': 0.962636098661936, 
    'step': 1, 'jobName': 'Job-1', 'severe': 0, 'equilibrium': 1})
mdb.jobs['Job-1']._Message(STATUS, {'totalTime': 0.963865713220062, 
    'increment': 441, 'attempts': 1, 'iterations': 1, 'phase': STANDARD_PHASE, 
    'timeIncrement': 0.00122961455812556, 'stepTime': 0.963865713220062, 
    'step': 1, 'jobName': 'Job-1', 'severe': 0, 'equilibrium': 1})
mdb.jobs['Job-1']._Message(STATUS, {'totalTime': 0.963865713220062, 
    'increment': 442, 'attempts': ' 1U', 'iterations': 5, 
    'phase': STANDARD_PHASE, 'timeIncrement': 0.00184442183718834, 
    'stepTime': 0.963865713220062, 'step': 1, 'jobName': 'Job-1', 'severe': 0, 
    'equilibrium': 5})
mdb.jobs['Job-1']._Message(STATUS, {'totalTime': 0.964326818679359, 
    'increment': 442, 'attempts': 2, 'iterations': 2, 'phase': STANDARD_PHASE, 
    'timeIncrement': 0.000461105459297085, 'stepTime': 0.964326818679359, 
    'step': 1, 'jobName': 'Job-1', 'severe': 0, 'equilibrium': 2})
mdb.jobs['Job-1']._Message(STATUS, {'totalTime': 0.965018476868304, 
    'increment': 443, 'attempts': 1, 'iterations': 2, 'phase': STANDARD_PHASE, 
    'timeIncrement': 0.000691658188945628, 'stepTime': 0.965018476868304, 
    'step': 1, 'jobName': 'Job-1', 'severe': 0, 'equilibrium': 2})
mdb.jobs['Job-1']._Message(STATUS, {'totalTime': 0.966055964151723, 
    'increment': 444, 'attempts': 1, 'iterations': 2, 'phase': STANDARD_PHASE, 
    'timeIncrement': 0.00103748728341844, 'stepTime': 0.966055964151723, 
    'step': 1, 'jobName': 'Job-1', 'severe': 0, 'equilibrium': 2})
mdb.jobs['Job-1']._Message(STATUS, {'totalTime': 0.967612195076851, 
    'increment': 445, 'attempts': 1, 'iterations': 2, 'phase': STANDARD_PHASE, 
    'timeIncrement': 0.00155623092512766, 'stepTime': 0.967612195076851, 
    'step': 1, 'jobName': 'Job-1', 'severe': 0, 'equilibrium': 2})
mdb.jobs['Job-1']._Message(STATUS, {'totalTime': 0.967612195076851, 
    'increment': 446, 'attempts': ' 1U', 'iterations': 5, 
    'phase': STANDARD_PHASE, 'timeIncrement': 0.00233434638769149, 
    'stepTime': 0.967612195076851, 'step': 1, 'jobName': 'Job-1', 'severe': 0, 
    'equilibrium': 5})
mdb.jobs['Job-1']._Message(STATUS, {'totalTime': 0.968195781673774, 
    'increment': 446, 'attempts': 2, 'iterations': 4, 'phase': STANDARD_PHASE, 
    'timeIncrement': 0.000583586596922874, 'stepTime': 0.968195781673774, 
    'step': 1, 'jobName': 'Job-1', 'severe': 0, 'equilibrium': 4})
mdb.jobs['Job-1']._Message(STATUS, {'totalTime': 0.969071161569158, 
    'increment': 447, 'attempts': 1, 'iterations': 2, 'phase': STANDARD_PHASE, 
    'timeIncrement': 0.00087537989538431, 'stepTime': 0.969071161569158, 
    'step': 1, 'jobName': 'Job-1', 'severe': 0, 'equilibrium': 2})
mdb.jobs['Job-1']._Message(STATUS, {'totalTime': 0.970384231412234, 
    'increment': 448, 'attempts': 1, 'iterations': 1, 'phase': STANDARD_PHASE, 
    'timeIncrement': 0.00131306984307647, 'stepTime': 0.970384231412234, 
    'step': 1, 'jobName': 'Job-1', 'severe': 0, 'equilibrium': 1})
mdb.jobs['Job-1']._Message(STATUS, {'totalTime': 0.972353836176849, 
    'increment': 449, 'attempts': 1, 'iterations': 2, 'phase': STANDARD_PHASE, 
    'timeIncrement': 0.0019696047646147, 'stepTime': 0.972353836176849, 
    'step': 1, 'jobName': 'Job-1', 'severe': 0, 'equilibrium': 2})
mdb.jobs['Job-1']._Message(STATUS, {'totalTime': 0.975308243323771, 
    'increment': 450, 'attempts': 1, 'iterations': 2, 'phase': STANDARD_PHASE, 
    'timeIncrement': 0.00295440714692205, 'stepTime': 0.975308243323771, 
    'step': 1, 'jobName': 'Job-1', 'severe': 0, 'equilibrium': 2})
mdb.jobs['Job-1']._Message(STATUS, {'totalTime': 0.975308243323771, 
    'increment': 451, 'attempts': ' 1U', 'iterations': 5, 
    'phase': STANDARD_PHASE, 'timeIncrement': 0.00443161072038307, 
    'stepTime': 0.975308243323771, 'step': 1, 'jobName': 'Job-1', 'severe': 0, 
    'equilibrium': 5})
mdb.jobs['Job-1']._Message(STATUS, {'totalTime': 0.976416146003867, 
    'increment': 451, 'attempts': 2, 'iterations': 6, 'phase': STANDARD_PHASE, 
    'timeIncrement': 0.00110790268009577, 'stepTime': 0.976416146003867, 
    'step': 1, 'jobName': 'Job-1', 'severe': 0, 'equilibrium': 6})
mdb.jobs['Job-1']._Message(STATUS, {'totalTime': 0.977524048683963, 
    'increment': 452, 'attempts': 1, 'iterations': 2, 'phase': STANDARD_PHASE, 
    'timeIncrement': 0.00110790268009577, 'stepTime': 0.977524048683963, 
    'step': 1, 'jobName': 'Job-1', 'severe': 0, 'equilibrium': 2})
mdb.jobs['Job-1']._Message(STATUS, {'totalTime': 0.978631951364058, 
    'increment': 453, 'attempts': 1, 'iterations': 2, 'phase': STANDARD_PHASE, 
    'timeIncrement': 0.00110790268009577, 'stepTime': 0.978631951364058, 
    'step': 1, 'jobName': 'Job-1', 'severe': 0, 'equilibrium': 2})
mdb.jobs['Job-1']._Message(STATUS, {'totalTime': 0.978631951364058, 
    'increment': 454, 'attempts': ' 1U', 'iterations': 5, 
    'phase': STANDARD_PHASE, 'timeIncrement': 0.00166185402014365, 
    'stepTime': 0.978631951364058, 'step': 1, 'jobName': 'Job-1', 'severe': 0, 
    'equilibrium': 5})
mdb.jobs['Job-1']._Message(STATUS, {'totalTime': 0.979047414869094, 
    'increment': 454, 'attempts': 2, 'iterations': 2, 'phase': STANDARD_PHASE, 
    'timeIncrement': 0.000415463505035913, 'stepTime': 0.979047414869094, 
    'step': 1, 'jobName': 'Job-1', 'severe': 0, 'equilibrium': 2})
mdb.jobs['Job-1']._Message(STATUS, {'totalTime': 0.979670610126648, 
    'increment': 455, 'attempts': 1, 'iterations': 2, 'phase': STANDARD_PHASE, 
    'timeIncrement': 0.00062319525755387, 'stepTime': 0.979670610126648, 
    'step': 1, 'jobName': 'Job-1', 'severe': 0, 'equilibrium': 2})
mdb.jobs['Job-1']._Message(STATUS, {'totalTime': 0.980605403012979, 
    'increment': 456, 'attempts': 1, 'iterations': 5, 'phase': STANDARD_PHASE, 
    'timeIncrement': 0.000934792886330804, 'stepTime': 0.980605403012979, 
    'step': 1, 'jobName': 'Job-1', 'severe': 0, 'equilibrium': 5})
mdb.jobs['Job-1']._Message(STATUS, {'totalTime': 0.98154019589931, 
    'increment': 457, 'attempts': 1, 'iterations': 3, 'phase': STANDARD_PHASE, 
    'timeIncrement': 0.000934792886330804, 'stepTime': 0.98154019589931, 
    'step': 1, 'jobName': 'Job-1', 'severe': 0, 'equilibrium': 3})
mdb.jobs['Job-1']._Message(STATUS, {'totalTime': 0.982474988785641, 
    'increment': 458, 'attempts': 1, 'iterations': 1, 'phase': STANDARD_PHASE, 
    'timeIncrement': 0.000934792886330804, 'stepTime': 0.982474988785641, 
    'step': 1, 'jobName': 'Job-1', 'severe': 0, 'equilibrium': 1})
mdb.jobs['Job-1']._Message(STATUS, {'totalTime': 0.982474988785641, 
    'increment': 459, 'attempts': ' 1U', 'iterations': 9, 
    'phase': STANDARD_PHASE, 'timeIncrement': 0.00140218932949621, 
    'stepTime': 0.982474988785641, 'step': 1, 'jobName': 'Job-1', 'severe': 0, 
    'equilibrium': 9})
mdb.jobs['Job-1']._Message(STATUS, {'totalTime': 0.983176083450389, 
    'increment': 459, 'attempts': 2, 'iterations': 3, 'phase': STANDARD_PHASE, 
    'timeIncrement': 0.000701094664748103, 'stepTime': 0.983176083450389, 
    'step': 1, 'jobName': 'Job-1', 'severe': 0, 'equilibrium': 3})
mdb.jobs['Job-1']._Message(STATUS, {'totalTime': 0.984227725447511, 
    'increment': 460, 'attempts': 1, 'iterations': 1, 'phase': STANDARD_PHASE, 
    'timeIncrement': 0.00105164199712215, 'stepTime': 0.984227725447511, 
    'step': 1, 'jobName': 'Job-1', 'severe': 0, 'equilibrium': 1})
mdb.jobs['Job-1']._Message(STATUS, {'totalTime': 0.984227725447511, 
    'increment': 461, 'attempts': ' 1U', 'iterations': 4, 
    'phase': STANDARD_PHASE, 'timeIncrement': 0.00157746299568323, 
    'stepTime': 0.984227725447511, 'step': 1, 'jobName': 'Job-1', 'severe': 0, 
    'equilibrium': 4})
mdb.jobs['Job-1']._Message(STATUS, {'totalTime': 0.984622091196432, 
    'increment': 461, 'attempts': 2, 'iterations': 2, 'phase': STANDARD_PHASE, 
    'timeIncrement': 0.000394365748920808, 'stepTime': 0.984622091196432, 
    'step': 1, 'jobName': 'Job-1', 'severe': 0, 'equilibrium': 2})
mdb.jobs['Job-1']._Message(STATUS, {'totalTime': 0.985213639819813, 
    'increment': 462, 'attempts': 1, 'iterations': 3, 'phase': STANDARD_PHASE, 
    'timeIncrement': 0.000591548623381212, 'stepTime': 0.985213639819813, 
    'step': 1, 'jobName': 'Job-1', 'severe': 0, 'equilibrium': 3})
mdb.jobs['Job-1']._Message(STATUS, {'totalTime': 0.986100962754885, 
    'increment': 463, 'attempts': 1, 'iterations': 1, 'phase': STANDARD_PHASE, 
    'timeIncrement': 0.000887322935071818, 'stepTime': 0.986100962754885, 
    'step': 1, 'jobName': 'Job-1', 'severe': 0, 'equilibrium': 1})
mdb.jobs['Job-1']._Message(STATUS, {'totalTime': 0.987431947157492, 
    'increment': 464, 'attempts': 1, 'iterations': 1, 'phase': STANDARD_PHASE, 
    'timeIncrement': 0.00133098440260773, 'stepTime': 0.987431947157492, 
    'step': 1, 'jobName': 'Job-1', 'severe': 0, 'equilibrium': 1})
mdb.jobs['Job-1']._Message(STATUS, {'totalTime': 0.987431947157492, 
    'increment': 465, 'attempts': ' 1U', 'iterations': 5, 
    'phase': STANDARD_PHASE, 'timeIncrement': 0.00199647660391159, 
    'stepTime': 0.987431947157492, 'step': 1, 'jobName': 'Job-1', 'severe': 0, 
    'equilibrium': 5})
mdb.jobs['Job-1']._Message(STATUS, {'totalTime': 0.98793106630847, 
    'increment': 465, 'attempts': 2, 'iterations': 1, 'phase': STANDARD_PHASE, 
    'timeIncrement': 0.000499119150977898, 'stepTime': 0.98793106630847, 
    'step': 1, 'jobName': 'Job-1', 'severe': 0, 'equilibrium': 1})
mdb.jobs['Job-1']._Message(STATUS, {'totalTime': 0.988679745034937, 
    'increment': 466, 'attempts': 1, 'iterations': 2, 'phase': STANDARD_PHASE, 
    'timeIncrement': 0.000748678726466847, 'stepTime': 0.988679745034937, 
    'step': 1, 'jobName': 'Job-1', 'severe': 0, 'equilibrium': 2})
mdb.jobs['Job-1']._Message(STATUS, {'totalTime': 0.989802763124637, 
    'increment': 467, 'attempts': 1, 'iterations': 2, 'phase': STANDARD_PHASE, 
    'timeIncrement': 0.00112301808970027, 'stepTime': 0.989802763124637, 
    'step': 1, 'jobName': 'Job-1', 'severe': 0, 'equilibrium': 2})
mdb.jobs['Job-1']._Message(STATUS, {'totalTime': 0.991487290259188, 
    'increment': 468, 'attempts': 1, 'iterations': 1, 'phase': STANDARD_PHASE, 
    'timeIncrement': 0.00168452713455041, 'stepTime': 0.991487290259188, 
    'step': 1, 'jobName': 'Job-1', 'severe': 0, 'equilibrium': 1})
mdb.jobs['Job-1']._Message(STATUS, {'totalTime': 0.991487290259188, 
    'increment': 469, 'attempts': ' 1U', 'iterations': 5, 
    'phase': STANDARD_PHASE, 'timeIncrement': 0.00252679070182561, 
    'stepTime': 0.991487290259188, 'step': 1, 'jobName': 'Job-1', 'severe': 0, 
    'equilibrium': 5})
mdb.jobs['Job-1']._Message(STATUS, {'totalTime': 0.992118987934644, 
    'increment': 469, 'attempts': 2, 'iterations': 2, 'phase': STANDARD_PHASE, 
    'timeIncrement': 0.000631697675456402, 'stepTime': 0.992118987934644, 
    'step': 1, 'jobName': 'Job-1', 'severe': 0, 'equilibrium': 2})
mdb.jobs['Job-1']._Message(STATUS, {'totalTime': 0.993066534447829, 
    'increment': 470, 'attempts': 1, 'iterations': 2, 'phase': STANDARD_PHASE, 
    'timeIncrement': 0.000947546513184603, 'stepTime': 0.993066534447829, 
    'step': 1, 'jobName': 'Job-1', 'severe': 0, 'equilibrium': 2})
mdb.jobs['Job-1']._Message(STATUS, {'totalTime': 0.994487854217606, 
    'increment': 471, 'attempts': 1, 'iterations': 2, 'phase': STANDARD_PHASE, 
    'timeIncrement': 0.0014213197697769, 'stepTime': 0.994487854217606, 
    'step': 1, 'jobName': 'Job-1', 'severe': 0, 'equilibrium': 2})
mdb.jobs['Job-1']._Message(STATUS, {'totalTime': 0.994487854217606, 
    'increment': 472, 'attempts': ' 1U', 'iterations': 5, 
    'phase': STANDARD_PHASE, 'timeIncrement': 0.00213197965466536, 
    'stepTime': 0.994487854217606, 'step': 1, 'jobName': 'Job-1', 'severe': 0, 
    'equilibrium': 5})
mdb.jobs['Job-1']._Message(STATUS, {'totalTime': 0.995020849131272, 
    'increment': 472, 'attempts': 2, 'iterations': 2, 'phase': STANDARD_PHASE, 
    'timeIncrement': 0.000532994913666339, 'stepTime': 0.995020849131272, 
    'step': 1, 'jobName': 'Job-1', 'severe': 0, 'equilibrium': 2})
mdb.jobs['Job-1']._Message(STATUS, {'totalTime': 0.995820341501771, 
    'increment': 473, 'attempts': 1, 'iterations': 2, 'phase': STANDARD_PHASE, 
    'timeIncrement': 0.000799492370499509, 'stepTime': 0.995820341501771, 
    'step': 1, 'jobName': 'Job-1', 'severe': 0, 'equilibrium': 2})
mdb.jobs['Job-1']._Message(STATUS, {'totalTime': 0.995820341501771, 
    'increment': 474, 'attempts': ' 1U', 'iterations': 9, 
    'phase': STANDARD_PHASE, 'timeIncrement': 0.00119923855574926, 
    'stepTime': 0.995820341501771, 'step': 1, 'jobName': 'Job-1', 'severe': 0, 
    'equilibrium': 9})
mdb.jobs['Job-1']._Message(STATUS, {'totalTime': 0.996419960779646, 
    'increment': 474, 'attempts': 2, 'iterations': 4, 'phase': STANDARD_PHASE, 
    'timeIncrement': 0.000599619277874632, 'stepTime': 0.996419960779646, 
    'step': 1, 'jobName': 'Job-1', 'severe': 0, 'equilibrium': 4})
mdb.jobs['Job-1']._Message(STATUS, {'totalTime': 0.997319389696458, 
    'increment': 475, 'attempts': 1, 'iterations': 1, 'phase': STANDARD_PHASE, 
    'timeIncrement': 0.000899428916811947, 'stepTime': 0.997319389696458, 
    'step': 1, 'jobName': 'Job-1', 'severe': 0, 'equilibrium': 1})
mdb.jobs['Job-1']._Message(STATUS, {'totalTime': 0.998668533071676, 
    'increment': 476, 'attempts': 1, 'iterations': 1, 'phase': STANDARD_PHASE, 
    'timeIncrement': 0.00134914337521792, 'stepTime': 0.998668533071676, 
    'step': 1, 'jobName': 'Job-1', 'severe': 0, 'equilibrium': 1})
mdb.jobs['Job-1']._Message(ODB_FRAME, {'phase': STANDARD_PHASE, 'step': 0, 
    'frame': 10, 'jobName': 'Job-1'})
mdb.jobs['Job-1']._Message(STATUS, {'totalTime': 1.0, 'increment': 477, 
    'attempts': 1, 'iterations': 1, 'phase': STANDARD_PHASE, 
    'timeIncrement': 0.00133146692832398, 'stepTime': 1.0, 'step': 1, 
    'jobName': 'Job-1', 'severe': 0, 'equilibrium': 1})
mdb.jobs['Job-1']._Message(END_STEP, {'phase': STANDARD_PHASE, 'stepId': 1, 
    'jobName': 'Job-1'})
mdb.jobs['Job-1']._Message(STEP, {'phase': STANDARD_PHASE, 'stepId': 2, 
    'jobName': 'Job-1'})
mdb.jobs['Job-1']._Message(ODB_FRAME, {'phase': STANDARD_PHASE, 'step': 1, 
    'frame': 0, 'jobName': 'Job-1'})
mdb.jobs['Job-1']._Message(MEMORY_ESTIMATE, {'phase': STANDARD_PHASE, 
    'memory': 27.0, 'jobName': 'Job-1'})
mdb.jobs['Job-1']._Message(PHYSICAL_MEMORY, {'phase': STANDARD_PHASE, 
    'physical_memory': 16291.0, 'jobName': 'Job-1'})
mdb.jobs['Job-1']._Message(MINIMUM_MEMORY, {'minimum_memory': 19.0, 
    'phase': STANDARD_PHASE, 'jobName': 'Job-1'})
mdb.jobs['Job-1']._Message(WARNING, {'phase': STANDARD_PHASE, 
    'message': 'The system matrix has 1 negative eigenvalues.', 
    'jobName': 'Job-1'})
mdb.jobs['Job-1']._Message(WARNING, {'phase': STANDARD_PHASE, 
    'message': 'The system matrix has 1 negative eigenvalues.', 
    'jobName': 'Job-1'})
mdb.jobs['Job-1']._Message(WARNING, {'phase': STANDARD_PHASE, 
    'message': 'The system matrix has 1 negative eigenvalues.', 
    'jobName': 'Job-1'})
mdb.jobs['Job-1']._Message(WARNING, {'phase': STANDARD_PHASE, 
    'message': 'The system matrix has 1 negative eigenvalues.', 
    'jobName': 'Job-1'})
mdb.jobs['Job-1']._Message(WARNING, {'phase': STANDARD_PHASE, 
    'message': 'The system matrix has 1 negative eigenvalues.', 
    'jobName': 'Job-1'})
mdb.jobs['Job-1']._Message(STATUS, {'totalTime': 1.0, 'increment': 1, 
    'attempts': ' 1U', 'iterations': 5, 'phase': STANDARD_PHASE, 
    'timeIncrement': 0.1, 'stepTime': 0.0, 'step': 2, 'jobName': 'Job-1', 
    'severe': 0, 'equilibrium': 5})
mdb.jobs['Job-1']._Message(WARNING, {'phase': STANDARD_PHASE, 
    'message': 'The system matrix has 1 negative eigenvalues.', 
    'jobName': 'Job-1'})
mdb.jobs['Job-1']._Message(WARNING, {'phase': STANDARD_PHASE, 
    'message': 'The system matrix has 1 negative eigenvalues.', 
    'jobName': 'Job-1'})
mdb.jobs['Job-1']._Message(WARNING, {'phase': STANDARD_PHASE, 
    'message': 'The system matrix has 1 negative eigenvalues.', 
    'jobName': 'Job-1'})
mdb.jobs['Job-1']._Message(WARNING, {'phase': STANDARD_PHASE, 
    'message': 'The system matrix has 1 negative eigenvalues.', 
    'jobName': 'Job-1'})
mdb.jobs['Job-1']._Message(WARNING, {'phase': STANDARD_PHASE, 
    'message': 'The system matrix has 1 negative eigenvalues.', 
    'jobName': 'Job-1'})
mdb.jobs['Job-1']._Message(STATUS, {'totalTime': 1.0, 'increment': 1, 
    'attempts': ' 2U', 'iterations': 5, 'phase': STANDARD_PHASE, 
    'timeIncrement': 0.025, 'stepTime': 0.0, 'step': 2, 'jobName': 'Job-1', 
    'severe': 0, 'equilibrium': 5})
mdb.jobs['Job-1']._Message(WARNING, {'phase': STANDARD_PHASE, 
    'message': 'The system matrix has 1 negative eigenvalues.', 
    'jobName': 'Job-1'})
mdb.jobs['Job-1']._Message(WARNING, {'phase': STANDARD_PHASE, 
    'message': 'The system matrix has 1 negative eigenvalues.', 
    'jobName': 'Job-1'})
mdb.jobs['Job-1']._Message(WARNING, {'phase': STANDARD_PHASE, 
    'message': 'The system matrix has 1 negative eigenvalues.', 
    'jobName': 'Job-1'})
mdb.jobs['Job-1']._Message(WARNING, {'phase': STANDARD_PHASE, 
    'message': 'The system matrix has 1 negative eigenvalues.', 
    'jobName': 'Job-1'})
mdb.jobs['Job-1']._Message(WARNING, {'phase': STANDARD_PHASE, 
    'message': 'The system matrix has 1 negative eigenvalues.', 
    'jobName': 'Job-1'})
mdb.jobs['Job-1']._Message(STATUS, {'totalTime': 1.0, 'increment': 1, 
    'attempts': ' 3U', 'iterations': 5, 'phase': STANDARD_PHASE, 
    'timeIncrement': 0.00625, 'stepTime': 0.0, 'step': 2, 'jobName': 'Job-1', 
    'severe': 0, 'equilibrium': 5})
mdb.jobs['Job-1']._Message(WARNING, {'phase': STANDARD_PHASE, 
    'message': 'The system matrix has 1 negative eigenvalues.', 
    'jobName': 'Job-1'})
mdb.jobs['Job-1']._Message(WARNING, {'phase': STANDARD_PHASE, 
    'message': 'The system matrix has 1 negative eigenvalues.', 
    'jobName': 'Job-1'})
mdb.jobs['Job-1']._Message(WARNING, {'phase': STANDARD_PHASE, 
    'message': 'The system matrix has 1 negative eigenvalues.', 
    'jobName': 'Job-1'})
mdb.jobs['Job-1']._Message(WARNING, {'phase': STANDARD_PHASE, 
    'message': 'The system matrix has 1 negative eigenvalues.', 
    'jobName': 'Job-1'})
mdb.jobs['Job-1']._Message(WARNING, {'phase': STANDARD_PHASE, 
    'message': 'The system matrix has 1 negative eigenvalues.', 
    'jobName': 'Job-1'})
mdb.jobs['Job-1']._Message(STATUS, {'totalTime': 1.0, 'increment': 1, 
    'attempts': ' 4U', 'iterations': 5, 'phase': STANDARD_PHASE, 
    'timeIncrement': 0.0015625, 'stepTime': 0.0, 'step': 2, 'jobName': 'Job-1', 
    'severe': 0, 'equilibrium': 5})
mdb.jobs['Job-1']._Message(WARNING, {'phase': STANDARD_PHASE, 
    'message': 'The system matrix has 1 negative eigenvalues.', 
    'jobName': 'Job-1'})
mdb.jobs['Job-1']._Message(WARNING, {'phase': STANDARD_PHASE, 
    'message': 'The system matrix has 1 negative eigenvalues.', 
    'jobName': 'Job-1'})
mdb.jobs['Job-1']._Message(WARNING, {'phase': STANDARD_PHASE, 
    'message': 'The system matrix has 1 negative eigenvalues.', 
    'jobName': 'Job-1'})
mdb.jobs['Job-1']._Message(WARNING, {'phase': STANDARD_PHASE, 
    'message': 'The system matrix has 1 negative eigenvalues.', 
    'jobName': 'Job-1'})
mdb.jobs['Job-1']._Message(WARNING, {'phase': STANDARD_PHASE, 
    'message': 'The system matrix has 1 negative eigenvalues.', 
    'jobName': 'Job-1'})
mdb.jobs['Job-1']._Message(STATUS, {'totalTime': 1.0, 'increment': 1, 
    'attempts': ' 5U', 'iterations': 5, 'phase': STANDARD_PHASE, 
    'timeIncrement': 0.000390625, 'stepTime': 0.0, 'step': 2, 
    'jobName': 'Job-1', 'severe': 0, 'equilibrium': 5})
mdb.jobs['Job-1']._Message(ERROR, {'phase': STANDARD_PHASE, 
    'message': 'Too many attempts made for this increment', 
    'jobName': 'Job-1'})
mdb.jobs['Job-1']._Message(ABORTED, {'phase': STANDARD_PHASE, 
    'message': 'Analysis phase failed due to errors', 'jobName': 'Job-1'})
mdb.jobs['Job-1']._Message(ERROR, {
    'message': 'Abaqus/Standard Analysis exited with an error - Please see the  message file for possible error messages if the file exists.', 
    'jobName': 'Job-1'})
mdb.jobs['Job-1']._Message(JOB_ABORTED, {
    'message': 'Abaqus/Standard Analysis exited with an error - Please see the  message file for possible error messages if the file exists.', 
    'jobName': 'Job-1'})
mdb.models['Model-1'].Stress(distributionType=UNIFORM, name=
    'Predefined Field-1', region=Region(
    faces=mdb.models['Model-1'].rootAssembly.instances['Part-1-1'].faces.getSequenceFromMask(
    mask=('[#1 ]', ), )), sigma11=1.0, sigma12=0.0, sigma13=None, sigma22=0.0, 
    sigma23=None, sigma33=0.0)
mdb.models['Model-1'].predefinedFields['Predefined Field-1'].setValues(sigma11=
    0.5, sigma12=0.0, sigma13=None, sigma22=0.0, sigma23=None, sigma33=0.0)
del mdb.models['Model-1'].predefinedFields['Predefined Field-1']
mdb.models['Model-1'].boundaryConditions['BC-1'].setValues(region=Region(
    edges=mdb.models['Model-1'].rootAssembly.instances['Part-1-1'].edges.getSequenceFromMask(
    mask=('[#20 ]', ), )))
mdb.jobs['Job-1'].submit(consistencyChecking=OFF)
mdb.jobs['Job-1']._Message(STARTED, {'phase': BATCHPRE_PHASE, 
    'clientHost': 'Kisers', 'handle': 0, 'jobName': 'Job-1'})
mdb.jobs['Job-1']._Message(WARNING, {'phase': BATCHPRE_PHASE, 
    'message': 'OUTPUT AT EXACT, PREDEFINED TIME POINTS WAS REQUESTED IN THIS STEP. IN ORDER TO WRITE OUTPUT AT EXACT TIME POINTS SPECIFIED, Abaqus MIGHT USE TIME INCREMENTS SMALLER THAN THE MINIMUM TIME INCREMENT ALLOWED IN THE STEP. IN ADDITION, THE NUMBER OF INCREMENTS REQUIRED TO COMPLETE THE STEP WILL IN GENERAL INCREASE.', 
    'jobName': 'Job-1'})
mdb.jobs['Job-1']._Message(WARNING, {'phase': BATCHPRE_PHASE, 
    'message': 'OUTPUT REQUEST V IS NOT AVAILABLE FOR THIS TYPE OF ANALYSIS', 
    'jobName': 'Job-1'})
mdb.jobs['Job-1']._Message(WARNING, {'phase': BATCHPRE_PHASE, 
    'message': 'THE REQUEST FOR MISES OUTPUT WILL BE REPLACED BY A REQUEST FOR S OUTPUT', 
    'jobName': 'Job-1'})
mdb.jobs['Job-1']._Message(WARNING, {'phase': BATCHPRE_PHASE, 
    'message': 'OUTPUT REQUEST LE IS NOT AVAILABLE FOR ELEMENT TYPE R2D2', 
    'jobName': 'Job-1'})
mdb.jobs['Job-1']._Message(WARNING, {'phase': BATCHPRE_PHASE, 
    'message': 'OUTPUT REQUEST PE IS NOT AVAILABLE FOR ELEMENT TYPE R2D2', 
    'jobName': 'Job-1'})
mdb.jobs['Job-1']._Message(WARNING, {'phase': BATCHPRE_PHASE, 
    'message': 'OUTPUT REQUEST PEEQ IS NOT AVAILABLE FOR ELEMENT TYPE R2D2', 
    'jobName': 'Job-1'})
mdb.jobs['Job-1']._Message(WARNING, {'phase': BATCHPRE_PHASE, 
    'message': 'OUTPUT REQUEST PEMAG IS NOT AVAILABLE FOR ELEMENT TYPE R2D2', 
    'jobName': 'Job-1'})
mdb.jobs['Job-1']._Message(WARNING, {'phase': BATCHPRE_PHASE, 
    'message': 'OUTPUT REQUEST S IS NOT AVAILABLE FOR ELEMENT TYPE R2D2', 
    'jobName': 'Job-1'})
mdb.jobs['Job-1']._Message(WARNING, {'phase': BATCHPRE_PHASE, 
    'message': 'OUTPUT REQUEST LE IS NOT AVAILABLE FOR ELEMENT TYPE MASS', 
    'jobName': 'Job-1'})
mdb.jobs['Job-1']._Message(WARNING, {'phase': BATCHPRE_PHASE, 
    'message': 'OUTPUT REQUEST PE IS NOT AVAILABLE FOR ELEMENT TYPE MASS', 
    'jobName': 'Job-1'})
mdb.jobs['Job-1']._Message(WARNING, {'phase': BATCHPRE_PHASE, 
    'message': 'OUTPUT REQUEST PEEQ IS NOT AVAILABLE FOR ELEMENT TYPE MASS', 
    'jobName': 'Job-1'})
mdb.jobs['Job-1']._Message(WARNING, {'phase': BATCHPRE_PHASE, 
    'message': 'OUTPUT REQUEST PEMAG IS NOT AVAILABLE FOR ELEMENT TYPE MASS', 
    'jobName': 'Job-1'})
mdb.jobs['Job-1']._Message(WARNING, {'phase': BATCHPRE_PHASE, 
    'message': 'OUTPUT REQUEST S IS NOT AVAILABLE FOR ELEMENT TYPE MASS', 
    'jobName': 'Job-1'})
mdb.jobs['Job-1']._Message(WARNING, {'phase': BATCHPRE_PHASE, 
    'message': 'OUTPUT REQUEST MISESMAX IS NOT AVAILABLE FOR ELEMENT TYPE R2D2', 
    'jobName': 'Job-1'})
mdb.jobs['Job-1']._Message(WARNING, {'phase': BATCHPRE_PHASE, 
    'message': 'OUTPUT REQUEST MISESMAX IS NOT AVAILABLE FOR ELEMENT TYPE MASS', 
    'jobName': 'Job-1'})
mdb.jobs['Job-1']._Message(WARNING, {'phase': BATCHPRE_PHASE, 
    'message': 'OUTPUT AT EXACT, PREDEFINED TIME POINTS WAS REQUESTED IN THIS STEP. IN ORDER TO WRITE OUTPUT AT EXACT TIME POINTS SPECIFIED, Abaqus MIGHT USE TIME INCREMENTS SMALLER THAN THE MINIMUM TIME INCREMENT ALLOWED IN THE STEP. IN ADDITION, THE NUMBER OF INCREMENTS REQUIRED TO COMPLETE THE STEP WILL IN GENERAL INCREASE.', 
    'jobName': 'Job-1'})
mdb.jobs['Job-1']._Message(WARNING, {'phase': BATCHPRE_PHASE, 
    'message': 'OUTPUT REQUEST V IS NOT AVAILABLE FOR THIS TYPE OF ANALYSIS', 
    'jobName': 'Job-1'})
mdb.jobs['Job-1']._Message(WARNING, {'phase': BATCHPRE_PHASE, 
    'message': 'THE REQUEST FOR MISES OUTPUT WILL BE REPLACED BY A REQUEST FOR S OUTPUT', 
    'jobName': 'Job-1'})
mdb.jobs['Job-1']._Message(WARNING, {'phase': BATCHPRE_PHASE, 
    'message': 'OUTPUT REQUEST LE IS NOT AVAILABLE FOR ELEMENT TYPE R2D2', 
    'jobName': 'Job-1'})
mdb.jobs['Job-1']._Message(WARNING, {'phase': BATCHPRE_PHASE, 
    'message': 'OUTPUT REQUEST PE IS NOT AVAILABLE FOR ELEMENT TYPE R2D2', 
    'jobName': 'Job-1'})
mdb.jobs['Job-1']._Message(WARNING, {'phase': BATCHPRE_PHASE, 
    'message': 'OUTPUT REQUEST PEEQ IS NOT AVAILABLE FOR ELEMENT TYPE R2D2', 
    'jobName': 'Job-1'})
mdb.jobs['Job-1']._Message(WARNING, {'phase': BATCHPRE_PHASE, 
    'message': 'OUTPUT REQUEST PEMAG IS NOT AVAILABLE FOR ELEMENT TYPE R2D2', 
    'jobName': 'Job-1'})
mdb.jobs['Job-1']._Message(WARNING, {'phase': BATCHPRE_PHASE, 
    'message': 'OUTPUT REQUEST S IS NOT AVAILABLE FOR ELEMENT TYPE R2D2', 
    'jobName': 'Job-1'})
mdb.jobs['Job-1']._Message(WARNING, {'phase': BATCHPRE_PHASE, 
    'message': 'OUTPUT REQUEST LE IS NOT AVAILABLE FOR ELEMENT TYPE MASS', 
    'jobName': 'Job-1'})
mdb.jobs['Job-1']._Message(WARNING, {'phase': BATCHPRE_PHASE, 
    'message': 'OUTPUT REQUEST PE IS NOT AVAILABLE FOR ELEMENT TYPE MASS', 
    'jobName': 'Job-1'})
mdb.jobs['Job-1']._Message(WARNING, {'phase': BATCHPRE_PHASE, 
    'message': 'OUTPUT REQUEST PEEQ IS NOT AVAILABLE FOR ELEMENT TYPE MASS', 
    'jobName': 'Job-1'})
mdb.jobs['Job-1']._Message(WARNING, {'phase': BATCHPRE_PHASE, 
    'message': 'OUTPUT REQUEST PEMAG IS NOT AVAILABLE FOR ELEMENT TYPE MASS', 
    'jobName': 'Job-1'})
mdb.jobs['Job-1']._Message(WARNING, {'phase': BATCHPRE_PHASE, 
    'message': 'OUTPUT REQUEST S IS NOT AVAILABLE FOR ELEMENT TYPE MASS', 
    'jobName': 'Job-1'})
mdb.jobs['Job-1']._Message(WARNING, {'phase': BATCHPRE_PHASE, 
    'message': 'OUTPUT REQUEST MISESMAX IS NOT AVAILABLE FOR ELEMENT TYPE R2D2', 
    'jobName': 'Job-1'})
mdb.jobs['Job-1']._Message(WARNING, {'phase': BATCHPRE_PHASE, 
    'message': 'OUTPUT REQUEST MISESMAX IS NOT AVAILABLE FOR ELEMENT TYPE MASS', 
    'jobName': 'Job-1'})
mdb.jobs['Job-1']._Message(WARNING, {'phase': BATCHPRE_PHASE, 
    'message': 'OUTPUT REQUEST CF HAS BEEN REMOVED AS THERE ARE NO APPLICABLE LOADS IN THIS STEP', 
    'jobName': 'Job-1'})
mdb.jobs['Job-1']._Message(WARNING, {'phase': BATCHPRE_PHASE, 
    'message': 'OUTPUT REQUEST CF HAS BEEN REMOVED AS THERE ARE NO APPLICABLE LOADS IN THIS STEP', 
    'jobName': 'Job-1'})
mdb.jobs['Job-1']._Message(ODB_FILE, {'phase': BATCHPRE_PHASE, 
    'file': 'C:\\temp\\work\\eyeball\\Job-1.odb', 'jobName': 'Job-1'})
mdb.jobs['Job-1']._Message(COMPLETED, {'phase': BATCHPRE_PHASE, 
    'message': 'Analysis phase complete', 'jobName': 'Job-1'})
mdb.jobs['Job-1']._Message(STARTED, {'phase': STANDARD_PHASE, 
    'clientHost': 'Kisers', 'handle': 2084, 'jobName': 'Job-1'})
mdb.jobs['Job-1']._Message(STEP, {'phase': STANDARD_PHASE, 'stepId': 1, 
    'jobName': 'Job-1'})
mdb.jobs['Job-1']._Message(ODB_FRAME, {'phase': STANDARD_PHASE, 'step': 0, 
    'frame': 0, 'jobName': 'Job-1'})
mdb.jobs['Job-1']._Message(MEMORY_ESTIMATE, {'phase': STANDARD_PHASE, 
    'memory': 28.0, 'jobName': 'Job-1'})
mdb.jobs['Job-1']._Message(PHYSICAL_MEMORY, {'phase': STANDARD_PHASE, 
    'physical_memory': 16291.0, 'jobName': 'Job-1'})
mdb.jobs['Job-1']._Message(MINIMUM_MEMORY, {'minimum_memory': 19.0, 
    'phase': STANDARD_PHASE, 'jobName': 'Job-1'})
mdb.jobs['Job-1']._Message(WARNING, {'phase': STANDARD_PHASE, 
    'message': 'There is zero MOMENT everywhere in the model based on the default criterion. please check the value of the average MOMENT during the current iteration to verify that the MOMENT is small enough to be treated as zero. if not, please use the solution controls to reset the criterion for zero MOMENT.', 
    'jobName': 'Job-1'})
mdb.jobs['Job-1']._Message(WARNING, {'phase': STANDARD_PHASE, 
    'message': 'There is zero MOMENT everywhere in the model based on the default criterion. please check the value of the average MOMENT during the current iteration to verify that the MOMENT is small enough to be treated as zero. if not, please use the solution controls to reset the criterion for zero MOMENT.', 
    'jobName': 'Job-1'})
mdb.jobs['Job-1']._Message(WARNING, {'phase': STANDARD_PHASE, 
    'message': 'There is zero MOMENT everywhere in the model based on the default criterion. please check the value of the average MOMENT during the current iteration to verify that the MOMENT is small enough to be treated as zero. if not, please use the solution controls to reset the criterion for zero MOMENT.', 
    'jobName': 'Job-1'})
mdb.jobs['Job-1']._Message(WARNING, {'phase': STANDARD_PHASE, 
    'message': 'There is zero MOMENT everywhere in the model based on the default criterion. please check the value of the average MOMENT during the current iteration to verify that the MOMENT is small enough to be treated as zero. if not, please use the solution controls to reset the criterion for zero MOMENT.', 
    'jobName': 'Job-1'})
mdb.jobs['Job-1']._Message(STATUS, {'totalTime': 0.01, 'increment': 1, 
    'attempts': 1, 'iterations': 4, 'phase': STANDARD_PHASE, 
    'timeIncrement': 0.01, 'stepTime': 0.01, 'step': 1, 'jobName': 'Job-1', 
    'severe': 0, 'equilibrium': 4})
mdb.jobs['Job-1']._Message(WARNING, {'phase': STANDARD_PHASE, 
    'message': 'There is zero MOMENT everywhere in the model based on the default criterion. please check the value of the average MOMENT during the current iteration to verify that the MOMENT is small enough to be treated as zero. if not, please use the solution controls to reset the criterion for zero MOMENT.', 
    'jobName': 'Job-1'})
mdb.jobs['Job-1']._Message(WARNING, {'phase': STANDARD_PHASE, 
    'message': 'There is zero MOMENT everywhere in the model based on the default criterion. please check the value of the average MOMENT during the current iteration to verify that the MOMENT is small enough to be treated as zero. if not, please use the solution controls to reset the criterion for zero MOMENT.', 
    'jobName': 'Job-1'})
mdb.jobs['Job-1']._Message(STATUS, {'totalTime': 0.02, 'increment': 2, 
    'attempts': 1, 'iterations': 2, 'phase': STANDARD_PHASE, 
    'timeIncrement': 0.01, 'stepTime': 0.02, 'step': 1, 'jobName': 'Job-1', 
    'severe': 0, 'equilibrium': 2})
mdb.jobs['Job-1']._Message(WARNING, {'phase': STANDARD_PHASE, 
    'message': 'There is zero MOMENT everywhere in the model based on the default criterion. please check the value of the average MOMENT during the current iteration to verify that the MOMENT is small enough to be treated as zero. if not, please use the solution controls to reset the criterion for zero MOMENT.', 
    'jobName': 'Job-1'})
mdb.jobs['Job-1']._Message(WARNING, {'phase': STANDARD_PHASE, 
    'message': 'There is zero MOMENT everywhere in the model based on the default criterion. please check the value of the average MOMENT during the current iteration to verify that the MOMENT is small enough to be treated as zero. if not, please use the solution controls to reset the criterion for zero MOMENT.', 
    'jobName': 'Job-1'})
mdb.jobs['Job-1']._Message(STATUS, {'totalTime': 0.035, 'increment': 3, 
    'attempts': 1, 'iterations': 2, 'phase': STANDARD_PHASE, 
    'timeIncrement': 0.015, 'stepTime': 0.035, 'step': 1, 'jobName': 'Job-1', 
    'severe': 0, 'equilibrium': 2})
mdb.jobs['Job-1']._Message(WARNING, {'phase': STANDARD_PHASE, 
    'message': 'There is zero MOMENT everywhere in the model based on the default criterion. please check the value of the average MOMENT during the current iteration to verify that the MOMENT is small enough to be treated as zero. if not, please use the solution controls to reset the criterion for zero MOMENT.', 
    'jobName': 'Job-1'})
mdb.jobs['Job-1']._Message(STATUS, {'totalTime': 0.0575, 'increment': 4, 
    'attempts': 1, 'iterations': 1, 'phase': STANDARD_PHASE, 
    'timeIncrement': 0.0225, 'stepTime': 0.0575, 'step': 1, 'jobName': 'Job-1', 
    'severe': 0, 'equilibrium': 1})
mdb.jobs['Job-1']._Message(WARNING, {'phase': STANDARD_PHASE, 
    'message': 'There is zero MOMENT everywhere in the model based on the default criterion. please check the value of the average MOMENT during the current iteration to verify that the MOMENT is small enough to be treated as zero. if not, please use the solution controls to reset the criterion for zero MOMENT.', 
    'jobName': 'Job-1'})
mdb.jobs['Job-1']._Message(STATUS, {'totalTime': 0.09125, 'increment': 5, 
    'attempts': 1, 'iterations': 1, 'phase': STANDARD_PHASE, 
    'timeIncrement': 0.03375, 'stepTime': 0.09125, 'step': 1, 
    'jobName': 'Job-1', 'severe': 0, 'equilibrium': 1})
mdb.jobs['Job-1']._Message(WARNING, {'phase': STANDARD_PHASE, 
    'message': 'There is zero MOMENT everywhere in the model based on the default criterion. please check the value of the average MOMENT during the current iteration to verify that the MOMENT is small enough to be treated as zero. if not, please use the solution controls to reset the criterion for zero MOMENT.', 
    'jobName': 'Job-1'})
mdb.jobs['Job-1']._Message(STATUS, {'totalTime': 0.1, 'increment': 6, 
    'attempts': 1, 'iterations': 1, 'phase': STANDARD_PHASE, 
    'timeIncrement': 0.00875, 'stepTime': 0.1, 'step': 1, 'jobName': 'Job-1', 
    'severe': 0, 'equilibrium': 1})
mdb.jobs['Job-1']._Message(ODB_FRAME, {'phase': STANDARD_PHASE, 'step': 0, 
    'frame': 1, 'jobName': 'Job-1'})
mdb.jobs['Job-1']._Message(WARNING, {'phase': STANDARD_PHASE, 
    'message': 'There is zero MOMENT everywhere in the model based on the default criterion. please check the value of the average MOMENT during the current iteration to verify that the MOMENT is small enough to be treated as zero. if not, please use the solution controls to reset the criterion for zero MOMENT.', 
    'jobName': 'Job-1'})
mdb.jobs['Job-1']._Message(WARNING, {'phase': STANDARD_PHASE, 
    'message': 'There is zero MOMENT everywhere in the model based on the default criterion. please check the value of the average MOMENT during the current iteration to verify that the MOMENT is small enough to be treated as zero. if not, please use the solution controls to reset the criterion for zero MOMENT.', 
    'jobName': 'Job-1'})
mdb.jobs['Job-1']._Message(STATUS, {'totalTime': 0.1759375, 'increment': 7, 
    'attempts': 1, 'iterations': 2, 'phase': STANDARD_PHASE, 
    'timeIncrement': 0.0759375, 'stepTime': 0.1759375, 'step': 1, 
    'jobName': 'Job-1', 'severe': 0, 'equilibrium': 2})
mdb.jobs['Job-1']._Message(WARNING, {'phase': STANDARD_PHASE, 
    'message': 'There is zero MOMENT everywhere in the model based on the default criterion. please check the value of the average MOMENT during the current iteration to verify that the MOMENT is small enough to be treated as zero. if not, please use the solution controls to reset the criterion for zero MOMENT.', 
    'jobName': 'Job-1'})
mdb.jobs['Job-1']._Message(STATUS, {'totalTime': 0.2, 'increment': 8, 
    'attempts': 1, 'iterations': 1, 'phase': STANDARD_PHASE, 
    'timeIncrement': 0.0240625, 'stepTime': 0.2, 'step': 1, 'jobName': 'Job-1', 
    'severe': 0, 'equilibrium': 1})
mdb.jobs['Job-1']._Message(ODB_FRAME, {'phase': STANDARD_PHASE, 'step': 0, 
    'frame': 2, 'jobName': 'Job-1'})
mdb.jobs['Job-1']._Message(WARNING, {'phase': STANDARD_PHASE, 
    'message': 'There is zero MOMENT everywhere in the model based on the default criterion. please check the value of the average MOMENT during the current iteration to verify that the MOMENT is small enough to be treated as zero. if not, please use the solution controls to reset the criterion for zero MOMENT.', 
    'jobName': 'Job-1'})
mdb.jobs['Job-1']._Message(WARNING, {'phase': STANDARD_PHASE, 
    'message': 'There is zero MOMENT everywhere in the model based on the default criterion. please check the value of the average MOMENT during the current iteration to verify that the MOMENT is small enough to be treated as zero. if not, please use the solution controls to reset the criterion for zero MOMENT.', 
    'jobName': 'Job-1'})
mdb.jobs['Job-1']._Message(STATUS, {'totalTime': 0.3, 'increment': 9, 
    'attempts': 1, 'iterations': 2, 'phase': STANDARD_PHASE, 
    'timeIncrement': 0.1, 'stepTime': 0.3, 'step': 1, 'jobName': 'Job-1', 
    'severe': 0, 'equilibrium': 2})
mdb.jobs['Job-1']._Message(ODB_FRAME, {'phase': STANDARD_PHASE, 'step': 0, 
    'frame': 3, 'jobName': 'Job-1'})
mdb.jobs['Job-1']._Message(WARNING, {'phase': STANDARD_PHASE, 
    'message': 'There is zero MOMENT everywhere in the model based on the default criterion. please check the value of the average MOMENT during the current iteration to verify that the MOMENT is small enough to be treated as zero. if not, please use the solution controls to reset the criterion for zero MOMENT.', 
    'jobName': 'Job-1'})
mdb.jobs['Job-1']._Message(WARNING, {'phase': STANDARD_PHASE, 
    'message': 'There is zero MOMENT everywhere in the model based on the default criterion. please check the value of the average MOMENT during the current iteration to verify that the MOMENT is small enough to be treated as zero. if not, please use the solution controls to reset the criterion for zero MOMENT.', 
    'jobName': 'Job-1'})
mdb.jobs['Job-1']._Message(STATUS, {'totalTime': 0.4, 'increment': 10, 
    'attempts': 1, 'iterations': 2, 'phase': STANDARD_PHASE, 
    'timeIncrement': 0.1, 'stepTime': 0.4, 'step': 1, 'jobName': 'Job-1', 
    'severe': 0, 'equilibrium': 2})
mdb.jobs['Job-1']._Message(ODB_FRAME, {'phase': STANDARD_PHASE, 'step': 0, 
    'frame': 4, 'jobName': 'Job-1'})
mdb.jobs['Job-1']._Message(WARNING, {'phase': STANDARD_PHASE, 
    'message': 'There is zero MOMENT everywhere in the model based on the default criterion. please check the value of the average MOMENT during the current iteration to verify that the MOMENT is small enough to be treated as zero. if not, please use the solution controls to reset the criterion for zero MOMENT.', 
    'jobName': 'Job-1'})
mdb.jobs['Job-1']._Message(WARNING, {'phase': STANDARD_PHASE, 
    'message': 'There is zero MOMENT everywhere in the model based on the default criterion. please check the value of the average MOMENT during the current iteration to verify that the MOMENT is small enough to be treated as zero. if not, please use the solution controls to reset the criterion for zero MOMENT.', 
    'jobName': 'Job-1'})
mdb.jobs['Job-1']._Message(STATUS, {'totalTime': 0.5, 'increment': 11, 
    'attempts': 1, 'iterations': 2, 'phase': STANDARD_PHASE, 
    'timeIncrement': 0.1, 'stepTime': 0.5, 'step': 1, 'jobName': 'Job-1', 
    'severe': 0, 'equilibrium': 2})
mdb.jobs['Job-1']._Message(ODB_FRAME, {'phase': STANDARD_PHASE, 'step': 0, 
    'frame': 5, 'jobName': 'Job-1'})
mdb.jobs['Job-1']._Message(WARNING, {'phase': STANDARD_PHASE, 
    'message': 'There is zero MOMENT everywhere in the model based on the default criterion. please check the value of the average MOMENT during the current iteration to verify that the MOMENT is small enough to be treated as zero. if not, please use the solution controls to reset the criterion for zero MOMENT.', 
    'jobName': 'Job-1'})
mdb.jobs['Job-1']._Message(WARNING, {'phase': STANDARD_PHASE, 
    'message': 'There is zero MOMENT everywhere in the model based on the default criterion. please check the value of the average MOMENT during the current iteration to verify that the MOMENT is small enough to be treated as zero. if not, please use the solution controls to reset the criterion for zero MOMENT.', 
    'jobName': 'Job-1'})
mdb.jobs['Job-1']._Message(STATUS, {'totalTime': 0.6, 'increment': 12, 
    'attempts': 1, 'iterations': 2, 'phase': STANDARD_PHASE, 
    'timeIncrement': 0.1, 'stepTime': 0.6, 'step': 1, 'jobName': 'Job-1', 
    'severe': 0, 'equilibrium': 2})
mdb.jobs['Job-1']._Message(ODB_FRAME, {'phase': STANDARD_PHASE, 'step': 0, 
    'frame': 6, 'jobName': 'Job-1'})
mdb.jobs['Job-1']._Message(WARNING, {'phase': STANDARD_PHASE, 
    'message': 'There is zero MOMENT everywhere in the model based on the default criterion. please check the value of the average MOMENT during the current iteration to verify that the MOMENT is small enough to be treated as zero. if not, please use the solution controls to reset the criterion for zero MOMENT.', 
    'jobName': 'Job-1'})
mdb.jobs['Job-1']._Message(WARNING, {'phase': STANDARD_PHASE, 
    'message': 'There is zero MOMENT everywhere in the model based on the default criterion. please check the value of the average MOMENT during the current iteration to verify that the MOMENT is small enough to be treated as zero. if not, please use the solution controls to reset the criterion for zero MOMENT.', 
    'jobName': 'Job-1'})
mdb.jobs['Job-1']._Message(STATUS, {'totalTime': 0.7, 'increment': 13, 
    'attempts': 1, 'iterations': 2, 'phase': STANDARD_PHASE, 
    'timeIncrement': 0.1, 'stepTime': 0.7, 'step': 1, 'jobName': 'Job-1', 
    'severe': 0, 'equilibrium': 2})
mdb.jobs['Job-1']._Message(ODB_FRAME, {'phase': STANDARD_PHASE, 'step': 0, 
    'frame': 7, 'jobName': 'Job-1'})
mdb.jobs['Job-1']._Message(WARNING, {'phase': STANDARD_PHASE, 
    'message': 'There is zero MOMENT everywhere in the model based on the default criterion. please check the value of the average MOMENT during the current iteration to verify that the MOMENT is small enough to be treated as zero. if not, please use the solution controls to reset the criterion for zero MOMENT.', 
    'jobName': 'Job-1'})
mdb.jobs['Job-1']._Message(WARNING, {'phase': STANDARD_PHASE, 
    'message': 'There is zero MOMENT everywhere in the model based on the default criterion. please check the value of the average MOMENT during the current iteration to verify that the MOMENT is small enough to be treated as zero. if not, please use the solution controls to reset the criterion for zero MOMENT.', 
    'jobName': 'Job-1'})
mdb.jobs['Job-1']._Message(STATUS, {'totalTime': 0.8, 'increment': 14, 
    'attempts': 1, 'iterations': 2, 'phase': STANDARD_PHASE, 
    'timeIncrement': 0.1, 'stepTime': 0.8, 'step': 1, 'jobName': 'Job-1', 
    'severe': 0, 'equilibrium': 2})
mdb.jobs['Job-1']._Message(ODB_FRAME, {'phase': STANDARD_PHASE, 'step': 0, 
    'frame': 8, 'jobName': 'Job-1'})
mdb.jobs['Job-1']._Message(WARNING, {'phase': STANDARD_PHASE, 
    'message': 'There is zero MOMENT everywhere in the model based on the default criterion. please check the value of the average MOMENT during the current iteration to verify that the MOMENT is small enough to be treated as zero. if not, please use the solution controls to reset the criterion for zero MOMENT.', 
    'jobName': 'Job-1'})
mdb.jobs['Job-1']._Message(WARNING, {'phase': STANDARD_PHASE, 
    'message': 'There is zero MOMENT everywhere in the model based on the default criterion. please check the value of the average MOMENT during the current iteration to verify that the MOMENT is small enough to be treated as zero. if not, please use the solution controls to reset the criterion for zero MOMENT.', 
    'jobName': 'Job-1'})
mdb.jobs['Job-1']._Message(STATUS, {'totalTime': 0.9, 'increment': 15, 
    'attempts': 1, 'iterations': 2, 'phase': STANDARD_PHASE, 
    'timeIncrement': 0.1, 'stepTime': 0.9, 'step': 1, 'jobName': 'Job-1', 
    'severe': 0, 'equilibrium': 2})
mdb.jobs['Job-1']._Message(ODB_FRAME, {'phase': STANDARD_PHASE, 'step': 0, 
    'frame': 9, 'jobName': 'Job-1'})
mdb.jobs['Job-1']._Message(ODB_FRAME, {'phase': STANDARD_PHASE, 'step': 0, 
    'frame': 10, 'jobName': 'Job-1'})
mdb.jobs['Job-1']._Message(STATUS, {'totalTime': 1.0, 'increment': 16, 
    'attempts': 1, 'iterations': 2, 'phase': STANDARD_PHASE, 
    'timeIncrement': 0.1, 'stepTime': 1.0, 'step': 1, 'jobName': 'Job-1', 
    'severe': 0, 'equilibrium': 2})
mdb.jobs['Job-1']._Message(END_STEP, {'phase': STANDARD_PHASE, 'stepId': 1, 
    'jobName': 'Job-1'})
mdb.jobs['Job-1']._Message(STEP, {'phase': STANDARD_PHASE, 'stepId': 2, 
    'jobName': 'Job-1'})
mdb.jobs['Job-1']._Message(ODB_FRAME, {'phase': STANDARD_PHASE, 'step': 1, 
    'frame': 0, 'jobName': 'Job-1'})
mdb.jobs['Job-1']._Message(MEMORY_ESTIMATE, {'phase': STANDARD_PHASE, 
    'memory': 27.0, 'jobName': 'Job-1'})
mdb.jobs['Job-1']._Message(PHYSICAL_MEMORY, {'phase': STANDARD_PHASE, 
    'physical_memory': 16291.0, 'jobName': 'Job-1'})
mdb.jobs['Job-1']._Message(MINIMUM_MEMORY, {'minimum_memory': 19.0, 
    'phase': STANDARD_PHASE, 'jobName': 'Job-1'})
mdb.jobs['Job-1']._Message(STATUS, {'totalTime': 1.1, 'increment': 1, 
    'attempts': 1, 'iterations': 7, 'phase': STANDARD_PHASE, 
    'timeIncrement': 0.1, 'stepTime': 0.1, 'step': 2, 'jobName': 'Job-1', 
    'severe': 6, 'equilibrium': 1})
mdb.jobs['Job-1']._Message(ODB_FRAME, {'phase': STANDARD_PHASE, 'step': 1, 
    'frame': 1, 'jobName': 'Job-1'})
mdb.jobs['Job-1']._Message(STATUS, {'totalTime': 1.2, 'increment': 2, 
    'attempts': 1, 'iterations': 3, 'phase': STANDARD_PHASE, 
    'timeIncrement': 0.1, 'stepTime': 0.2, 'step': 2, 'jobName': 'Job-1', 
    'severe': 0, 'equilibrium': 3})
mdb.jobs['Job-1']._Message(ODB_FRAME, {'phase': STANDARD_PHASE, 'step': 1, 
    'frame': 2, 'jobName': 'Job-1'})
mdb.jobs['Job-1']._Message(STATUS, {'totalTime': 1.3, 'increment': 3, 
    'attempts': 1, 'iterations': 2, 'phase': STANDARD_PHASE, 
    'timeIncrement': 0.1, 'stepTime': 0.3, 'step': 2, 'jobName': 'Job-1', 
    'severe': 0, 'equilibrium': 2})
mdb.jobs['Job-1']._Message(ODB_FRAME, {'phase': STANDARD_PHASE, 'step': 1, 
    'frame': 3, 'jobName': 'Job-1'})
mdb.jobs['Job-1']._Message(STATUS, {'totalTime': 1.4, 'increment': 4, 
    'attempts': 1, 'iterations': 5, 'phase': STANDARD_PHASE, 
    'timeIncrement': 0.1, 'stepTime': 0.4, 'step': 2, 'jobName': 'Job-1', 
    'severe': 4, 'equilibrium': 1})
mdb.jobs['Job-1']._Message(ODB_FRAME, {'phase': STANDARD_PHASE, 'step': 1, 
    'frame': 4, 'jobName': 'Job-1'})
mdb.jobs['Job-1']._Message(STATUS, {'totalTime': 1.5, 'increment': 5, 
    'attempts': 1, 'iterations': 5, 'phase': STANDARD_PHASE, 
    'timeIncrement': 0.1, 'stepTime': 0.5, 'step': 2, 'jobName': 'Job-1', 
    'severe': 4, 'equilibrium': 1})
mdb.jobs['Job-1']._Message(ODB_FRAME, {'phase': STANDARD_PHASE, 'step': 1, 
    'frame': 5, 'jobName': 'Job-1'})
mdb.jobs['Job-1']._Message(STATUS, {'totalTime': 1.6, 'increment': 6, 
    'attempts': 1, 'iterations': 5, 'phase': STANDARD_PHASE, 
    'timeIncrement': 0.1, 'stepTime': 0.6, 'step': 2, 'jobName': 'Job-1', 
    'severe': 3, 'equilibrium': 2})
mdb.jobs['Job-1']._Message(ODB_FRAME, {'phase': STANDARD_PHASE, 'step': 1, 
    'frame': 6, 'jobName': 'Job-1'})
mdb.jobs['Job-1']._Message(STATUS, {'totalTime': 1.7, 'increment': 7, 
    'attempts': 1, 'iterations': 5, 'phase': STANDARD_PHASE, 
    'timeIncrement': 0.1, 'stepTime': 0.7, 'step': 2, 'jobName': 'Job-1', 
    'severe': 4, 'equilibrium': 1})
mdb.jobs['Job-1']._Message(ODB_FRAME, {'phase': STANDARD_PHASE, 'step': 1, 
    'frame': 7, 'jobName': 'Job-1'})
mdb.jobs['Job-1']._Message(STATUS, {'totalTime': 1.8, 'increment': 8, 
    'attempts': 1, 'iterations': 6, 'phase': STANDARD_PHASE, 
    'timeIncrement': 0.1, 'stepTime': 0.8, 'step': 2, 'jobName': 'Job-1', 
    'severe': 5, 'equilibrium': 1})
mdb.jobs['Job-1']._Message(ODB_FRAME, {'phase': STANDARD_PHASE, 'step': 1, 
    'frame': 8, 'jobName': 'Job-1'})
mdb.jobs['Job-1']._Message(STATUS, {'totalTime': 1.9, 'increment': 9, 
    'attempts': 1, 'iterations': 5, 'phase': STANDARD_PHASE, 
    'timeIncrement': 0.1, 'stepTime': 0.9, 'step': 2, 'jobName': 'Job-1', 
    'severe': 4, 'equilibrium': 1})
mdb.jobs['Job-1']._Message(ODB_FRAME, {'phase': STANDARD_PHASE, 'step': 1, 
    'frame': 9, 'jobName': 'Job-1'})
mdb.jobs['Job-1']._Message(ODB_FRAME, {'phase': STANDARD_PHASE, 'step': 1, 
    'frame': 10, 'jobName': 'Job-1'})
mdb.jobs['Job-1']._Message(STATUS, {'totalTime': 2.0, 'increment': 10, 
    'attempts': 1, 'iterations': 4, 'phase': STANDARD_PHASE, 
    'timeIncrement': 0.1, 'stepTime': 1.0, 'step': 2, 'jobName': 'Job-1', 
    'severe': 3, 'equilibrium': 1})
mdb.jobs['Job-1']._Message(END_STEP, {'phase': STANDARD_PHASE, 'stepId': 2, 
    'jobName': 'Job-1'})
mdb.jobs['Job-1']._Message(COMPLETED, {'phase': STANDARD_PHASE, 
    'message': 'Analysis phase complete', 'jobName': 'Job-1'})
mdb.jobs['Job-1']._Message(JOB_COMPLETED, {'jobName': 'Job-1', 
    'time': 'Fri Oct 18 17:14:10 2024'})
mdb.models['Model-1'].amplitudes['Amp-1'].setValues(data=((0.0, 0.0), (1.0, 
    1.0), (2.0, 0.1)), smooth=SOLVER_DEFAULT, timeSpan=STEP)
mdb.models['Model-1'].parts['Part-1'].deleteMesh(regions=
    mdb.models['Model-1'].parts['Part-1'].faces.getSequenceFromMask(('[#3 ]', 
    ), ))
mdb.models['Model-1'].ConstrainedSketch(gridSpacing=1.62, name='__profile__', 
    sheetSize=65.04, transform=
    mdb.models['Model-1'].parts['Part-1'].MakeSketchTransform(
    sketchPlane=mdb.models['Model-1'].parts['Part-1'].faces[1], 
    sketchPlaneSide=SIDE1, sketchOrientation=RIGHT, origin=(-1.822348, 
    -0.018601, 0.0)))
mdb.models['Model-1'].parts['Part-1'].projectReferencesOntoSketch(filter=
    COPLANAR_EDGES, sketch=mdb.models['Model-1'].sketches['__profile__'])
mdb.models['Model-1'].rootAssembly.regenerate()
mdb.models['Model-1'].ConstrainedSketch(gridSpacing=1.62, name='__profile__', 
    sheetSize=65.04, transform=
    mdb.models['Model-1'].parts['Part-1'].MakeSketchTransform(
    sketchPlane=mdb.models['Model-1'].parts['Part-1'].faces[1], 
    sketchPlaneSide=SIDE1, sketchOrientation=RIGHT, origin=(-1.822348, 
    -0.018601, 0.0)))
mdb.models['Model-1'].parts['Part-1'].projectReferencesOntoSketch(filter=
    COPLANAR_EDGES, sketch=mdb.models['Model-1'].sketches['__profile__'])
mdb.models['Model-1'].sketches['__profile__'].CircleByCenterPerimeter(center=(
    1.822348, 0.018601), point1=(9.30644879470104, 8.75005192723743))
del mdb.models['Model-1'].sketches['__profile__']
mdb.models['Model-1'].ConstrainedSketch(name='__profile__', sheetSize=200.0)
mdb.models['Model-1'].sketches['__profile__'].CircleByCenterPerimeter(center=(
    1.82, 0.02), point1=(30.0, 22.5))
mdb.models['Model-1'].sketches['__profile__'].ObliqueDimension(textPoint=(
    47.9069595336914, -13.2461528778076), value=11.6, vertex1=
    mdb.models['Model-1'].sketches['__profile__'].vertices[0], vertex2=
    mdb.models['Model-1'].sketches['__profile__'].vertices[1])
mdb.models['Model-1'].sketches['__profile__'].Line(point1=(2.5, 
    11.6000518133555), point2=(2.5, -11.560051813256))
mdb.models['Model-1'].sketches['__profile__'].VerticalConstraint(addUndoState=
    False, entity=mdb.models['Model-1'].sketches['__profile__'].geometry[3])
mdb.models['Model-1'].sketches['__profile__'].CoincidentConstraint(
    addUndoState=False, entity1=
    mdb.models['Model-1'].sketches['__profile__'].vertices[2], entity2=
    mdb.models['Model-1'].sketches['__profile__'].geometry[2])
mdb.models['Model-1'].sketches['__profile__'].CoincidentConstraint(
    addUndoState=False, entity1=
    mdb.models['Model-1'].sketches['__profile__'].vertices[3], entity2=
    mdb.models['Model-1'].sketches['__profile__'].geometry[2])
mdb.models['Model-1'].sketches['__profile__'].autoTrimCurve(curve1=
    mdb.models['Model-1'].sketches['__profile__'].geometry[2], point1=(
    -6.55229949951172, 7.43076705932617))
mdb.models['Model-1'].sketches['__profile__'].autoTrimCurve(curve1=
    mdb.models['Model-1'].sketches['__profile__'].geometry[3], point1=(
    2.57794189453125, 6.24615478515625))
mdb.models['Model-1'].Part(dimensionality=TWO_D_PLANAR, name='Part-3', type=
    DISCRETE_RIGID_SURFACE)
mdb.models['Model-1'].parts['Part-3'].BaseWire(sketch=
    mdb.models['Model-1'].sketches['__profile__'])
del mdb.models['Model-1'].sketches['__profile__']
mdb.models['Model-1'].rootAssembly.Instance(dependent=ON, name='Part-3-1', 
    part=mdb.models['Model-1'].parts['Part-3'])
mdb.models['Model-1'].rootAssembly.translate(instanceList=('Part-3-1', ), 
    vector=(-1.82, -0.02, 0.0))
mdb.models['Model-1'].parts['Part-3'].ReferencePoint(point=
    mdb.models['Model-1'].parts['Part-3'].InterestingPoint(
    mdb.models['Model-1'].parts['Part-3'].edges[1], MIDDLE))
mdb.models['Model-1'].rootAssembly.regenerate()
mdb.models['Model-1'].SurfaceToSurfaceContactStd(adjustMethod=NONE, 
    clearanceRegion=None, createStepName='Initial', datumAxis=None, 
    initialClearance=OMIT, interactionProperty='IntProp-1', main=Region(
    side1Edges=mdb.models['Model-1'].rootAssembly.instances['Part-3-1'].edges.getSequenceFromMask(
    mask=('[#3 ]', ), )), name='Int-2', secondary=Region(
    side1Edges=mdb.models['Model-1'].rootAssembly.instances['Part-1-1'].edges.getSequenceFromMask(
    mask=('[#1c00 ]', ), )), sliding=FINITE, thickness=ON)
mdb.models['Model-1'].boundaryConditions['BC-1'].setValues(region=Region(
    referencePoints=(
    mdb.models['Model-1'].rootAssembly.instances['Part-3-1'].referencePoints[2], 
    )))
mdb.models['Model-1'].parts['Part-3'].seedPart(deviationFactor=0.1, 
    minSizeFactor=0.1, size=0.4)
mdb.models['Model-1'].parts['Part-3'].generateMesh()
mdb.models['Model-1'].parts['Part-1'].generateMesh()
mdb.models['Model-1'].rootAssembly.regenerate()
mdb.models['Model-1'].ConstrainedSketch(name='__edit__', objectToCopy=
    mdb.models['Model-1'].parts['Part-3'].features['Wire-1'].sketch)
mdb.models['Model-1'].parts['Part-3'].projectReferencesOntoSketch(filter=
    COPLANAR_EDGES, sketch=mdb.models['Model-1'].sketches['__edit__'], 
    upToFeature=mdb.models['Model-1'].parts['Part-3'].features['Wire-1'])
mdb.models['Model-1'].sketches['__edit__'].CircleByCenterPerimeter(center=(
    1.82, 0.02), point1=(2.5, 11.6000518133556))
mdb.models['Model-1'].sketches['__edit__'].Line(point1=(0.0, 11.4763344923235), 
    point2=(0.0, -11.4363344924059))
mdb.models['Model-1'].sketches['__edit__'].VerticalConstraint(addUndoState=
    False, entity=mdb.models['Model-1'].sketches['__edit__'].geometry[7])
mdb.models['Model-1'].sketches['__edit__'].CoincidentConstraint(addUndoState=
    False, entity1=mdb.models['Model-1'].sketches['__edit__'].vertices[6], 
    entity2=mdb.models['Model-1'].sketches['__edit__'].geometry[6])
mdb.models['Model-1'].sketches['__edit__'].CoincidentConstraint(addUndoState=
    False, entity1=mdb.models['Model-1'].sketches['__edit__'].vertices[7], 
    entity2=mdb.models['Model-1'].sketches['__edit__'].geometry[6])
mdb.models['Model-1'].sketches['__edit__'].autoTrimCurve(curve1=
    mdb.models['Model-1'].sketches['__edit__'].geometry[6], point1=(
    -9.37663555145264, 3.76124715805054))
mdb.models['Model-1'].sketches['__edit__'].autoTrimCurve(curve1=
    mdb.models['Model-1'].sketches['__edit__'].geometry[7], point1=(
    0.0643243789672852, 4.06054639816284))
mdb.models['Model-1'].sketches['__edit__'].autoTrimCurve(curve1=
    mdb.models['Model-1'].sketches['__edit__'].geometry[4], point1=(
    4.01982402801514, 11.4682159423828))
mdb.models['Model-1'].sketches['__edit__'].autoTrimCurve(curve1=
    mdb.models['Model-1'].sketches['__edit__'].geometry[5], point1=(
    12.2293539047241, 5.4822211265564))
mdb.models['Model-1'].parts['Part-3'].features['Wire-1'].setValues(sketch=
    mdb.models['Model-1'].sketches['__edit__'])
del mdb.models['Model-1'].sketches['__edit__']
mdb.models['Model-1'].parts['Part-3'].regenerate()
#* FeatureError: Regeneration failed
del mdb.models['Model-1'].parts['Part-3'].features['RP']
mdb.models['Model-1'].parts['Part-3'].ReferencePoint(point=
    mdb.models['Model-1'].parts['Part-3'].InterestingPoint(
    mdb.models['Model-1'].parts['Part-3'].edges[1], MIDDLE))
mdb.models['Model-1'].rootAssembly.regenerate()
mdb.models['Model-1'].interactions['Int-2'].setValues(adjustMethod=NONE, 
    bondingSet=None, contactTracking=TWO_CONFIG, enforcement=SURFACE_TO_SURFACE
    , initialClearance=OMIT, main=Region(
    side1Edges=mdb.models['Model-1'].rootAssembly.instances['Part-3-1'].edges.getSequenceFromMask(
    mask=('[#3 ]', ), )), sliding=FINITE, thickness=ON)
mdb.models['Model-1'].boundaryConditions['BC-1'].setValues(region=Region(
    referencePoints=(
    mdb.models['Model-1'].rootAssembly.instances['Part-3-1'].referencePoints[4], 
    )))
mdb.models['Model-1'].parts['Part-3'].generateMesh()
mdb.models['Model-1'].ConstrainedSketch(name='__edit__', objectToCopy=
    mdb.models['Model-1'].parts['Part-3'].features['Wire-1'].sketch)
mdb.models['Model-1'].parts['Part-3'].projectReferencesOntoSketch(filter=
    COPLANAR_EDGES, sketch=mdb.models['Model-1'].sketches['__edit__'], 
    upToFeature=mdb.models['Model-1'].parts['Part-3'].features['Wire-1'])
mdb.models['Model-1'].sketches['__edit__'].delete(objectList=(
    mdb.models['Model-1'].sketches['__edit__'].geometry[9], ))
mdb.models['Model-1'].sketches['__edit__'].delete(objectList=(
    mdb.models['Model-1'].sketches['__edit__'].geometry[8], ))
del mdb.models['Model-1'].sketches['__edit__']
mdb.models['Model-1'].ConstrainedSketch(name='__edit__', objectToCopy=
    mdb.models['Model-1'].parts['Part-3'].features['Wire-1'].sketch)
mdb.models['Model-1'].parts['Part-3'].projectReferencesOntoSketch(filter=
    COPLANAR_EDGES, sketch=mdb.models['Model-1'].sketches['__edit__'], 
    upToFeature=mdb.models['Model-1'].parts['Part-3'].features['Wire-1'])
mdb.models['Model-1'].sketches['__edit__'].delete(objectList=(
    mdb.models['Model-1'].sketches['__edit__'].geometry[8], 
    mdb.models['Model-1'].sketches['__edit__'].geometry[9]))
mdb.models['Model-1'].sketches['__edit__'].CircleByCenterPerimeter(center=(
    1.82, 0.02), point1=(5.0, 12.5))
mdb.models['Model-1'].sketches['__edit__'].ObliqueDimension(textPoint=(
    27.4849128723145, -4.70578622817993), value=11.6, vertex1=
    mdb.models['Model-1'].sketches['__edit__'].vertices[8], vertex2=
    mdb.models['Model-1'].sketches['__edit__'].vertices[9])
mdb.models['Model-1'].parts['Part-3'].features['Wire-1'].setValues(sketch=
    mdb.models['Model-1'].sketches['__edit__'])
del mdb.models['Model-1'].sketches['__edit__']
mdb.models['Model-1'].ConstrainedSketch(name='__edit__', objectToCopy=
    mdb.models['Model-1'].parts['Part-3'].features['Wire-1'].sketch)
mdb.models['Model-1'].parts['Part-3'].projectReferencesOntoSketch(filter=
    COPLANAR_EDGES, sketch=mdb.models['Model-1'].sketches['__edit__'], 
    upToFeature=mdb.models['Model-1'].parts['Part-3'].features['Wire-1'])
mdb.models['Model-1'].sketches['__edit__'].Line(point1=(0.0, 11.4763344923235), 
    point2=(0.0, -11.4363344924059))
mdb.models['Model-1'].sketches['__edit__'].VerticalConstraint(addUndoState=
    False, entity=mdb.models['Model-1'].sketches['__edit__'].geometry[11])
mdb.models['Model-1'].sketches['__edit__'].CoincidentConstraint(addUndoState=
    False, entity1=mdb.models['Model-1'].sketches['__edit__'].vertices[10], 
    entity2=mdb.models['Model-1'].sketches['__edit__'].geometry[10])
mdb.models['Model-1'].sketches['__edit__'].CoincidentConstraint(addUndoState=
    False, entity1=mdb.models['Model-1'].sketches['__edit__'].vertices[11], 
    entity2=mdb.models['Model-1'].sketches['__edit__'].geometry[10])
mdb.models['Model-1'].sketches['__edit__'].autoTrimCurve(curve1=
    mdb.models['Model-1'].sketches['__edit__'].geometry[10], point1=(
    -9.34329223632812, 4.07282209396362))
mdb.models['Model-1'].sketches['__edit__'].autoTrimCurve(curve1=
    mdb.models['Model-1'].sketches['__edit__'].geometry[11], point1=(
    0.036590576171875, 2.65630102157593))
mdb.models['Model-1'].parts['Part-3'].features['Wire-1'].setValues(sketch=
    mdb.models['Model-1'].sketches['__edit__'])
del mdb.models['Model-1'].sketches['__edit__']
mdb.models['Model-1'].parts['Part-3'].regenerate()
#* FeatureError: Regeneration failed
del mdb.models['Model-1'].parts['Part-3'].features['RP']
mdb.models['Model-1'].parts['Part-3'].ReferencePoint(point=
    mdb.models['Model-1'].parts['Part-3'].InterestingPoint(
    mdb.models['Model-1'].parts['Part-3'].edges[1], MIDDLE))
mdb.models['Model-1'].parts['Part-3'].generateMesh()
del mdb.models['Model-1'].parts['Part-3']
mdb.models['Model-1'].ConstrainedSketch(name='__profile__', sheetSize=200.0)
mdb.models['Model-1'].sketches['__profile__'].CircleByCenterPerimeter(center=(
    1.82, 0.02), point1=(0.0, 32.5))
mdb.models['Model-1'].sketches['__profile__'].ObliqueDimension(textPoint=(
    43.3955459594727, 33.4923057556152), value=11.6, vertex1=
    mdb.models['Model-1'].sketches['__profile__'].vertices[0], vertex2=
    mdb.models['Model-1'].sketches['__profile__'].vertices[1])
mdb.models['Model-1'].sketches['__profile__'].Line(point1=(0.0, 
    11.4763344923235), point2=(0.0, -11.4363344924059))
mdb.models['Model-1'].sketches['__profile__'].VerticalConstraint(addUndoState=
    False, entity=mdb.models['Model-1'].sketches['__profile__'].geometry[3])
mdb.models['Model-1'].sketches['__profile__'].CoincidentConstraint(
    addUndoState=False, entity1=
    mdb.models['Model-1'].sketches['__profile__'].vertices[2], entity2=
    mdb.models['Model-1'].sketches['__profile__'].geometry[2])
mdb.models['Model-1'].sketches['__profile__'].CoincidentConstraint(
    addUndoState=False, entity1=
    mdb.models['Model-1'].sketches['__profile__'].vertices[3], entity2=
    mdb.models['Model-1'].sketches['__profile__'].geometry[2])
mdb.models['Model-1'].sketches['__profile__'].autoTrimCurve(curve1=
    mdb.models['Model-1'].sketches['__profile__'].geometry[2], point1=(
    -9.46757316589355, 5.60285091400146))
mdb.models['Model-1'].sketches['__profile__'].autoTrimCurve(curve1=
    mdb.models['Model-1'].sketches['__profile__'].geometry[3], point1=(
    -0.687742233276367, 5.60285091400146))
mdb.models['Model-1'].Part(dimensionality=TWO_D_PLANAR, name='Part-3', type=
    DISCRETE_RIGID_SURFACE)
mdb.models['Model-1'].parts['Part-3'].BaseWire(sketch=
    mdb.models['Model-1'].sketches['__profile__'])
del mdb.models['Model-1'].sketches['__profile__']
mdb.models['Model-1'].parts['Part-3'].ReferencePoint(point=
    mdb.models['Model-1'].parts['Part-3'].InterestingPoint(
    mdb.models['Model-1'].parts['Part-3'].edges[1], MIDDLE))
mdb.models['Model-1'].rootAssembly.regenerate()
del mdb.models['Model-1'].rootAssembly.features['Part-3-1']
mdb.models['Model-1'].rootAssembly.Instance(dependent=ON, name='Part-3-1', 
    part=mdb.models['Model-1'].parts['Part-3'])
mdb.models['Model-1'].rootAssembly.translate(instanceList=('Part-3-1', ), 
    vector=(-1.82, -0.02, 0.0))
mdb.models['Model-1'].interactions['Int-2'].setValues(adjustMethod=NONE, 
    bondingSet=None, contactTracking=TWO_CONFIG, enforcement=SURFACE_TO_SURFACE
    , initialClearance=OMIT, main=Region(
    side1Edges=mdb.models['Model-1'].rootAssembly.instances['Part-3-1'].edges.getSequenceFromMask(
    mask=('[#3 ]', ), )), sliding=FINITE, thickness=ON)
mdb.models['Model-1'].boundaryConditions['BC-1'].setValues(region=Region(
    referencePoints=(
    mdb.models['Model-1'].rootAssembly.instances['Part-3-1'].referencePoints[2], 
    )))
mdb.models['Model-1'].parts['Part-3'].seedPart(deviationFactor=0.1, 
    minSizeFactor=0.1, size=1.3)
mdb.models['Model-1'].parts['Part-3'].generateMesh()
mdb.models['Model-1'].parts['Part-3'].deleteMesh()
mdb.models['Model-1'].parts['Part-3'].seedPart(deviationFactor=0.1, 
    minSizeFactor=0.1, size=0.4)
mdb.models['Model-1'].parts['Part-3'].generateMesh()
mdb.models['Model-1'].rootAssembly.regenerate()
mdb.jobs['Job-1'].submit(consistencyChecking=OFF)
mdb.jobs['Job-1']._Message(STARTED, {'phase': BATCHPRE_PHASE, 
    'clientHost': 'Kisers', 'handle': 0, 'jobName': 'Job-1'})
mdb.jobs['Job-1']._Message(WARNING, {'phase': BATCHPRE_PHASE, 
    'message': 'OUTPUT AT EXACT, PREDEFINED TIME POINTS WAS REQUESTED IN THIS STEP. IN ORDER TO WRITE OUTPUT AT EXACT TIME POINTS SPECIFIED, Abaqus MIGHT USE TIME INCREMENTS SMALLER THAN THE MINIMUM TIME INCREMENT ALLOWED IN THE STEP. IN ADDITION, THE NUMBER OF INCREMENTS REQUIRED TO COMPLETE THE STEP WILL IN GENERAL INCREASE.', 
    'jobName': 'Job-1'})
mdb.jobs['Job-1']._Message(WARNING, {'phase': BATCHPRE_PHASE, 
    'message': 'OUTPUT REQUEST V IS NOT AVAILABLE FOR THIS TYPE OF ANALYSIS', 
    'jobName': 'Job-1'})
mdb.jobs['Job-1']._Message(WARNING, {'phase': BATCHPRE_PHASE, 
    'message': 'THE REQUEST FOR MISES OUTPUT WILL BE REPLACED BY A REQUEST FOR S OUTPUT', 
    'jobName': 'Job-1'})
mdb.jobs['Job-1']._Message(WARNING, {'phase': BATCHPRE_PHASE, 
    'message': 'OUTPUT REQUEST LE IS NOT AVAILABLE FOR ELEMENT TYPE R2D2', 
    'jobName': 'Job-1'})
mdb.jobs['Job-1']._Message(WARNING, {'phase': BATCHPRE_PHASE, 
    'message': 'OUTPUT REQUEST PE IS NOT AVAILABLE FOR ELEMENT TYPE R2D2', 
    'jobName': 'Job-1'})
mdb.jobs['Job-1']._Message(WARNING, {'phase': BATCHPRE_PHASE, 
    'message': 'OUTPUT REQUEST PEEQ IS NOT AVAILABLE FOR ELEMENT TYPE R2D2', 
    'jobName': 'Job-1'})
mdb.jobs['Job-1']._Message(WARNING, {'phase': BATCHPRE_PHASE, 
    'message': 'OUTPUT REQUEST PEMAG IS NOT AVAILABLE FOR ELEMENT TYPE R2D2', 
    'jobName': 'Job-1'})
mdb.jobs['Job-1']._Message(WARNING, {'phase': BATCHPRE_PHASE, 
    'message': 'OUTPUT REQUEST S IS NOT AVAILABLE FOR ELEMENT TYPE R2D2', 
    'jobName': 'Job-1'})
mdb.jobs['Job-1']._Message(WARNING, {'phase': BATCHPRE_PHASE, 
    'message': 'OUTPUT REQUEST LE IS NOT AVAILABLE FOR ELEMENT TYPE MASS', 
    'jobName': 'Job-1'})
mdb.jobs['Job-1']._Message(WARNING, {'phase': BATCHPRE_PHASE, 
    'message': 'OUTPUT REQUEST PE IS NOT AVAILABLE FOR ELEMENT TYPE MASS', 
    'jobName': 'Job-1'})
mdb.jobs['Job-1']._Message(WARNING, {'phase': BATCHPRE_PHASE, 
    'message': 'OUTPUT REQUEST PEEQ IS NOT AVAILABLE FOR ELEMENT TYPE MASS', 
    'jobName': 'Job-1'})
mdb.jobs['Job-1']._Message(WARNING, {'phase': BATCHPRE_PHASE, 
    'message': 'OUTPUT REQUEST PEMAG IS NOT AVAILABLE FOR ELEMENT TYPE MASS', 
    'jobName': 'Job-1'})
mdb.jobs['Job-1']._Message(WARNING, {'phase': BATCHPRE_PHASE, 
    'message': 'OUTPUT REQUEST S IS NOT AVAILABLE FOR ELEMENT TYPE MASS', 
    'jobName': 'Job-1'})
mdb.jobs['Job-1']._Message(WARNING, {'phase': BATCHPRE_PHASE, 
    'message': 'OUTPUT REQUEST LE IS NOT AVAILABLE FOR ELEMENT TYPE R2D2', 
    'jobName': 'Job-1'})
mdb.jobs['Job-1']._Message(WARNING, {'phase': BATCHPRE_PHASE, 
    'message': 'OUTPUT REQUEST PE IS NOT AVAILABLE FOR ELEMENT TYPE R2D2', 
    'jobName': 'Job-1'})
mdb.jobs['Job-1']._Message(WARNING, {'phase': BATCHPRE_PHASE, 
    'message': 'OUTPUT REQUEST PEEQ IS NOT AVAILABLE FOR ELEMENT TYPE R2D2', 
    'jobName': 'Job-1'})
mdb.jobs['Job-1']._Message(WARNING, {'phase': BATCHPRE_PHASE, 
    'message': 'OUTPUT REQUEST PEMAG IS NOT AVAILABLE FOR ELEMENT TYPE R2D2', 
    'jobName': 'Job-1'})
mdb.jobs['Job-1']._Message(WARNING, {'phase': BATCHPRE_PHASE, 
    'message': 'OUTPUT REQUEST S IS NOT AVAILABLE FOR ELEMENT TYPE R2D2', 
    'jobName': 'Job-1'})
mdb.jobs['Job-1']._Message(WARNING, {'phase': BATCHPRE_PHASE, 
    'message': 'OUTPUT REQUEST MISESMAX IS NOT AVAILABLE FOR ELEMENT TYPE R2D2', 
    'jobName': 'Job-1'})
mdb.jobs['Job-1']._Message(WARNING, {'phase': BATCHPRE_PHASE, 
    'message': 'OUTPUT REQUEST MISESMAX IS NOT AVAILABLE FOR ELEMENT TYPE MASS', 
    'jobName': 'Job-1'})
mdb.jobs['Job-1']._Message(WARNING, {'phase': BATCHPRE_PHASE, 
    'message': 'OUTPUT REQUEST MISESMAX IS NOT AVAILABLE FOR ELEMENT TYPE R2D2', 
    'jobName': 'Job-1'})
mdb.jobs['Job-1']._Message(WARNING, {'phase': BATCHPRE_PHASE, 
    'message': 'OUTPUT AT EXACT, PREDEFINED TIME POINTS WAS REQUESTED IN THIS STEP. IN ORDER TO WRITE OUTPUT AT EXACT TIME POINTS SPECIFIED, Abaqus MIGHT USE TIME INCREMENTS SMALLER THAN THE MINIMUM TIME INCREMENT ALLOWED IN THE STEP. IN ADDITION, THE NUMBER OF INCREMENTS REQUIRED TO COMPLETE THE STEP WILL IN GENERAL INCREASE.', 
    'jobName': 'Job-1'})
mdb.jobs['Job-1']._Message(WARNING, {'phase': BATCHPRE_PHASE, 
    'message': 'OUTPUT REQUEST V IS NOT AVAILABLE FOR THIS TYPE OF ANALYSIS', 
    'jobName': 'Job-1'})
mdb.jobs['Job-1']._Message(WARNING, {'phase': BATCHPRE_PHASE, 
    'message': 'THE REQUEST FOR MISES OUTPUT WILL BE REPLACED BY A REQUEST FOR S OUTPUT', 
    'jobName': 'Job-1'})
mdb.jobs['Job-1']._Message(WARNING, {'phase': BATCHPRE_PHASE, 
    'message': 'OUTPUT REQUEST LE IS NOT AVAILABLE FOR ELEMENT TYPE R2D2', 
    'jobName': 'Job-1'})
mdb.jobs['Job-1']._Message(WARNING, {'phase': BATCHPRE_PHASE, 
    'message': 'OUTPUT REQUEST PE IS NOT AVAILABLE FOR ELEMENT TYPE R2D2', 
    'jobName': 'Job-1'})
mdb.jobs['Job-1']._Message(WARNING, {'phase': BATCHPRE_PHASE, 
    'message': 'OUTPUT REQUEST PEEQ IS NOT AVAILABLE FOR ELEMENT TYPE R2D2', 
    'jobName': 'Job-1'})
mdb.jobs['Job-1']._Message(WARNING, {'phase': BATCHPRE_PHASE, 
    'message': 'OUTPUT REQUEST PEMAG IS NOT AVAILABLE FOR ELEMENT TYPE R2D2', 
    'jobName': 'Job-1'})
mdb.jobs['Job-1']._Message(WARNING, {'phase': BATCHPRE_PHASE, 
    'message': 'OUTPUT REQUEST S IS NOT AVAILABLE FOR ELEMENT TYPE R2D2', 
    'jobName': 'Job-1'})
mdb.jobs['Job-1']._Message(WARNING, {'phase': BATCHPRE_PHASE, 
    'message': 'OUTPUT REQUEST LE IS NOT AVAILABLE FOR ELEMENT TYPE MASS', 
    'jobName': 'Job-1'})
mdb.jobs['Job-1']._Message(WARNING, {'phase': BATCHPRE_PHASE, 
    'message': 'OUTPUT REQUEST PE IS NOT AVAILABLE FOR ELEMENT TYPE MASS', 
    'jobName': 'Job-1'})
mdb.jobs['Job-1']._Message(WARNING, {'phase': BATCHPRE_PHASE, 
    'message': 'OUTPUT REQUEST PEEQ IS NOT AVAILABLE FOR ELEMENT TYPE MASS', 
    'jobName': 'Job-1'})
mdb.jobs['Job-1']._Message(WARNING, {'phase': BATCHPRE_PHASE, 
    'message': 'OUTPUT REQUEST PEMAG IS NOT AVAILABLE FOR ELEMENT TYPE MASS', 
    'jobName': 'Job-1'})
mdb.jobs['Job-1']._Message(WARNING, {'phase': BATCHPRE_PHASE, 
    'message': 'OUTPUT REQUEST S IS NOT AVAILABLE FOR ELEMENT TYPE MASS', 
    'jobName': 'Job-1'})
mdb.jobs['Job-1']._Message(WARNING, {'phase': BATCHPRE_PHASE, 
    'message': 'OUTPUT REQUEST LE IS NOT AVAILABLE FOR ELEMENT TYPE R2D2', 
    'jobName': 'Job-1'})
mdb.jobs['Job-1']._Message(WARNING, {'phase': BATCHPRE_PHASE, 
    'message': 'OUTPUT REQUEST PE IS NOT AVAILABLE FOR ELEMENT TYPE R2D2', 
    'jobName': 'Job-1'})
mdb.jobs['Job-1']._Message(WARNING, {'phase': BATCHPRE_PHASE, 
    'message': 'OUTPUT REQUEST PEEQ IS NOT AVAILABLE FOR ELEMENT TYPE R2D2', 
    'jobName': 'Job-1'})
mdb.jobs['Job-1']._Message(WARNING, {'phase': BATCHPRE_PHASE, 
    'message': 'OUTPUT REQUEST PEMAG IS NOT AVAILABLE FOR ELEMENT TYPE R2D2', 
    'jobName': 'Job-1'})
mdb.jobs['Job-1']._Message(WARNING, {'phase': BATCHPRE_PHASE, 
    'message': 'OUTPUT REQUEST S IS NOT AVAILABLE FOR ELEMENT TYPE R2D2', 
    'jobName': 'Job-1'})
mdb.jobs['Job-1']._Message(WARNING, {'phase': BATCHPRE_PHASE, 
    'message': 'OUTPUT REQUEST MISESMAX IS NOT AVAILABLE FOR ELEMENT TYPE R2D2', 
    'jobName': 'Job-1'})
mdb.jobs['Job-1']._Message(WARNING, {'phase': BATCHPRE_PHASE, 
    'message': 'OUTPUT REQUEST MISESMAX IS NOT AVAILABLE FOR ELEMENT TYPE MASS', 
    'jobName': 'Job-1'})
mdb.jobs['Job-1']._Message(WARNING, {'phase': BATCHPRE_PHASE, 
    'message': 'OUTPUT REQUEST MISESMAX IS NOT AVAILABLE FOR ELEMENT TYPE R2D2', 
    'jobName': 'Job-1'})
mdb.jobs['Job-1']._Message(WARNING, {'phase': BATCHPRE_PHASE, 
    'message': 'OUTPUT REQUEST CF HAS BEEN REMOVED AS THERE ARE NO APPLICABLE LOADS IN THIS STEP', 
    'jobName': 'Job-1'})
mdb.jobs['Job-1']._Message(WARNING, {'phase': BATCHPRE_PHASE, 
    'message': 'OUTPUT REQUEST CF HAS BEEN REMOVED AS THERE ARE NO APPLICABLE LOADS IN THIS STEP', 
    'jobName': 'Job-1'})
mdb.jobs['Job-1']._Message(ODB_FILE, {'phase': BATCHPRE_PHASE, 
    'file': 'C:\\temp\\work\\eyeball\\Job-1.odb', 'jobName': 'Job-1'})
mdb.jobs['Job-1']._Message(COMPLETED, {'phase': BATCHPRE_PHASE, 
    'message': 'Analysis phase complete', 'jobName': 'Job-1'})
mdb.jobs['Job-1']._Message(STARTED, {'phase': STANDARD_PHASE, 
    'clientHost': 'Kisers', 'handle': 13020, 'jobName': 'Job-1'})
mdb.jobs['Job-1']._Message(STEP, {'phase': STANDARD_PHASE, 'stepId': 1, 
    'jobName': 'Job-1'})
mdb.jobs['Job-1']._Message(ODB_FRAME, {'phase': STANDARD_PHASE, 'step': 0, 
    'frame': 0, 'jobName': 'Job-1'})
mdb.jobs['Job-1']._Message(WARNING, {'phase': STANDARD_PHASE, 
    'message': 'THERE ARE 2 UNCONNECTED REGIONS IN THE MODEL.', 
    'jobName': 'Job-1'})
mdb.jobs['Job-1']._Message(MEMORY_ESTIMATE, {'phase': STANDARD_PHASE, 
    'jobName': 'Job-1', 'memory': 28.0})
mdb.jobs['Job-1']._Message(PHYSICAL_MEMORY, {'phase': STANDARD_PHASE, 
    'physical_memory': 16291.0, 'jobName': 'Job-1'})
mdb.jobs['Job-1']._Message(MINIMUM_MEMORY, {'minimum_memory': 20.0, 
    'phase': STANDARD_PHASE, 'jobName': 'Job-1'})
mdb.jobs['Job-1']._Message(WARNING, {'phase': STANDARD_PHASE, 
    'message': 'There is zero MOMENT everywhere in the model based on the default criterion. please check the value of the average MOMENT during the current iteration to verify that the MOMENT is small enough to be treated as zero. if not, please use the solution controls to reset the criterion for zero MOMENT.', 
    'jobName': 'Job-1'})
mdb.jobs['Job-1']._Message(WARNING, {'phase': STANDARD_PHASE, 
    'message': 'There is zero MOMENT everywhere in the model based on the default criterion. please check the value of the average MOMENT during the current iteration to verify that the MOMENT is small enough to be treated as zero. if not, please use the solution controls to reset the criterion for zero MOMENT.', 
    'jobName': 'Job-1'})
mdb.jobs['Job-1']._Message(WARNING, {'phase': STANDARD_PHASE, 
    'message': 'The system matrix has 1 negative eigenvalues.', 
    'jobName': 'Job-1'})
mdb.jobs['Job-1']._Message(WARNING, {'phase': STANDARD_PHASE, 
    'message': 'The system matrix has 1 negative eigenvalues.', 
    'jobName': 'Job-1'})
mdb.jobs['Job-1']._Message(STATUS, {'totalTime': 0.0, 'attempts': ' 1U', 
    'timeIncrement': 0.01, 'increment': 1, 'stepTime': 0.0, 'step': 1, 
    'jobName': 'Job-1', 'severe': 7, 'iterations': 10, 'phase': STANDARD_PHASE, 
    'equilibrium': 3})
mdb.jobs['Job-1']._Message(WARNING, {'phase': STANDARD_PHASE, 
    'message': 'There is zero MOMENT everywhere in the model based on the default criterion. please check the value of the average MOMENT during the current iteration to verify that the MOMENT is small enough to be treated as zero. if not, please use the solution controls to reset the criterion for zero MOMENT.', 
    'jobName': 'Job-1'})
mdb.jobs['Job-1']._Message(WARNING, {'phase': STANDARD_PHASE, 
    'message': 'There is zero MOMENT everywhere in the model based on the default criterion. please check the value of the average MOMENT during the current iteration to verify that the MOMENT is small enough to be treated as zero. if not, please use the solution controls to reset the criterion for zero MOMENT.', 
    'jobName': 'Job-1'})
mdb.jobs['Job-1']._Message(WARNING, {'phase': STANDARD_PHASE, 
    'message': 'There is zero MOMENT everywhere in the model based on the default criterion. please check the value of the average MOMENT during the current iteration to verify that the MOMENT is small enough to be treated as zero. if not, please use the solution controls to reset the criterion for zero MOMENT.', 
    'jobName': 'Job-1'})
mdb.jobs['Job-1']._Message(WARNING, {'phase': STANDARD_PHASE, 
    'message': 'There is zero MOMENT everywhere in the model based on the default criterion. please check the value of the average MOMENT during the current iteration to verify that the MOMENT is small enough to be treated as zero. if not, please use the solution controls to reset the criterion for zero MOMENT.', 
    'jobName': 'Job-1'})
mdb.jobs['Job-1']._Message(WARNING, {'phase': STANDARD_PHASE, 
    'message': 'There is zero MOMENT everywhere in the model based on the default criterion. please check the value of the average MOMENT during the current iteration to verify that the MOMENT is small enough to be treated as zero. if not, please use the solution controls to reset the criterion for zero MOMENT.', 
    'jobName': 'Job-1'})
mdb.jobs['Job-1']._Message(WARNING, {'phase': STANDARD_PHASE, 
    'message': 'There is zero MOMENT everywhere in the model based on the default criterion. please check the value of the average MOMENT during the current iteration to verify that the MOMENT is small enough to be treated as zero. if not, please use the solution controls to reset the criterion for zero MOMENT.', 
    'jobName': 'Job-1'})
mdb.jobs['Job-1']._Message(STATUS, {'totalTime': 0.0025, 'attempts': 2, 
    'timeIncrement': 0.0025, 'increment': 1, 'stepTime': 0.0025, 'step': 1, 
    'jobName': 'Job-1', 'severe': 0, 'iterations': 6, 'phase': STANDARD_PHASE, 
    'equilibrium': 6})
mdb.jobs['Job-1']._Message(WARNING, {'phase': STANDARD_PHASE, 
    'message': 'The system matrix has 1 negative eigenvalues.', 
    'jobName': 'Job-1'})
mdb.jobs['Job-1']._Message(WARNING, {'phase': STANDARD_PHASE, 
    'message': 'EXCESSIVE DISTORTION AT A TOTAL OF 1 INTEGRATION POINTS IN SOLID (CONTINUUM) ELEMENTS', 
    'jobName': 'Job-1'})
mdb.jobs['Job-1']._Message(STATUS, {'totalTime': 0.0025, 'attempts': ' 1U', 
    'timeIncrement': 0.0025, 'increment': 2, 'stepTime': 0.0025, 'step': 1, 
    'jobName': 'Job-1', 'severe': 3, 'iterations': 4, 'phase': STANDARD_PHASE, 
    'equilibrium': 1})
mdb.jobs['Job-1']._Message(WARNING, {'phase': STANDARD_PHASE, 
    'message': 'There is zero MOMENT everywhere in the model based on the default criterion. please check the value of the average MOMENT during the current iteration to verify that the MOMENT is small enough to be treated as zero. if not, please use the solution controls to reset the criterion for zero MOMENT.', 
    'jobName': 'Job-1'})
mdb.jobs['Job-1']._Message(STATUS, {'totalTime': 0.003125, 'attempts': 2, 
    'timeIncrement': 0.000625, 'increment': 2, 'stepTime': 0.003125, 'step': 1, 
    'jobName': 'Job-1', 'severe': 2, 'iterations': 6, 'phase': STANDARD_PHASE, 
    'equilibrium': 4})
mdb.jobs['Job-1']._Message(WARNING, {'phase': STANDARD_PHASE, 
    'message': 'The system matrix has 1 negative eigenvalues.', 
    'jobName': 'Job-1'})
mdb.jobs['Job-1']._Message(WARNING, {'phase': STANDARD_PHASE, 
    'message': 'DISPLACEMENT INCREMENT FOR CONTACT IS TOO BIG.', 
    'jobName': 'Job-1'})
mdb.jobs['Job-1']._Message(WARNING, {'phase': STANDARD_PHASE, 
    'message': 'DISPLACEMENT INCREMENT FOR CONTACT IS TOO BIG.', 
    'jobName': 'Job-1'})
mdb.jobs['Job-1']._Message(STATUS, {'totalTime': 0.003125, 'attempts': ' 1U', 
    'timeIncrement': 0.000625, 'increment': 3, 'stepTime': 0.003125, 'step': 1, 
    'jobName': 'Job-1', 'severe': 1, 'iterations': 2, 'phase': STANDARD_PHASE, 
    'equilibrium': 1})
mdb.jobs['Job-1']._Message(STATUS, {'totalTime': 0.003125, 'attempts': ' 2U', 
    'timeIncrement': 0.00015625, 'increment': 3, 'stepTime': 0.003125, 
    'step': 1, 'jobName': 'Job-1', 'severe': 6, 'iterations': 6, 
    'phase': STANDARD_PHASE, 'equilibrium': 0})
mdb.jobs['Job-1']._Message(STATUS, {'totalTime': 0.003125, 'attempts': ' 3U', 
    'timeIncrement': 3.90625e-05, 'increment': 3, 'stepTime': 0.003125, 
    'step': 1, 'jobName': 'Job-1', 'severe': 8, 'iterations': 10, 
    'phase': STANDARD_PHASE, 'equilibrium': 2})
mdb.jobs['Job-1']._Message(ERROR, {'phase': STANDARD_PHASE, 
    'message': 'Time increment required is less than the minimum specified', 
    'jobName': 'Job-1'})
mdb.jobs['Job-1']._Message(STATUS, {'totalTime': 0.003125, 'attempts': ' 4U', 
    'timeIncrement': 1e-05, 'increment': 3, 'stepTime': 0.003125, 'step': 1, 
    'jobName': 'Job-1', 'severe': 7, 'iterations': 18, 'phase': STANDARD_PHASE, 
    'equilibrium': 11})
mdb.jobs['Job-1']._Message(ODB_FRAME, {'phase': STANDARD_PHASE, 'step': 0, 
    'frame': 1, 'jobName': 'Job-1'})
mdb.jobs['Job-1']._Message(ERROR, {'phase': STANDARD_PHASE, 
    'message': 'THE ANALYSIS HAS BEEN TERMINATED DUE TO PREVIOUS ERRORS. ALL OUTPUT REQUESTS HAVE BEEN WRITTEN FOR THE LAST CONVERGED INCREMENT.', 
    'jobName': 'Job-1'})
mdb.jobs['Job-1']._Message(ABORTED, {'phase': STANDARD_PHASE, 
    'message': 'Analysis phase failed due to errors', 'jobName': 'Job-1'})
mdb.jobs['Job-1']._Message(ERROR, {
    'message': 'Abaqus/Standard Analysis exited with an error - Please see the  message file for possible error messages if the file exists.', 
    'jobName': 'Job-1'})
mdb.jobs['Job-1']._Message(JOB_ABORTED, {
    'message': 'Abaqus/Standard Analysis exited with an error - Please see the  message file for possible error messages if the file exists.', 
    'jobName': 'Job-1'})
mdb.models['Model-1'].steps['Step-1'].setValues(initialInc=0.001, maxNumInc=
    100000, minInc=1e-15)
mdb.jobs['Job-1'].submit(consistencyChecking=OFF)
mdb.jobs['Job-1']._Message(STARTED, {'phase': BATCHPRE_PHASE, 
    'clientHost': 'Kisers', 'handle': 0, 'jobName': 'Job-1'})
mdb.jobs['Job-1']._Message(WARNING, {'phase': BATCHPRE_PHASE, 
    'message': 'OUTPUT AT EXACT, PREDEFINED TIME POINTS WAS REQUESTED IN THIS STEP. IN ORDER TO WRITE OUTPUT AT EXACT TIME POINTS SPECIFIED, Abaqus MIGHT USE TIME INCREMENTS SMALLER THAN THE MINIMUM TIME INCREMENT ALLOWED IN THE STEP. IN ADDITION, THE NUMBER OF INCREMENTS REQUIRED TO COMPLETE THE STEP WILL IN GENERAL INCREASE.', 
    'jobName': 'Job-1'})
mdb.jobs['Job-1']._Message(WARNING, {'phase': BATCHPRE_PHASE, 
    'message': 'OUTPUT REQUEST V IS NOT AVAILABLE FOR THIS TYPE OF ANALYSIS', 
    'jobName': 'Job-1'})
mdb.jobs['Job-1']._Message(WARNING, {'phase': BATCHPRE_PHASE, 
    'message': 'THE REQUEST FOR MISES OUTPUT WILL BE REPLACED BY A REQUEST FOR S OUTPUT', 
    'jobName': 'Job-1'})
mdb.jobs['Job-1']._Message(WARNING, {'phase': BATCHPRE_PHASE, 
    'message': 'OUTPUT REQUEST LE IS NOT AVAILABLE FOR ELEMENT TYPE R2D2', 
    'jobName': 'Job-1'})
mdb.jobs['Job-1']._Message(WARNING, {'phase': BATCHPRE_PHASE, 
    'message': 'OUTPUT REQUEST PE IS NOT AVAILABLE FOR ELEMENT TYPE R2D2', 
    'jobName': 'Job-1'})
mdb.jobs['Job-1']._Message(WARNING, {'phase': BATCHPRE_PHASE, 
    'message': 'OUTPUT REQUEST PEEQ IS NOT AVAILABLE FOR ELEMENT TYPE R2D2', 
    'jobName': 'Job-1'})
mdb.jobs['Job-1']._Message(WARNING, {'phase': BATCHPRE_PHASE, 
    'message': 'OUTPUT REQUEST PEMAG IS NOT AVAILABLE FOR ELEMENT TYPE R2D2', 
    'jobName': 'Job-1'})
mdb.jobs['Job-1']._Message(WARNING, {'phase': BATCHPRE_PHASE, 
    'message': 'OUTPUT REQUEST S IS NOT AVAILABLE FOR ELEMENT TYPE R2D2', 
    'jobName': 'Job-1'})
mdb.jobs['Job-1']._Message(WARNING, {'phase': BATCHPRE_PHASE, 
    'message': 'OUTPUT REQUEST LE IS NOT AVAILABLE FOR ELEMENT TYPE MASS', 
    'jobName': 'Job-1'})
mdb.jobs['Job-1']._Message(WARNING, {'phase': BATCHPRE_PHASE, 
    'message': 'OUTPUT REQUEST PE IS NOT AVAILABLE FOR ELEMENT TYPE MASS', 
    'jobName': 'Job-1'})
mdb.jobs['Job-1']._Message(WARNING, {'phase': BATCHPRE_PHASE, 
    'message': 'OUTPUT REQUEST PEEQ IS NOT AVAILABLE FOR ELEMENT TYPE MASS', 
    'jobName': 'Job-1'})
mdb.jobs['Job-1']._Message(WARNING, {'phase': BATCHPRE_PHASE, 
    'message': 'OUTPUT REQUEST PEMAG IS NOT AVAILABLE FOR ELEMENT TYPE MASS', 
    'jobName': 'Job-1'})
mdb.jobs['Job-1']._Message(WARNING, {'phase': BATCHPRE_PHASE, 
    'message': 'OUTPUT REQUEST S IS NOT AVAILABLE FOR ELEMENT TYPE MASS', 
    'jobName': 'Job-1'})
mdb.jobs['Job-1']._Message(WARNING, {'phase': BATCHPRE_PHASE, 
    'message': 'OUTPUT REQUEST LE IS NOT AVAILABLE FOR ELEMENT TYPE R2D2', 
    'jobName': 'Job-1'})
mdb.jobs['Job-1']._Message(WARNING, {'phase': BATCHPRE_PHASE, 
    'message': 'OUTPUT REQUEST PE IS NOT AVAILABLE FOR ELEMENT TYPE R2D2', 
    'jobName': 'Job-1'})
mdb.jobs['Job-1']._Message(WARNING, {'phase': BATCHPRE_PHASE, 
    'message': 'OUTPUT REQUEST PEEQ IS NOT AVAILABLE FOR ELEMENT TYPE R2D2', 
    'jobName': 'Job-1'})
mdb.jobs['Job-1']._Message(WARNING, {'phase': BATCHPRE_PHASE, 
    'message': 'OUTPUT REQUEST PEMAG IS NOT AVAILABLE FOR ELEMENT TYPE R2D2', 
    'jobName': 'Job-1'})
mdb.jobs['Job-1']._Message(WARNING, {'phase': BATCHPRE_PHASE, 
    'message': 'OUTPUT REQUEST S IS NOT AVAILABLE FOR ELEMENT TYPE R2D2', 
    'jobName': 'Job-1'})
mdb.jobs['Job-1']._Message(WARNING, {'phase': BATCHPRE_PHASE, 
    'message': 'OUTPUT REQUEST MISESMAX IS NOT AVAILABLE FOR ELEMENT TYPE R2D2', 
    'jobName': 'Job-1'})
mdb.jobs['Job-1']._Message(WARNING, {'phase': BATCHPRE_PHASE, 
    'message': 'OUTPUT REQUEST MISESMAX IS NOT AVAILABLE FOR ELEMENT TYPE MASS', 
    'jobName': 'Job-1'})
mdb.jobs['Job-1']._Message(WARNING, {'phase': BATCHPRE_PHASE, 
    'message': 'OUTPUT REQUEST MISESMAX IS NOT AVAILABLE FOR ELEMENT TYPE R2D2', 
    'jobName': 'Job-1'})
mdb.jobs['Job-1']._Message(WARNING, {'phase': BATCHPRE_PHASE, 
    'message': 'OUTPUT AT EXACT, PREDEFINED TIME POINTS WAS REQUESTED IN THIS STEP. IN ORDER TO WRITE OUTPUT AT EXACT TIME POINTS SPECIFIED, Abaqus MIGHT USE TIME INCREMENTS SMALLER THAN THE MINIMUM TIME INCREMENT ALLOWED IN THE STEP. IN ADDITION, THE NUMBER OF INCREMENTS REQUIRED TO COMPLETE THE STEP WILL IN GENERAL INCREASE.', 
    'jobName': 'Job-1'})
mdb.jobs['Job-1']._Message(WARNING, {'phase': BATCHPRE_PHASE, 
    'message': 'OUTPUT REQUEST V IS NOT AVAILABLE FOR THIS TYPE OF ANALYSIS', 
    'jobName': 'Job-1'})
mdb.jobs['Job-1']._Message(WARNING, {'phase': BATCHPRE_PHASE, 
    'message': 'THE REQUEST FOR MISES OUTPUT WILL BE REPLACED BY A REQUEST FOR S OUTPUT', 
    'jobName': 'Job-1'})
mdb.jobs['Job-1']._Message(WARNING, {'phase': BATCHPRE_PHASE, 
    'message': 'OUTPUT REQUEST LE IS NOT AVAILABLE FOR ELEMENT TYPE R2D2', 
    'jobName': 'Job-1'})
mdb.jobs['Job-1']._Message(WARNING, {'phase': BATCHPRE_PHASE, 
    'message': 'OUTPUT REQUEST PE IS NOT AVAILABLE FOR ELEMENT TYPE R2D2', 
    'jobName': 'Job-1'})
mdb.jobs['Job-1']._Message(WARNING, {'phase': BATCHPRE_PHASE, 
    'message': 'OUTPUT REQUEST PEEQ IS NOT AVAILABLE FOR ELEMENT TYPE R2D2', 
    'jobName': 'Job-1'})
mdb.jobs['Job-1']._Message(WARNING, {'phase': BATCHPRE_PHASE, 
    'message': 'OUTPUT REQUEST PEMAG IS NOT AVAILABLE FOR ELEMENT TYPE R2D2', 
    'jobName': 'Job-1'})
mdb.jobs['Job-1']._Message(WARNING, {'phase': BATCHPRE_PHASE, 
    'message': 'OUTPUT REQUEST S IS NOT AVAILABLE FOR ELEMENT TYPE R2D2', 
    'jobName': 'Job-1'})
mdb.jobs['Job-1']._Message(WARNING, {'phase': BATCHPRE_PHASE, 
    'message': 'OUTPUT REQUEST LE IS NOT AVAILABLE FOR ELEMENT TYPE MASS', 
    'jobName': 'Job-1'})
mdb.jobs['Job-1']._Message(WARNING, {'phase': BATCHPRE_PHASE, 
    'message': 'OUTPUT REQUEST PE IS NOT AVAILABLE FOR ELEMENT TYPE MASS', 
    'jobName': 'Job-1'})
mdb.jobs['Job-1']._Message(WARNING, {'phase': BATCHPRE_PHASE, 
    'message': 'OUTPUT REQUEST PEEQ IS NOT AVAILABLE FOR ELEMENT TYPE MASS', 
    'jobName': 'Job-1'})
mdb.jobs['Job-1']._Message(WARNING, {'phase': BATCHPRE_PHASE, 
    'message': 'OUTPUT REQUEST PEMAG IS NOT AVAILABLE FOR ELEMENT TYPE MASS', 
    'jobName': 'Job-1'})
mdb.jobs['Job-1']._Message(WARNING, {'phase': BATCHPRE_PHASE, 
    'message': 'OUTPUT REQUEST S IS NOT AVAILABLE FOR ELEMENT TYPE MASS', 
    'jobName': 'Job-1'})
mdb.jobs['Job-1']._Message(WARNING, {'phase': BATCHPRE_PHASE, 
    'message': 'OUTPUT REQUEST LE IS NOT AVAILABLE FOR ELEMENT TYPE R2D2', 
    'jobName': 'Job-1'})
mdb.jobs['Job-1']._Message(WARNING, {'phase': BATCHPRE_PHASE, 
    'message': 'OUTPUT REQUEST PE IS NOT AVAILABLE FOR ELEMENT TYPE R2D2', 
    'jobName': 'Job-1'})
mdb.jobs['Job-1']._Message(WARNING, {'phase': BATCHPRE_PHASE, 
    'message': 'OUTPUT REQUEST PEEQ IS NOT AVAILABLE FOR ELEMENT TYPE R2D2', 
    'jobName': 'Job-1'})
mdb.jobs['Job-1']._Message(WARNING, {'phase': BATCHPRE_PHASE, 
    'message': 'OUTPUT REQUEST PEMAG IS NOT AVAILABLE FOR ELEMENT TYPE R2D2', 
    'jobName': 'Job-1'})
mdb.jobs['Job-1']._Message(WARNING, {'phase': BATCHPRE_PHASE, 
    'message': 'OUTPUT REQUEST S IS NOT AVAILABLE FOR ELEMENT TYPE R2D2', 
    'jobName': 'Job-1'})
mdb.jobs['Job-1']._Message(WARNING, {'phase': BATCHPRE_PHASE, 
    'message': 'OUTPUT REQUEST MISESMAX IS NOT AVAILABLE FOR ELEMENT TYPE R2D2', 
    'jobName': 'Job-1'})
mdb.jobs['Job-1']._Message(WARNING, {'phase': BATCHPRE_PHASE, 
    'message': 'OUTPUT REQUEST MISESMAX IS NOT AVAILABLE FOR ELEMENT TYPE MASS', 
    'jobName': 'Job-1'})
mdb.jobs['Job-1']._Message(WARNING, {'phase': BATCHPRE_PHASE, 
    'message': 'OUTPUT REQUEST MISESMAX IS NOT AVAILABLE FOR ELEMENT TYPE R2D2', 
    'jobName': 'Job-1'})
mdb.jobs['Job-1']._Message(WARNING, {'phase': BATCHPRE_PHASE, 
    'message': 'OUTPUT REQUEST CF HAS BEEN REMOVED AS THERE ARE NO APPLICABLE LOADS IN THIS STEP', 
    'jobName': 'Job-1'})
mdb.jobs['Job-1']._Message(WARNING, {'phase': BATCHPRE_PHASE, 
    'message': 'OUTPUT REQUEST CF HAS BEEN REMOVED AS THERE ARE NO APPLICABLE LOADS IN THIS STEP', 
    'jobName': 'Job-1'})
mdb.jobs['Job-1']._Message(ODB_FILE, {'phase': BATCHPRE_PHASE, 
    'file': 'C:\\temp\\work\\eyeball\\Job-1.odb', 'jobName': 'Job-1'})
mdb.jobs['Job-1']._Message(COMPLETED, {'phase': BATCHPRE_PHASE, 
    'message': 'Analysis phase complete', 'jobName': 'Job-1'})
mdb.jobs['Job-1']._Message(STARTED, {'phase': STANDARD_PHASE, 
    'clientHost': 'Kisers', 'handle': 18820, 'jobName': 'Job-1'})
mdb.jobs['Job-1']._Message(STEP, {'phase': STANDARD_PHASE, 'stepId': 1, 
    'jobName': 'Job-1'})
mdb.jobs['Job-1']._Message(ODB_FRAME, {'phase': STANDARD_PHASE, 'step': 0, 
    'frame': 0, 'jobName': 'Job-1'})
mdb.jobs['Job-1']._Message(WARNING, {'phase': STANDARD_PHASE, 
    'message': 'THERE ARE 2 UNCONNECTED REGIONS IN THE MODEL.', 
    'jobName': 'Job-1'})
mdb.jobs['Job-1']._Message(MEMORY_ESTIMATE, {'phase': STANDARD_PHASE, 
    'jobName': 'Job-1', 'memory': 28.0})
mdb.jobs['Job-1']._Message(PHYSICAL_MEMORY, {'phase': STANDARD_PHASE, 
    'physical_memory': 16291.0, 'jobName': 'Job-1'})
mdb.jobs['Job-1']._Message(MINIMUM_MEMORY, {'minimum_memory': 20.0, 
    'phase': STANDARD_PHASE, 'jobName': 'Job-1'})
mdb.jobs['Job-1']._Message(WARNING, {'phase': STANDARD_PHASE, 
    'message': 'There is zero MOMENT everywhere in the model based on the default criterion. please check the value of the average MOMENT during the current iteration to verify that the MOMENT is small enough to be treated as zero. if not, please use the solution controls to reset the criterion for zero MOMENT.', 
    'jobName': 'Job-1'})
mdb.jobs['Job-1']._Message(WARNING, {'phase': STANDARD_PHASE, 
    'message': 'There is zero MOMENT everywhere in the model based on the default criterion. please check the value of the average MOMENT during the current iteration to verify that the MOMENT is small enough to be treated as zero. if not, please use the solution controls to reset the criterion for zero MOMENT.', 
    'jobName': 'Job-1'})
mdb.jobs['Job-1']._Message(WARNING, {'phase': STANDARD_PHASE, 
    'message': 'There is zero MOMENT everywhere in the model based on the default criterion. please check the value of the average MOMENT during the current iteration to verify that the MOMENT is small enough to be treated as zero. if not, please use the solution controls to reset the criterion for zero MOMENT.', 
    'jobName': 'Job-1'})
mdb.jobs['Job-1']._Message(WARNING, {'phase': STANDARD_PHASE, 
    'message': 'There is zero MOMENT everywhere in the model based on the default criterion. please check the value of the average MOMENT during the current iteration to verify that the MOMENT is small enough to be treated as zero. if not, please use the solution controls to reset the criterion for zero MOMENT.', 
    'jobName': 'Job-1'})
mdb.jobs['Job-1']._Message(STATUS, {'totalTime': 0.0, 'attempts': ' 1U', 
    'timeIncrement': 0.001, 'increment': 1, 'stepTime': 0.0, 'step': 1, 
    'jobName': 'Job-1', 'severe': 0, 'iterations': 4, 'phase': STANDARD_PHASE, 
    'equilibrium': 4})
mdb.jobs['Job-1']._Message(WARNING, {'phase': STANDARD_PHASE, 
    'message': 'There is zero MOMENT everywhere in the model based on the default criterion. please check the value of the average MOMENT during the current iteration to verify that the MOMENT is small enough to be treated as zero. if not, please use the solution controls to reset the criterion for zero MOMENT.', 
    'jobName': 'Job-1'})
mdb.jobs['Job-1']._Message(WARNING, {'phase': STANDARD_PHASE, 
    'message': 'There is zero MOMENT everywhere in the model based on the default criterion. please check the value of the average MOMENT during the current iteration to verify that the MOMENT is small enough to be treated as zero. if not, please use the solution controls to reset the criterion for zero MOMENT.', 
    'jobName': 'Job-1'})
mdb.jobs['Job-1']._Message(WARNING, {'phase': STANDARD_PHASE, 
    'message': 'There is zero MOMENT everywhere in the model based on the default criterion. please check the value of the average MOMENT during the current iteration to verify that the MOMENT is small enough to be treated as zero. if not, please use the solution controls to reset the criterion for zero MOMENT.', 
    'jobName': 'Job-1'})
mdb.jobs['Job-1']._Message(STATUS, {'totalTime': 0.00025, 'attempts': 2, 
    'timeIncrement': 0.00025, 'increment': 1, 'stepTime': 0.00025, 'step': 1, 
    'jobName': 'Job-1', 'severe': 0, 'iterations': 3, 'phase': STANDARD_PHASE, 
    'equilibrium': 3})
mdb.jobs['Job-1']._Message(WARNING, {'phase': STANDARD_PHASE, 
    'message': 'There is zero MOMENT everywhere in the model based on the default criterion. please check the value of the average MOMENT during the current iteration to verify that the MOMENT is small enough to be treated as zero. if not, please use the solution controls to reset the criterion for zero MOMENT.', 
    'jobName': 'Job-1'})
mdb.jobs['Job-1']._Message(WARNING, {'phase': STANDARD_PHASE, 
    'message': 'There is zero MOMENT everywhere in the model based on the default criterion. please check the value of the average MOMENT during the current iteration to verify that the MOMENT is small enough to be treated as zero. if not, please use the solution controls to reset the criterion for zero MOMENT.', 
    'jobName': 'Job-1'})
mdb.jobs['Job-1']._Message(WARNING, {'phase': STANDARD_PHASE, 
    'message': 'There is zero MOMENT everywhere in the model based on the default criterion. please check the value of the average MOMENT during the current iteration to verify that the MOMENT is small enough to be treated as zero. if not, please use the solution controls to reset the criterion for zero MOMENT.', 
    'jobName': 'Job-1'})
mdb.jobs['Job-1']._Message(WARNING, {'phase': STANDARD_PHASE, 
    'message': 'There is zero MOMENT everywhere in the model based on the default criterion. please check the value of the average MOMENT during the current iteration to verify that the MOMENT is small enough to be treated as zero. if not, please use the solution controls to reset the criterion for zero MOMENT.', 
    'jobName': 'Job-1'})
mdb.jobs['Job-1']._Message(WARNING, {'phase': STANDARD_PHASE, 
    'message': 'There is zero MOMENT everywhere in the model based on the default criterion. please check the value of the average MOMENT during the current iteration to verify that the MOMENT is small enough to be treated as zero. if not, please use the solution controls to reset the criterion for zero MOMENT.', 
    'jobName': 'Job-1'})
mdb.jobs['Job-1']._Message(STATUS, {'totalTime': 0.0005, 'attempts': 1, 
    'timeIncrement': 0.00025, 'increment': 2, 'stepTime': 0.0005, 'step': 1, 
    'jobName': 'Job-1', 'severe': 0, 'iterations': 5, 'phase': STANDARD_PHASE, 
    'equilibrium': 5})
mdb.jobs['Job-1']._Message(WARNING, {'phase': STANDARD_PHASE, 
    'message': 'There is zero MOMENT everywhere in the model based on the default criterion. please check the value of the average MOMENT during the current iteration to verify that the MOMENT is small enough to be treated as zero. if not, please use the solution controls to reset the criterion for zero MOMENT.', 
    'jobName': 'Job-1'})
mdb.jobs['Job-1']._Message(WARNING, {'phase': STANDARD_PHASE, 
    'message': 'There is zero MOMENT everywhere in the model based on the default criterion. please check the value of the average MOMENT during the current iteration to verify that the MOMENT is small enough to be treated as zero. if not, please use the solution controls to reset the criterion for zero MOMENT.', 
    'jobName': 'Job-1'})
mdb.jobs['Job-1']._Message(WARNING, {'phase': STANDARD_PHASE, 
    'message': 'There is zero MOMENT everywhere in the model based on the default criterion. please check the value of the average MOMENT during the current iteration to verify that the MOMENT is small enough to be treated as zero. if not, please use the solution controls to reset the criterion for zero MOMENT.', 
    'jobName': 'Job-1'})
mdb.jobs['Job-1']._Message(WARNING, {'phase': STANDARD_PHASE, 
    'message': 'There is zero MOMENT everywhere in the model based on the default criterion. please check the value of the average MOMENT during the current iteration to verify that the MOMENT is small enough to be treated as zero. if not, please use the solution controls to reset the criterion for zero MOMENT.', 
    'jobName': 'Job-1'})
mdb.jobs['Job-1']._Message(WARNING, {'phase': STANDARD_PHASE, 
    'message': 'There is zero MOMENT everywhere in the model based on the default criterion. please check the value of the average MOMENT during the current iteration to verify that the MOMENT is small enough to be treated as zero. if not, please use the solution controls to reset the criterion for zero MOMENT.', 
    'jobName': 'Job-1'})
mdb.jobs['Job-1']._Message(WARNING, {'phase': STANDARD_PHASE, 
    'message': 'There is zero MOMENT everywhere in the model based on the default criterion. please check the value of the average MOMENT during the current iteration to verify that the MOMENT is small enough to be treated as zero. if not, please use the solution controls to reset the criterion for zero MOMENT.', 
    'jobName': 'Job-1'})
mdb.jobs['Job-1']._Message(WARNING, {'phase': STANDARD_PHASE, 
    'message': 'There is zero MOMENT everywhere in the model based on the default criterion. please check the value of the average MOMENT during the current iteration to verify that the MOMENT is small enough to be treated as zero. if not, please use the solution controls to reset the criterion for zero MOMENT.', 
    'jobName': 'Job-1'})
mdb.jobs['Job-1']._Message(WARNING, {'phase': STANDARD_PHASE, 
    'message': 'There is zero MOMENT everywhere in the model based on the default criterion. please check the value of the average MOMENT during the current iteration to verify that the MOMENT is small enough to be treated as zero. if not, please use the solution controls to reset the criterion for zero MOMENT.', 
    'jobName': 'Job-1'})
mdb.jobs['Job-1']._Message(WARNING, {'phase': STANDARD_PHASE, 
    'message': 'There is zero MOMENT everywhere in the model based on the default criterion. please check the value of the average MOMENT during the current iteration to verify that the MOMENT is small enough to be treated as zero. if not, please use the solution controls to reset the criterion for zero MOMENT.', 
    'jobName': 'Job-1'})
mdb.jobs['Job-1']._Message(STATUS, {'totalTime': 0.00075, 'attempts': 1, 
    'timeIncrement': 0.00025, 'increment': 3, 'stepTime': 0.00075, 'step': 1, 
    'jobName': 'Job-1', 'severe': 0, 'iterations': 9, 'phase': STANDARD_PHASE, 
    'equilibrium': 9})
mdb.jobs['Job-1']._Message(WARNING, {'phase': STANDARD_PHASE, 
    'message': 'There is zero MOMENT everywhere in the model based on the default criterion. please check the value of the average MOMENT during the current iteration to verify that the MOMENT is small enough to be treated as zero. if not, please use the solution controls to reset the criterion for zero MOMENT.', 
    'jobName': 'Job-1'})
mdb.jobs['Job-1']._Message(WARNING, {'phase': STANDARD_PHASE, 
    'message': 'There is zero MOMENT everywhere in the model based on the default criterion. please check the value of the average MOMENT during the current iteration to verify that the MOMENT is small enough to be treated as zero. if not, please use the solution controls to reset the criterion for zero MOMENT.', 
    'jobName': 'Job-1'})
mdb.jobs['Job-1']._Message(WARNING, {'phase': STANDARD_PHASE, 
    'message': 'There is zero MOMENT everywhere in the model based on the default criterion. please check the value of the average MOMENT during the current iteration to verify that the MOMENT is small enough to be treated as zero. if not, please use the solution controls to reset the criterion for zero MOMENT.', 
    'jobName': 'Job-1'})
mdb.jobs['Job-1']._Message(WARNING, {'phase': STANDARD_PHASE, 
    'message': 'There is zero MOMENT everywhere in the model based on the default criterion. please check the value of the average MOMENT during the current iteration to verify that the MOMENT is small enough to be treated as zero. if not, please use the solution controls to reset the criterion for zero MOMENT.', 
    'jobName': 'Job-1'})
mdb.jobs['Job-1']._Message(WARNING, {'phase': STANDARD_PHASE, 
    'message': 'There is zero MOMENT everywhere in the model based on the default criterion. please check the value of the average MOMENT during the current iteration to verify that the MOMENT is small enough to be treated as zero. if not, please use the solution controls to reset the criterion for zero MOMENT.', 
    'jobName': 'Job-1'})
mdb.jobs['Job-1']._Message(WARNING, {'phase': STANDARD_PHASE, 
    'message': 'There is zero MOMENT everywhere in the model based on the default criterion. please check the value of the average MOMENT during the current iteration to verify that the MOMENT is small enough to be treated as zero. if not, please use the solution controls to reset the criterion for zero MOMENT.', 
    'jobName': 'Job-1'})
mdb.jobs['Job-1']._Message(WARNING, {'phase': STANDARD_PHASE, 
    'message': 'There is zero MOMENT everywhere in the model based on the default criterion. please check the value of the average MOMENT during the current iteration to verify that the MOMENT is small enough to be treated as zero. if not, please use the solution controls to reset the criterion for zero MOMENT.', 
    'jobName': 'Job-1'})
mdb.jobs['Job-1']._Message(WARNING, {'phase': STANDARD_PHASE, 
    'message': 'There is zero MOMENT everywhere in the model based on the default criterion. please check the value of the average MOMENT during the current iteration to verify that the MOMENT is small enough to be treated as zero. if not, please use the solution controls to reset the criterion for zero MOMENT.', 
    'jobName': 'Job-1'})
mdb.jobs['Job-1']._Message(WARNING, {'phase': STANDARD_PHASE, 
    'message': 'There is zero MOMENT everywhere in the model based on the default criterion. please check the value of the average MOMENT during the current iteration to verify that the MOMENT is small enough to be treated as zero. if not, please use the solution controls to reset the criterion for zero MOMENT.', 
    'jobName': 'Job-1'})
mdb.jobs['Job-1']._Message(WARNING, {'phase': STANDARD_PHASE, 
    'message': 'There is zero MOMENT everywhere in the model based on the default criterion. please check the value of the average MOMENT during the current iteration to verify that the MOMENT is small enough to be treated as zero. if not, please use the solution controls to reset the criterion for zero MOMENT.', 
    'jobName': 'Job-1'})
mdb.jobs['Job-1']._Message(STATUS, {'totalTime': 0.001, 'attempts': 1, 
    'timeIncrement': 0.00025, 'increment': 4, 'stepTime': 0.001, 'step': 1, 
    'jobName': 'Job-1', 'severe': 0, 'iterations': 10, 'phase': STANDARD_PHASE, 
    'equilibrium': 10})
mdb.jobs['Job-1']._Message(WARNING, {'phase': STANDARD_PHASE, 
    'message': 'There is zero MOMENT everywhere in the model based on the default criterion. please check the value of the average MOMENT during the current iteration to verify that the MOMENT is small enough to be treated as zero. if not, please use the solution controls to reset the criterion for zero MOMENT.', 
    'jobName': 'Job-1'})
mdb.jobs['Job-1']._Message(WARNING, {'phase': STANDARD_PHASE, 
    'message': 'There is zero MOMENT everywhere in the model based on the default criterion. please check the value of the average MOMENT during the current iteration to verify that the MOMENT is small enough to be treated as zero. if not, please use the solution controls to reset the criterion for zero MOMENT.', 
    'jobName': 'Job-1'})
mdb.jobs['Job-1']._Message(WARNING, {'phase': STANDARD_PHASE, 
    'message': 'There is zero MOMENT everywhere in the model based on the default criterion. please check the value of the average MOMENT during the current iteration to verify that the MOMENT is small enough to be treated as zero. if not, please use the solution controls to reset the criterion for zero MOMENT.', 
    'jobName': 'Job-1'})
mdb.jobs['Job-1']._Message(WARNING, {'phase': STANDARD_PHASE, 
    'message': 'There is zero MOMENT everywhere in the model based on the default criterion. please check the value of the average MOMENT during the current iteration to verify that the MOMENT is small enough to be treated as zero. if not, please use the solution controls to reset the criterion for zero MOMENT.', 
    'jobName': 'Job-1'})
mdb.jobs['Job-1']._Message(STATUS, {'totalTime': 0.001, 'attempts': ' 1U', 
    'timeIncrement': 0.00025, 'increment': 5, 'stepTime': 0.001, 'step': 1, 
    'jobName': 'Job-1', 'severe': 0, 'iterations': 4, 'phase': STANDARD_PHASE, 
    'equilibrium': 4})
mdb.jobs['Job-1']._Message(WARNING, {'phase': STANDARD_PHASE, 
    'message': 'There is zero MOMENT everywhere in the model based on the default criterion. please check the value of the average MOMENT during the current iteration to verify that the MOMENT is small enough to be treated as zero. if not, please use the solution controls to reset the criterion for zero MOMENT.', 
    'jobName': 'Job-1'})
mdb.jobs['Job-1']._Message(WARNING, {'phase': STANDARD_PHASE, 
    'message': 'There is zero MOMENT everywhere in the model based on the default criterion. please check the value of the average MOMENT during the current iteration to verify that the MOMENT is small enough to be treated as zero. if not, please use the solution controls to reset the criterion for zero MOMENT.', 
    'jobName': 'Job-1'})
mdb.jobs['Job-1']._Message(WARNING, {'phase': STANDARD_PHASE, 
    'message': 'There is zero MOMENT everywhere in the model based on the default criterion. please check the value of the average MOMENT during the current iteration to verify that the MOMENT is small enough to be treated as zero. if not, please use the solution controls to reset the criterion for zero MOMENT.', 
    'jobName': 'Job-1'})
mdb.jobs['Job-1']._Message(WARNING, {'phase': STANDARD_PHASE, 
    'message': 'There is zero MOMENT everywhere in the model based on the default criterion. please check the value of the average MOMENT during the current iteration to verify that the MOMENT is small enough to be treated as zero. if not, please use the solution controls to reset the criterion for zero MOMENT.', 
    'jobName': 'Job-1'})
mdb.jobs['Job-1']._Message(STATUS, {'totalTime': 0.001, 'attempts': ' 2U', 
    'timeIncrement': 6.25e-05, 'increment': 5, 'stepTime': 0.001, 'step': 1, 
    'jobName': 'Job-1', 'severe': 0, 'iterations': 4, 'phase': STANDARD_PHASE, 
    'equilibrium': 4})
mdb.jobs['Job-1']._Message(WARNING, {'phase': STANDARD_PHASE, 
    'message': 'There is zero MOMENT everywhere in the model based on the default criterion. please check the value of the average MOMENT during the current iteration to verify that the MOMENT is small enough to be treated as zero. if not, please use the solution controls to reset the criterion for zero MOMENT.', 
    'jobName': 'Job-1'})
mdb.jobs['Job-1']._Message(WARNING, {'phase': STANDARD_PHASE, 
    'message': 'There is zero MOMENT everywhere in the model based on the default criterion. please check the value of the average MOMENT during the current iteration to verify that the MOMENT is small enough to be treated as zero. if not, please use the solution controls to reset the criterion for zero MOMENT.', 
    'jobName': 'Job-1'})
mdb.jobs['Job-1']._Message(WARNING, {'phase': STANDARD_PHASE, 
    'message': 'There is zero MOMENT everywhere in the model based on the default criterion. please check the value of the average MOMENT during the current iteration to verify that the MOMENT is small enough to be treated as zero. if not, please use the solution controls to reset the criterion for zero MOMENT.', 
    'jobName': 'Job-1'})
mdb.jobs['Job-1']._Message(WARNING, {'phase': STANDARD_PHASE, 
    'message': 'There is zero MOMENT everywhere in the model based on the default criterion. please check the value of the average MOMENT during the current iteration to verify that the MOMENT is small enough to be treated as zero. if not, please use the solution controls to reset the criterion for zero MOMENT.', 
    'jobName': 'Job-1'})
mdb.jobs['Job-1']._Message(STATUS, {'totalTime': 0.001, 'attempts': ' 3U', 
    'timeIncrement': 1.5625e-05, 'increment': 5, 'stepTime': 0.001, 'step': 1, 
    'jobName': 'Job-1', 'severe': 0, 'iterations': 4, 'phase': STANDARD_PHASE, 
    'equilibrium': 4})
mdb.jobs['Job-1']._Message(WARNING, {'phase': STANDARD_PHASE, 
    'message': 'There is zero MOMENT everywhere in the model based on the default criterion. please check the value of the average MOMENT during the current iteration to verify that the MOMENT is small enough to be treated as zero. if not, please use the solution controls to reset the criterion for zero MOMENT.', 
    'jobName': 'Job-1'})
mdb.jobs['Job-1']._Message(WARNING, {'phase': STANDARD_PHASE, 
    'message': 'There is zero MOMENT everywhere in the model based on the default criterion. please check the value of the average MOMENT during the current iteration to verify that the MOMENT is small enough to be treated as zero. if not, please use the solution controls to reset the criterion for zero MOMENT.', 
    'jobName': 'Job-1'})
mdb.jobs['Job-1']._Message(WARNING, {'phase': STANDARD_PHASE, 
    'message': 'There is zero MOMENT everywhere in the model based on the default criterion. please check the value of the average MOMENT during the current iteration to verify that the MOMENT is small enough to be treated as zero. if not, please use the solution controls to reset the criterion for zero MOMENT.', 
    'jobName': 'Job-1'})
mdb.jobs['Job-1']._Message(WARNING, {'phase': STANDARD_PHASE, 
    'message': 'There is zero MOMENT everywhere in the model based on the default criterion. please check the value of the average MOMENT during the current iteration to verify that the MOMENT is small enough to be treated as zero. if not, please use the solution controls to reset the criterion for zero MOMENT.', 
    'jobName': 'Job-1'})
mdb.jobs['Job-1']._Message(STATUS, {'totalTime': 0.001, 'attempts': ' 4U', 
    'timeIncrement': 3.90625e-06, 'increment': 5, 'stepTime': 0.001, 'step': 1, 
    'jobName': 'Job-1', 'severe': 0, 'iterations': 4, 'phase': STANDARD_PHASE, 
    'equilibrium': 4})
mdb.jobs['Job-1']._Message(WARNING, {'phase': STANDARD_PHASE, 
    'message': 'There is zero MOMENT everywhere in the model based on the default criterion. please check the value of the average MOMENT during the current iteration to verify that the MOMENT is small enough to be treated as zero. if not, please use the solution controls to reset the criterion for zero MOMENT.', 
    'jobName': 'Job-1'})
mdb.jobs['Job-1']._Message(WARNING, {'phase': STANDARD_PHASE, 
    'message': 'There is zero MOMENT everywhere in the model based on the default criterion. please check the value of the average MOMENT during the current iteration to verify that the MOMENT is small enough to be treated as zero. if not, please use the solution controls to reset the criterion for zero MOMENT.', 
    'jobName': 'Job-1'})
mdb.jobs['Job-1']._Message(WARNING, {'phase': STANDARD_PHASE, 
    'message': 'There is zero MOMENT everywhere in the model based on the default criterion. please check the value of the average MOMENT during the current iteration to verify that the MOMENT is small enough to be treated as zero. if not, please use the solution controls to reset the criterion for zero MOMENT.', 
    'jobName': 'Job-1'})
mdb.jobs['Job-1']._Message(WARNING, {'phase': STANDARD_PHASE, 
    'message': 'There is zero MOMENT everywhere in the model based on the default criterion. please check the value of the average MOMENT during the current iteration to verify that the MOMENT is small enough to be treated as zero. if not, please use the solution controls to reset the criterion for zero MOMENT.', 
    'jobName': 'Job-1'})
mdb.jobs['Job-1']._Message(STATUS, {'totalTime': 0.001, 'attempts': ' 5U', 
    'timeIncrement': 9.765625e-07, 'increment': 5, 'stepTime': 0.001, 
    'step': 1, 'jobName': 'Job-1', 'severe': 0, 'iterations': 4, 
    'phase': STANDARD_PHASE, 'equilibrium': 4})
mdb.jobs['Job-1']._Message(ERROR, {'phase': STANDARD_PHASE, 
    'message': 'Too many attempts made for this increment', 
    'jobName': 'Job-1'})
mdb.jobs['Job-1']._Message(STATUS, {'totalTime': 0.001, 'attempts': ' 6U', 
    'timeIncrement': 9.765625e-07, 'increment': 5, 'stepTime': 0.001, 
    'step': 1, 'jobName': 'Job-1', 'severe': 0, 'iterations': 4, 
    'phase': STANDARD_PHASE, 'equilibrium': 4})
mdb.jobs['Job-1']._Message(ODB_FRAME, {'phase': STANDARD_PHASE, 'step': 0, 
    'frame': 1, 'jobName': 'Job-1'})
mdb.jobs['Job-1']._Message(ERROR, {'phase': STANDARD_PHASE, 
    'message': 'THE ANALYSIS HAS BEEN TERMINATED DUE TO PREVIOUS ERRORS. ALL OUTPUT REQUESTS HAVE BEEN WRITTEN FOR THE LAST CONVERGED INCREMENT.', 
    'jobName': 'Job-1'})
mdb.jobs['Job-1']._Message(ABORTED, {'phase': STANDARD_PHASE, 
    'message': 'Analysis phase failed due to errors', 'jobName': 'Job-1'})
mdb.jobs['Job-1']._Message(ERROR, {
    'message': 'Abaqus/Standard Analysis exited with an error - Please see the  message file for possible error messages if the file exists.', 
    'jobName': 'Job-1'})
mdb.jobs['Job-1']._Message(JOB_ABORTED, {
    'message': 'Abaqus/Standard Analysis exited with an error - Please see the  message file for possible error messages if the file exists.', 
    'jobName': 'Job-1'})
mdb.models['Model-1'].fieldOutputRequests['F-Output-1'].setValues(timeMarks=
    OFF)
mdb.models['Model-1'].boundaryConditions['BC-1'].setValues(typeName=ENCASTRE)
mdb.jobs['Job-1'].submit(consistencyChecking=OFF)
mdb.jobs['Job-1']._Message(STARTED, {'phase': BATCHPRE_PHASE, 
    'clientHost': 'Kisers', 'handle': 0, 'jobName': 'Job-1'})
mdb.jobs['Job-1']._Message(WARNING, {'phase': BATCHPRE_PHASE, 
    'message': 'OUTPUT REQUEST V IS NOT AVAILABLE FOR THIS TYPE OF ANALYSIS', 
    'jobName': 'Job-1'})
mdb.jobs['Job-1']._Message(WARNING, {'phase': BATCHPRE_PHASE, 
    'message': 'THE REQUEST FOR MISES OUTPUT WILL BE REPLACED BY A REQUEST FOR S OUTPUT', 
    'jobName': 'Job-1'})
mdb.jobs['Job-1']._Message(WARNING, {'phase': BATCHPRE_PHASE, 
    'message': 'OUTPUT REQUEST LE IS NOT AVAILABLE FOR ELEMENT TYPE R2D2', 
    'jobName': 'Job-1'})
mdb.jobs['Job-1']._Message(WARNING, {'phase': BATCHPRE_PHASE, 
    'message': 'OUTPUT REQUEST PE IS NOT AVAILABLE FOR ELEMENT TYPE R2D2', 
    'jobName': 'Job-1'})
mdb.jobs['Job-1']._Message(WARNING, {'phase': BATCHPRE_PHASE, 
    'message': 'OUTPUT REQUEST PEEQ IS NOT AVAILABLE FOR ELEMENT TYPE R2D2', 
    'jobName': 'Job-1'})
mdb.jobs['Job-1']._Message(WARNING, {'phase': BATCHPRE_PHASE, 
    'message': 'OUTPUT REQUEST PEMAG IS NOT AVAILABLE FOR ELEMENT TYPE R2D2', 
    'jobName': 'Job-1'})
mdb.jobs['Job-1']._Message(WARNING, {'phase': BATCHPRE_PHASE, 
    'message': 'OUTPUT REQUEST S IS NOT AVAILABLE FOR ELEMENT TYPE R2D2', 
    'jobName': 'Job-1'})
mdb.jobs['Job-1']._Message(WARNING, {'phase': BATCHPRE_PHASE, 
    'message': 'OUTPUT REQUEST LE IS NOT AVAILABLE FOR ELEMENT TYPE MASS', 
    'jobName': 'Job-1'})
mdb.jobs['Job-1']._Message(WARNING, {'phase': BATCHPRE_PHASE, 
    'message': 'OUTPUT REQUEST PE IS NOT AVAILABLE FOR ELEMENT TYPE MASS', 
    'jobName': 'Job-1'})
mdb.jobs['Job-1']._Message(WARNING, {'phase': BATCHPRE_PHASE, 
    'message': 'OUTPUT REQUEST PEEQ IS NOT AVAILABLE FOR ELEMENT TYPE MASS', 
    'jobName': 'Job-1'})
mdb.jobs['Job-1']._Message(WARNING, {'phase': BATCHPRE_PHASE, 
    'message': 'OUTPUT REQUEST PEMAG IS NOT AVAILABLE FOR ELEMENT TYPE MASS', 
    'jobName': 'Job-1'})
mdb.jobs['Job-1']._Message(WARNING, {'phase': BATCHPRE_PHASE, 
    'message': 'OUTPUT REQUEST S IS NOT AVAILABLE FOR ELEMENT TYPE MASS', 
    'jobName': 'Job-1'})
mdb.jobs['Job-1']._Message(WARNING, {'phase': BATCHPRE_PHASE, 
    'message': 'OUTPUT REQUEST LE IS NOT AVAILABLE FOR ELEMENT TYPE R2D2', 
    'jobName': 'Job-1'})
mdb.jobs['Job-1']._Message(WARNING, {'phase': BATCHPRE_PHASE, 
    'message': 'OUTPUT REQUEST PE IS NOT AVAILABLE FOR ELEMENT TYPE R2D2', 
    'jobName': 'Job-1'})
mdb.jobs['Job-1']._Message(WARNING, {'phase': BATCHPRE_PHASE, 
    'message': 'OUTPUT REQUEST PEEQ IS NOT AVAILABLE FOR ELEMENT TYPE R2D2', 
    'jobName': 'Job-1'})
mdb.jobs['Job-1']._Message(WARNING, {'phase': BATCHPRE_PHASE, 
    'message': 'OUTPUT REQUEST PEMAG IS NOT AVAILABLE FOR ELEMENT TYPE R2D2', 
    'jobName': 'Job-1'})
mdb.jobs['Job-1']._Message(WARNING, {'phase': BATCHPRE_PHASE, 
    'message': 'OUTPUT REQUEST S IS NOT AVAILABLE FOR ELEMENT TYPE R2D2', 
    'jobName': 'Job-1'})
mdb.jobs['Job-1']._Message(WARNING, {'phase': BATCHPRE_PHASE, 
    'message': 'OUTPUT REQUEST MISESMAX IS NOT AVAILABLE FOR ELEMENT TYPE R2D2', 
    'jobName': 'Job-1'})
mdb.jobs['Job-1']._Message(WARNING, {'phase': BATCHPRE_PHASE, 
    'message': 'OUTPUT REQUEST MISESMAX IS NOT AVAILABLE FOR ELEMENT TYPE MASS', 
    'jobName': 'Job-1'})
mdb.jobs['Job-1']._Message(WARNING, {'phase': BATCHPRE_PHASE, 
    'message': 'OUTPUT REQUEST MISESMAX IS NOT AVAILABLE FOR ELEMENT TYPE R2D2', 
    'jobName': 'Job-1'})
mdb.jobs['Job-1']._Message(WARNING, {'phase': BATCHPRE_PHASE, 
    'message': 'OUTPUT REQUEST V IS NOT AVAILABLE FOR THIS TYPE OF ANALYSIS', 
    'jobName': 'Job-1'})
mdb.jobs['Job-1']._Message(WARNING, {'phase': BATCHPRE_PHASE, 
    'message': 'THE REQUEST FOR MISES OUTPUT WILL BE REPLACED BY A REQUEST FOR S OUTPUT', 
    'jobName': 'Job-1'})
mdb.jobs['Job-1']._Message(WARNING, {'phase': BATCHPRE_PHASE, 
    'message': 'OUTPUT REQUEST LE IS NOT AVAILABLE FOR ELEMENT TYPE R2D2', 
    'jobName': 'Job-1'})
mdb.jobs['Job-1']._Message(WARNING, {'phase': BATCHPRE_PHASE, 
    'message': 'OUTPUT REQUEST PE IS NOT AVAILABLE FOR ELEMENT TYPE R2D2', 
    'jobName': 'Job-1'})
mdb.jobs['Job-1']._Message(WARNING, {'phase': BATCHPRE_PHASE, 
    'message': 'OUTPUT REQUEST PEEQ IS NOT AVAILABLE FOR ELEMENT TYPE R2D2', 
    'jobName': 'Job-1'})
mdb.jobs['Job-1']._Message(WARNING, {'phase': BATCHPRE_PHASE, 
    'message': 'OUTPUT REQUEST PEMAG IS NOT AVAILABLE FOR ELEMENT TYPE R2D2', 
    'jobName': 'Job-1'})
mdb.jobs['Job-1']._Message(WARNING, {'phase': BATCHPRE_PHASE, 
    'message': 'OUTPUT REQUEST S IS NOT AVAILABLE FOR ELEMENT TYPE R2D2', 
    'jobName': 'Job-1'})
mdb.jobs['Job-1']._Message(WARNING, {'phase': BATCHPRE_PHASE, 
    'message': 'OUTPUT REQUEST LE IS NOT AVAILABLE FOR ELEMENT TYPE MASS', 
    'jobName': 'Job-1'})
mdb.jobs['Job-1']._Message(WARNING, {'phase': BATCHPRE_PHASE, 
    'message': 'OUTPUT REQUEST PE IS NOT AVAILABLE FOR ELEMENT TYPE MASS', 
    'jobName': 'Job-1'})
mdb.jobs['Job-1']._Message(WARNING, {'phase': BATCHPRE_PHASE, 
    'message': 'OUTPUT REQUEST PEEQ IS NOT AVAILABLE FOR ELEMENT TYPE MASS', 
    'jobName': 'Job-1'})
mdb.jobs['Job-1']._Message(WARNING, {'phase': BATCHPRE_PHASE, 
    'message': 'OUTPUT REQUEST PEMAG IS NOT AVAILABLE FOR ELEMENT TYPE MASS', 
    'jobName': 'Job-1'})
mdb.jobs['Job-1']._Message(WARNING, {'phase': BATCHPRE_PHASE, 
    'message': 'OUTPUT REQUEST S IS NOT AVAILABLE FOR ELEMENT TYPE MASS', 
    'jobName': 'Job-1'})
mdb.jobs['Job-1']._Message(WARNING, {'phase': BATCHPRE_PHASE, 
    'message': 'OUTPUT REQUEST LE IS NOT AVAILABLE FOR ELEMENT TYPE R2D2', 
    'jobName': 'Job-1'})
mdb.jobs['Job-1']._Message(WARNING, {'phase': BATCHPRE_PHASE, 
    'message': 'OUTPUT REQUEST PE IS NOT AVAILABLE FOR ELEMENT TYPE R2D2', 
    'jobName': 'Job-1'})
mdb.jobs['Job-1']._Message(WARNING, {'phase': BATCHPRE_PHASE, 
    'message': 'OUTPUT REQUEST PEEQ IS NOT AVAILABLE FOR ELEMENT TYPE R2D2', 
    'jobName': 'Job-1'})
mdb.jobs['Job-1']._Message(WARNING, {'phase': BATCHPRE_PHASE, 
    'message': 'OUTPUT REQUEST PEMAG IS NOT AVAILABLE FOR ELEMENT TYPE R2D2', 
    'jobName': 'Job-1'})
mdb.jobs['Job-1']._Message(WARNING, {'phase': BATCHPRE_PHASE, 
    'message': 'OUTPUT REQUEST S IS NOT AVAILABLE FOR ELEMENT TYPE R2D2', 
    'jobName': 'Job-1'})
mdb.jobs['Job-1']._Message(WARNING, {'phase': BATCHPRE_PHASE, 
    'message': 'OUTPUT REQUEST MISESMAX IS NOT AVAILABLE FOR ELEMENT TYPE R2D2', 
    'jobName': 'Job-1'})
mdb.jobs['Job-1']._Message(WARNING, {'phase': BATCHPRE_PHASE, 
    'message': 'OUTPUT REQUEST MISESMAX IS NOT AVAILABLE FOR ELEMENT TYPE MASS', 
    'jobName': 'Job-1'})
mdb.jobs['Job-1']._Message(WARNING, {'phase': BATCHPRE_PHASE, 
    'message': 'OUTPUT REQUEST MISESMAX IS NOT AVAILABLE FOR ELEMENT TYPE R2D2', 
    'jobName': 'Job-1'})
mdb.jobs['Job-1']._Message(WARNING, {'phase': BATCHPRE_PHASE, 
    'message': 'OUTPUT REQUEST CF HAS BEEN REMOVED AS THERE ARE NO APPLICABLE LOADS IN THIS STEP', 
    'jobName': 'Job-1'})
mdb.jobs['Job-1']._Message(WARNING, {'phase': BATCHPRE_PHASE, 
    'message': 'OUTPUT REQUEST CF HAS BEEN REMOVED AS THERE ARE NO APPLICABLE LOADS IN THIS STEP', 
    'jobName': 'Job-1'})
mdb.jobs['Job-1']._Message(ODB_FILE, {'phase': BATCHPRE_PHASE, 
    'file': 'C:\\temp\\work\\eyeball\\Job-1.odb', 'jobName': 'Job-1'})
mdb.jobs['Job-1']._Message(COMPLETED, {'phase': BATCHPRE_PHASE, 
    'message': 'Analysis phase complete', 'jobName': 'Job-1'})
mdb.jobs['Job-1']._Message(STARTED, {'phase': STANDARD_PHASE, 
    'clientHost': 'Kisers', 'handle': 16900, 'jobName': 'Job-1'})
mdb.jobs['Job-1']._Message(STEP, {'phase': STANDARD_PHASE, 'stepId': 1, 
    'jobName': 'Job-1'})
mdb.jobs['Job-1']._Message(ODB_FRAME, {'phase': STANDARD_PHASE, 'step': 0, 
    'frame': 0, 'jobName': 'Job-1'})
mdb.jobs['Job-1']._Message(WARNING, {'phase': STANDARD_PHASE, 
    'message': 'THERE ARE 2 UNCONNECTED REGIONS IN THE MODEL.', 
    'jobName': 'Job-1'})
mdb.jobs['Job-1']._Message(MEMORY_ESTIMATE, {'phase': STANDARD_PHASE, 
    'jobName': 'Job-1', 'memory': 28.0})
mdb.jobs['Job-1']._Message(PHYSICAL_MEMORY, {'phase': STANDARD_PHASE, 
    'physical_memory': 16291.0, 'jobName': 'Job-1'})
mdb.jobs['Job-1']._Message(MINIMUM_MEMORY, {'minimum_memory': 20.0, 
    'phase': STANDARD_PHASE, 'jobName': 'Job-1'})
mdb.jobs['Job-1']._Message(WARNING, {'phase': STANDARD_PHASE, 
    'message': 'There is zero MOMENT everywhere in the model based on the default criterion. please check the value of the average MOMENT during the current iteration to verify that the MOMENT is small enough to be treated as zero. if not, please use the solution controls to reset the criterion for zero MOMENT.', 
    'jobName': 'Job-1'})
mdb.jobs['Job-1']._Message(WARNING, {'phase': STANDARD_PHASE, 
    'message': 'There is zero MOMENT everywhere in the model based on the default criterion. please check the value of the average MOMENT during the current iteration to verify that the MOMENT is small enough to be treated as zero. if not, please use the solution controls to reset the criterion for zero MOMENT.', 
    'jobName': 'Job-1'})
mdb.jobs['Job-1']._Message(WARNING, {'phase': STANDARD_PHASE, 
    'message': 'There is zero MOMENT everywhere in the model based on the default criterion. please check the value of the average MOMENT during the current iteration to verify that the MOMENT is small enough to be treated as zero. if not, please use the solution controls to reset the criterion for zero MOMENT.', 
    'jobName': 'Job-1'})
mdb.jobs['Job-1']._Message(WARNING, {'phase': STANDARD_PHASE, 
    'message': 'There is zero MOMENT everywhere in the model based on the default criterion. please check the value of the average MOMENT during the current iteration to verify that the MOMENT is small enough to be treated as zero. if not, please use the solution controls to reset the criterion for zero MOMENT.', 
    'jobName': 'Job-1'})
mdb.jobs['Job-1']._Message(STATUS, {'totalTime': 0.0, 'attempts': ' 1U', 
    'timeIncrement': 0.001, 'increment': 1, 'stepTime': 0.0, 'step': 1, 
    'jobName': 'Job-1', 'severe': 0, 'iterations': 4, 'phase': STANDARD_PHASE, 
    'equilibrium': 4})
mdb.jobs['Job-1']._Message(WARNING, {'phase': STANDARD_PHASE, 
    'message': 'There is zero MOMENT everywhere in the model based on the default criterion. please check the value of the average MOMENT during the current iteration to verify that the MOMENT is small enough to be treated as zero. if not, please use the solution controls to reset the criterion for zero MOMENT.', 
    'jobName': 'Job-1'})
mdb.jobs['Job-1']._Message(WARNING, {'phase': STANDARD_PHASE, 
    'message': 'There is zero MOMENT everywhere in the model based on the default criterion. please check the value of the average MOMENT during the current iteration to verify that the MOMENT is small enough to be treated as zero. if not, please use the solution controls to reset the criterion for zero MOMENT.', 
    'jobName': 'Job-1'})
mdb.jobs['Job-1']._Message(WARNING, {'phase': STANDARD_PHASE, 
    'message': 'There is zero MOMENT everywhere in the model based on the default criterion. please check the value of the average MOMENT during the current iteration to verify that the MOMENT is small enough to be treated as zero. if not, please use the solution controls to reset the criterion for zero MOMENT.', 
    'jobName': 'Job-1'})
mdb.jobs['Job-1']._Message(STATUS, {'totalTime': 0.00025, 'attempts': 2, 
    'timeIncrement': 0.00025, 'increment': 1, 'stepTime': 0.00025, 'step': 1, 
    'jobName': 'Job-1', 'severe': 0, 'iterations': 3, 'phase': STANDARD_PHASE, 
    'equilibrium': 3})
mdb.jobs['Job-1']._Message(WARNING, {'phase': STANDARD_PHASE, 
    'message': 'There is zero MOMENT everywhere in the model based on the default criterion. please check the value of the average MOMENT during the current iteration to verify that the MOMENT is small enough to be treated as zero. if not, please use the solution controls to reset the criterion for zero MOMENT.', 
    'jobName': 'Job-1'})
mdb.jobs['Job-1']._Message(WARNING, {'phase': STANDARD_PHASE, 
    'message': 'There is zero MOMENT everywhere in the model based on the default criterion. please check the value of the average MOMENT during the current iteration to verify that the MOMENT is small enough to be treated as zero. if not, please use the solution controls to reset the criterion for zero MOMENT.', 
    'jobName': 'Job-1'})
mdb.jobs['Job-1']._Message(WARNING, {'phase': STANDARD_PHASE, 
    'message': 'There is zero MOMENT everywhere in the model based on the default criterion. please check the value of the average MOMENT during the current iteration to verify that the MOMENT is small enough to be treated as zero. if not, please use the solution controls to reset the criterion for zero MOMENT.', 
    'jobName': 'Job-1'})
mdb.jobs['Job-1']._Message(WARNING, {'phase': STANDARD_PHASE, 
    'message': 'There is zero MOMENT everywhere in the model based on the default criterion. please check the value of the average MOMENT during the current iteration to verify that the MOMENT is small enough to be treated as zero. if not, please use the solution controls to reset the criterion for zero MOMENT.', 
    'jobName': 'Job-1'})
mdb.jobs['Job-1']._Message(WARNING, {'phase': STANDARD_PHASE, 
    'message': 'There is zero MOMENT everywhere in the model based on the default criterion. please check the value of the average MOMENT during the current iteration to verify that the MOMENT is small enough to be treated as zero. if not, please use the solution controls to reset the criterion for zero MOMENT.', 
    'jobName': 'Job-1'})
mdb.jobs['Job-1']._Message(STATUS, {'totalTime': 0.0005, 'attempts': 1, 
    'timeIncrement': 0.00025, 'increment': 2, 'stepTime': 0.0005, 'step': 1, 
    'jobName': 'Job-1', 'severe': 0, 'iterations': 5, 'phase': STANDARD_PHASE, 
    'equilibrium': 5})
mdb.jobs['Job-1']._Message(WARNING, {'phase': STANDARD_PHASE, 
    'message': 'There is zero MOMENT everywhere in the model based on the default criterion. please check the value of the average MOMENT during the current iteration to verify that the MOMENT is small enough to be treated as zero. if not, please use the solution controls to reset the criterion for zero MOMENT.', 
    'jobName': 'Job-1'})
mdb.jobs['Job-1']._Message(WARNING, {'phase': STANDARD_PHASE, 
    'message': 'There is zero MOMENT everywhere in the model based on the default criterion. please check the value of the average MOMENT during the current iteration to verify that the MOMENT is small enough to be treated as zero. if not, please use the solution controls to reset the criterion for zero MOMENT.', 
    'jobName': 'Job-1'})
mdb.jobs['Job-1']._Message(WARNING, {'phase': STANDARD_PHASE, 
    'message': 'There is zero MOMENT everywhere in the model based on the default criterion. please check the value of the average MOMENT during the current iteration to verify that the MOMENT is small enough to be treated as zero. if not, please use the solution controls to reset the criterion for zero MOMENT.', 
    'jobName': 'Job-1'})
mdb.jobs['Job-1']._Message(WARNING, {'phase': STANDARD_PHASE, 
    'message': 'There is zero MOMENT everywhere in the model based on the default criterion. please check the value of the average MOMENT during the current iteration to verify that the MOMENT is small enough to be treated as zero. if not, please use the solution controls to reset the criterion for zero MOMENT.', 
    'jobName': 'Job-1'})
mdb.jobs['Job-1']._Message(WARNING, {'phase': STANDARD_PHASE, 
    'message': 'There is zero MOMENT everywhere in the model based on the default criterion. please check the value of the average MOMENT during the current iteration to verify that the MOMENT is small enough to be treated as zero. if not, please use the solution controls to reset the criterion for zero MOMENT.', 
    'jobName': 'Job-1'})
mdb.jobs['Job-1']._Message(WARNING, {'phase': STANDARD_PHASE, 
    'message': 'There is zero MOMENT everywhere in the model based on the default criterion. please check the value of the average MOMENT during the current iteration to verify that the MOMENT is small enough to be treated as zero. if not, please use the solution controls to reset the criterion for zero MOMENT.', 
    'jobName': 'Job-1'})
mdb.jobs['Job-1']._Message(WARNING, {'phase': STANDARD_PHASE, 
    'message': 'There is zero MOMENT everywhere in the model based on the default criterion. please check the value of the average MOMENT during the current iteration to verify that the MOMENT is small enough to be treated as zero. if not, please use the solution controls to reset the criterion for zero MOMENT.', 
    'jobName': 'Job-1'})
mdb.jobs['Job-1']._Message(WARNING, {'phase': STANDARD_PHASE, 
    'message': 'There is zero MOMENT everywhere in the model based on the default criterion. please check the value of the average MOMENT during the current iteration to verify that the MOMENT is small enough to be treated as zero. if not, please use the solution controls to reset the criterion for zero MOMENT.', 
    'jobName': 'Job-1'})
mdb.jobs['Job-1']._Message(WARNING, {'phase': STANDARD_PHASE, 
    'message': 'There is zero MOMENT everywhere in the model based on the default criterion. please check the value of the average MOMENT during the current iteration to verify that the MOMENT is small enough to be treated as zero. if not, please use the solution controls to reset the criterion for zero MOMENT.', 
    'jobName': 'Job-1'})
mdb.jobs['Job-1']._Message(STATUS, {'totalTime': 0.00075, 'attempts': 1, 
    'timeIncrement': 0.00025, 'increment': 3, 'stepTime': 0.00075, 'step': 1, 
    'jobName': 'Job-1', 'severe': 0, 'iterations': 9, 'phase': STANDARD_PHASE, 
    'equilibrium': 9})
mdb.jobs['Job-1']._Message(WARNING, {'phase': STANDARD_PHASE, 
    'message': 'There is zero MOMENT everywhere in the model based on the default criterion. please check the value of the average MOMENT during the current iteration to verify that the MOMENT is small enough to be treated as zero. if not, please use the solution controls to reset the criterion for zero MOMENT.', 
    'jobName': 'Job-1'})
mdb.jobs['Job-1']._Message(WARNING, {'phase': STANDARD_PHASE, 
    'message': 'There is zero MOMENT everywhere in the model based on the default criterion. please check the value of the average MOMENT during the current iteration to verify that the MOMENT is small enough to be treated as zero. if not, please use the solution controls to reset the criterion for zero MOMENT.', 
    'jobName': 'Job-1'})
mdb.jobs['Job-1']._Message(WARNING, {'phase': STANDARD_PHASE, 
    'message': 'There is zero MOMENT everywhere in the model based on the default criterion. please check the value of the average MOMENT during the current iteration to verify that the MOMENT is small enough to be treated as zero. if not, please use the solution controls to reset the criterion for zero MOMENT.', 
    'jobName': 'Job-1'})
mdb.jobs['Job-1']._Message(WARNING, {'phase': STANDARD_PHASE, 
    'message': 'There is zero MOMENT everywhere in the model based on the default criterion. please check the value of the average MOMENT during the current iteration to verify that the MOMENT is small enough to be treated as zero. if not, please use the solution controls to reset the criterion for zero MOMENT.', 
    'jobName': 'Job-1'})
mdb.jobs['Job-1']._Message(WARNING, {'phase': STANDARD_PHASE, 
    'message': 'There is zero MOMENT everywhere in the model based on the default criterion. please check the value of the average MOMENT during the current iteration to verify that the MOMENT is small enough to be treated as zero. if not, please use the solution controls to reset the criterion for zero MOMENT.', 
    'jobName': 'Job-1'})
mdb.jobs['Job-1']._Message(WARNING, {'phase': STANDARD_PHASE, 
    'message': 'There is zero MOMENT everywhere in the model based on the default criterion. please check the value of the average MOMENT during the current iteration to verify that the MOMENT is small enough to be treated as zero. if not, please use the solution controls to reset the criterion for zero MOMENT.', 
    'jobName': 'Job-1'})
mdb.jobs['Job-1']._Message(WARNING, {'phase': STANDARD_PHASE, 
    'message': 'There is zero MOMENT everywhere in the model based on the default criterion. please check the value of the average MOMENT during the current iteration to verify that the MOMENT is small enough to be treated as zero. if not, please use the solution controls to reset the criterion for zero MOMENT.', 
    'jobName': 'Job-1'})
mdb.jobs['Job-1']._Message(WARNING, {'phase': STANDARD_PHASE, 
    'message': 'There is zero MOMENT everywhere in the model based on the default criterion. please check the value of the average MOMENT during the current iteration to verify that the MOMENT is small enough to be treated as zero. if not, please use the solution controls to reset the criterion for zero MOMENT.', 
    'jobName': 'Job-1'})
mdb.jobs['Job-1']._Message(WARNING, {'phase': STANDARD_PHASE, 
    'message': 'There is zero MOMENT everywhere in the model based on the default criterion. please check the value of the average MOMENT during the current iteration to verify that the MOMENT is small enough to be treated as zero. if not, please use the solution controls to reset the criterion for zero MOMENT.', 
    'jobName': 'Job-1'})
mdb.jobs['Job-1']._Message(WARNING, {'phase': STANDARD_PHASE, 
    'message': 'There is zero MOMENT everywhere in the model based on the default criterion. please check the value of the average MOMENT during the current iteration to verify that the MOMENT is small enough to be treated as zero. if not, please use the solution controls to reset the criterion for zero MOMENT.', 
    'jobName': 'Job-1'})
mdb.jobs['Job-1']._Message(STATUS, {'totalTime': 0.001, 'attempts': 1, 
    'timeIncrement': 0.00025, 'increment': 4, 'stepTime': 0.001, 'step': 1, 
    'jobName': 'Job-1', 'severe': 0, 'iterations': 10, 'phase': STANDARD_PHASE, 
    'equilibrium': 10})
mdb.jobs['Job-1']._Message(WARNING, {'phase': STANDARD_PHASE, 
    'message': 'There is zero MOMENT everywhere in the model based on the default criterion. please check the value of the average MOMENT during the current iteration to verify that the MOMENT is small enough to be treated as zero. if not, please use the solution controls to reset the criterion for zero MOMENT.', 
    'jobName': 'Job-1'})
mdb.jobs['Job-1']._Message(WARNING, {'phase': STANDARD_PHASE, 
    'message': 'There is zero MOMENT everywhere in the model based on the default criterion. please check the value of the average MOMENT during the current iteration to verify that the MOMENT is small enough to be treated as zero. if not, please use the solution controls to reset the criterion for zero MOMENT.', 
    'jobName': 'Job-1'})
mdb.jobs['Job-1']._Message(WARNING, {'phase': STANDARD_PHASE, 
    'message': 'There is zero MOMENT everywhere in the model based on the default criterion. please check the value of the average MOMENT during the current iteration to verify that the MOMENT is small enough to be treated as zero. if not, please use the solution controls to reset the criterion for zero MOMENT.', 
    'jobName': 'Job-1'})
mdb.jobs['Job-1']._Message(WARNING, {'phase': STANDARD_PHASE, 
    'message': 'There is zero MOMENT everywhere in the model based on the default criterion. please check the value of the average MOMENT during the current iteration to verify that the MOMENT is small enough to be treated as zero. if not, please use the solution controls to reset the criterion for zero MOMENT.', 
    'jobName': 'Job-1'})
mdb.jobs['Job-1']._Message(STATUS, {'totalTime': 0.001, 'attempts': ' 1U', 
    'timeIncrement': 0.00025, 'increment': 5, 'stepTime': 0.001, 'step': 1, 
    'jobName': 'Job-1', 'severe': 0, 'iterations': 4, 'phase': STANDARD_PHASE, 
    'equilibrium': 4})
mdb.jobs['Job-1']._Message(WARNING, {'phase': STANDARD_PHASE, 
    'message': 'There is zero MOMENT everywhere in the model based on the default criterion. please check the value of the average MOMENT during the current iteration to verify that the MOMENT is small enough to be treated as zero. if not, please use the solution controls to reset the criterion for zero MOMENT.', 
    'jobName': 'Job-1'})
mdb.jobs['Job-1']._Message(WARNING, {'phase': STANDARD_PHASE, 
    'message': 'There is zero MOMENT everywhere in the model based on the default criterion. please check the value of the average MOMENT during the current iteration to verify that the MOMENT is small enough to be treated as zero. if not, please use the solution controls to reset the criterion for zero MOMENT.', 
    'jobName': 'Job-1'})
mdb.jobs['Job-1']._Message(WARNING, {'phase': STANDARD_PHASE, 
    'message': 'There is zero MOMENT everywhere in the model based on the default criterion. please check the value of the average MOMENT during the current iteration to verify that the MOMENT is small enough to be treated as zero. if not, please use the solution controls to reset the criterion for zero MOMENT.', 
    'jobName': 'Job-1'})
mdb.jobs['Job-1']._Message(WARNING, {'phase': STANDARD_PHASE, 
    'message': 'There is zero MOMENT everywhere in the model based on the default criterion. please check the value of the average MOMENT during the current iteration to verify that the MOMENT is small enough to be treated as zero. if not, please use the solution controls to reset the criterion for zero MOMENT.', 
    'jobName': 'Job-1'})
mdb.jobs['Job-1']._Message(STATUS, {'totalTime': 0.001, 'attempts': ' 2U', 
    'timeIncrement': 6.25e-05, 'increment': 5, 'stepTime': 0.001, 'step': 1, 
    'jobName': 'Job-1', 'severe': 0, 'iterations': 4, 'phase': STANDARD_PHASE, 
    'equilibrium': 4})
mdb.jobs['Job-1']._Message(WARNING, {'phase': STANDARD_PHASE, 
    'message': 'There is zero MOMENT everywhere in the model based on the default criterion. please check the value of the average MOMENT during the current iteration to verify that the MOMENT is small enough to be treated as zero. if not, please use the solution controls to reset the criterion for zero MOMENT.', 
    'jobName': 'Job-1'})
mdb.jobs['Job-1']._Message(WARNING, {'phase': STANDARD_PHASE, 
    'message': 'There is zero MOMENT everywhere in the model based on the default criterion. please check the value of the average MOMENT during the current iteration to verify that the MOMENT is small enough to be treated as zero. if not, please use the solution controls to reset the criterion for zero MOMENT.', 
    'jobName': 'Job-1'})
mdb.jobs['Job-1']._Message(WARNING, {'phase': STANDARD_PHASE, 
    'message': 'There is zero MOMENT everywhere in the model based on the default criterion. please check the value of the average MOMENT during the current iteration to verify that the MOMENT is small enough to be treated as zero. if not, please use the solution controls to reset the criterion for zero MOMENT.', 
    'jobName': 'Job-1'})
mdb.jobs['Job-1']._Message(WARNING, {'phase': STANDARD_PHASE, 
    'message': 'There is zero MOMENT everywhere in the model based on the default criterion. please check the value of the average MOMENT during the current iteration to verify that the MOMENT is small enough to be treated as zero. if not, please use the solution controls to reset the criterion for zero MOMENT.', 
    'jobName': 'Job-1'})
mdb.jobs['Job-1']._Message(STATUS, {'totalTime': 0.001, 'attempts': ' 3U', 
    'timeIncrement': 1.5625e-05, 'increment': 5, 'stepTime': 0.001, 'step': 1, 
    'jobName': 'Job-1', 'severe': 0, 'iterations': 4, 'phase': STANDARD_PHASE, 
    'equilibrium': 4})
mdb.jobs['Job-1']._Message(WARNING, {'phase': STANDARD_PHASE, 
    'message': 'There is zero MOMENT everywhere in the model based on the default criterion. please check the value of the average MOMENT during the current iteration to verify that the MOMENT is small enough to be treated as zero. if not, please use the solution controls to reset the criterion for zero MOMENT.', 
    'jobName': 'Job-1'})
mdb.jobs['Job-1']._Message(WARNING, {'phase': STANDARD_PHASE, 
    'message': 'There is zero MOMENT everywhere in the model based on the default criterion. please check the value of the average MOMENT during the current iteration to verify that the MOMENT is small enough to be treated as zero. if not, please use the solution controls to reset the criterion for zero MOMENT.', 
    'jobName': 'Job-1'})
mdb.jobs['Job-1']._Message(WARNING, {'phase': STANDARD_PHASE, 
    'message': 'There is zero MOMENT everywhere in the model based on the default criterion. please check the value of the average MOMENT during the current iteration to verify that the MOMENT is small enough to be treated as zero. if not, please use the solution controls to reset the criterion for zero MOMENT.', 
    'jobName': 'Job-1'})
mdb.jobs['Job-1']._Message(WARNING, {'phase': STANDARD_PHASE, 
    'message': 'There is zero MOMENT everywhere in the model based on the default criterion. please check the value of the average MOMENT during the current iteration to verify that the MOMENT is small enough to be treated as zero. if not, please use the solution controls to reset the criterion for zero MOMENT.', 
    'jobName': 'Job-1'})
mdb.jobs['Job-1']._Message(STATUS, {'totalTime': 0.001, 'attempts': ' 4U', 
    'timeIncrement': 3.90625e-06, 'increment': 5, 'stepTime': 0.001, 'step': 1, 
    'jobName': 'Job-1', 'severe': 0, 'iterations': 4, 'phase': STANDARD_PHASE, 
    'equilibrium': 4})
mdb.jobs['Job-1']._Message(WARNING, {'phase': STANDARD_PHASE, 
    'message': 'There is zero MOMENT everywhere in the model based on the default criterion. please check the value of the average MOMENT during the current iteration to verify that the MOMENT is small enough to be treated as zero. if not, please use the solution controls to reset the criterion for zero MOMENT.', 
    'jobName': 'Job-1'})
mdb.jobs['Job-1']._Message(WARNING, {'phase': STANDARD_PHASE, 
    'message': 'There is zero MOMENT everywhere in the model based on the default criterion. please check the value of the average MOMENT during the current iteration to verify that the MOMENT is small enough to be treated as zero. if not, please use the solution controls to reset the criterion for zero MOMENT.', 
    'jobName': 'Job-1'})
mdb.jobs['Job-1']._Message(WARNING, {'phase': STANDARD_PHASE, 
    'message': 'There is zero MOMENT everywhere in the model based on the default criterion. please check the value of the average MOMENT during the current iteration to verify that the MOMENT is small enough to be treated as zero. if not, please use the solution controls to reset the criterion for zero MOMENT.', 
    'jobName': 'Job-1'})
mdb.jobs['Job-1']._Message(WARNING, {'phase': STANDARD_PHASE, 
    'message': 'There is zero MOMENT everywhere in the model based on the default criterion. please check the value of the average MOMENT during the current iteration to verify that the MOMENT is small enough to be treated as zero. if not, please use the solution controls to reset the criterion for zero MOMENT.', 
    'jobName': 'Job-1'})
mdb.jobs['Job-1']._Message(STATUS, {'totalTime': 0.001, 'attempts': ' 5U', 
    'timeIncrement': 9.765625e-07, 'increment': 5, 'stepTime': 0.001, 
    'step': 1, 'jobName': 'Job-1', 'severe': 0, 'iterations': 4, 
    'phase': STANDARD_PHASE, 'equilibrium': 4})
mdb.jobs['Job-1']._Message(ERROR, {'phase': STANDARD_PHASE, 
    'message': 'Too many attempts made for this increment', 
    'jobName': 'Job-1'})
mdb.jobs['Job-1']._Message(STATUS, {'totalTime': 0.001, 'attempts': ' 6U', 
    'timeIncrement': 9.765625e-07, 'increment': 5, 'stepTime': 0.001, 
    'step': 1, 'jobName': 'Job-1', 'severe': 0, 'iterations': 4, 
    'phase': STANDARD_PHASE, 'equilibrium': 4})
mdb.jobs['Job-1']._Message(ODB_FRAME, {'phase': STANDARD_PHASE, 'step': 0, 
    'frame': 1, 'jobName': 'Job-1'})
mdb.jobs['Job-1']._Message(ERROR, {'phase': STANDARD_PHASE, 
    'message': 'THE ANALYSIS HAS BEEN TERMINATED DUE TO PREVIOUS ERRORS. ALL OUTPUT REQUESTS HAVE BEEN WRITTEN FOR THE LAST CONVERGED INCREMENT.', 
    'jobName': 'Job-1'})
mdb.jobs['Job-1']._Message(ABORTED, {'phase': STANDARD_PHASE, 
    'message': 'Analysis phase failed due to errors', 'jobName': 'Job-1'})
mdb.jobs['Job-1']._Message(ERROR, {
    'message': 'Abaqus/Standard Analysis exited with an error - Please see the  message file for possible error messages if the file exists.', 
    'jobName': 'Job-1'})
mdb.jobs['Job-1']._Message(JOB_ABORTED, {
    'message': 'Abaqus/Standard Analysis exited with an error - Please see the  message file for possible error messages if the file exists.', 
    'jobName': 'Job-1'})
# Save by 18206 on 2024_10_18-18.54.16; build 2022 2021_09_16-01.57.30 176069
# Save by 18206 on 2024_10_18-18.54.17; build 2022 2021_09_16-01.57.30 176069
from part import *
from material import *
from section import *
from optimization import *
from assembly import *
from step import *
from interaction import *
from load import *
from mesh import *
from job import *
from sketch import *
from visualization import *
from connectorBehavior import *
mdb.models['Model-1'].rootAssembly.features['Part-3-1'].suppress()
mdb.models['Model-1'].loads['Load-1'].suppress()
mdb.models['Model-1'].loads['Load-2'].suppress()
mdb.models['Model-1'].boundaryConditions['BC-1'].setValues(region=Region(
    edges=mdb.models['Model-1'].rootAssembly.instances['Part-1-1'].edges.getSequenceFromMask(
    mask=('[#a ]', ), )))
mdb.models['Model-1'].Stress(distributionType=UNIFORM, name=
    'Predefined Field-1', region=Region(
    faces=mdb.models['Model-1'].rootAssembly.instances['Part-1-1'].faces.getSequenceFromMask(
    mask=('[#1 ]', ), )), sigma11=0.5, sigma12=0.0, sigma13=None, sigma22=0.0, 
    sigma23=None, sigma33=0.0)
mdb.models['Model-1'].interactions['Int-2'].suppress()
mdb.jobs['Job-1'].submit(consistencyChecking=OFF)
mdb.jobs['Job-1']._Message(STARTED, {'phase': BATCHPRE_PHASE, 
    'clientHost': 'Kisers', 'handle': 0, 'jobName': 'Job-1'})
mdb.jobs['Job-1']._Message(WARNING, {'phase': BATCHPRE_PHASE, 
    'message': 'OUTPUT REQUEST V IS NOT AVAILABLE FOR THIS TYPE OF ANALYSIS', 
    'jobName': 'Job-1'})
mdb.jobs['Job-1']._Message(WARNING, {'phase': BATCHPRE_PHASE, 
    'message': 'THE REQUEST FOR MISES OUTPUT WILL BE REPLACED BY A REQUEST FOR S OUTPUT', 
    'jobName': 'Job-1'})
mdb.jobs['Job-1']._Message(WARNING, {'phase': BATCHPRE_PHASE, 
    'message': 'OUTPUT REQUEST LE IS NOT AVAILABLE FOR ELEMENT TYPE R2D2', 
    'jobName': 'Job-1'})
mdb.jobs['Job-1']._Message(WARNING, {'phase': BATCHPRE_PHASE, 
    'message': 'OUTPUT REQUEST PE IS NOT AVAILABLE FOR ELEMENT TYPE R2D2', 
    'jobName': 'Job-1'})
mdb.jobs['Job-1']._Message(WARNING, {'phase': BATCHPRE_PHASE, 
    'message': 'OUTPUT REQUEST PEEQ IS NOT AVAILABLE FOR ELEMENT TYPE R2D2', 
    'jobName': 'Job-1'})
mdb.jobs['Job-1']._Message(WARNING, {'phase': BATCHPRE_PHASE, 
    'message': 'OUTPUT REQUEST PEMAG IS NOT AVAILABLE FOR ELEMENT TYPE R2D2', 
    'jobName': 'Job-1'})
mdb.jobs['Job-1']._Message(WARNING, {'phase': BATCHPRE_PHASE, 
    'message': 'OUTPUT REQUEST S IS NOT AVAILABLE FOR ELEMENT TYPE R2D2', 
    'jobName': 'Job-1'})
mdb.jobs['Job-1']._Message(WARNING, {'phase': BATCHPRE_PHASE, 
    'message': 'OUTPUT REQUEST LE IS NOT AVAILABLE FOR ELEMENT TYPE MASS', 
    'jobName': 'Job-1'})
mdb.jobs['Job-1']._Message(WARNING, {'phase': BATCHPRE_PHASE, 
    'message': 'OUTPUT REQUEST PE IS NOT AVAILABLE FOR ELEMENT TYPE MASS', 
    'jobName': 'Job-1'})
mdb.jobs['Job-1']._Message(WARNING, {'phase': BATCHPRE_PHASE, 
    'message': 'OUTPUT REQUEST PEEQ IS NOT AVAILABLE FOR ELEMENT TYPE MASS', 
    'jobName': 'Job-1'})
mdb.jobs['Job-1']._Message(WARNING, {'phase': BATCHPRE_PHASE, 
    'message': 'OUTPUT REQUEST PEMAG IS NOT AVAILABLE FOR ELEMENT TYPE MASS', 
    'jobName': 'Job-1'})
mdb.jobs['Job-1']._Message(WARNING, {'phase': BATCHPRE_PHASE, 
    'message': 'OUTPUT REQUEST S IS NOT AVAILABLE FOR ELEMENT TYPE MASS', 
    'jobName': 'Job-1'})
mdb.jobs['Job-1']._Message(WARNING, {'phase': BATCHPRE_PHASE, 
    'message': 'OUTPUT REQUEST MISESMAX IS NOT AVAILABLE FOR ELEMENT TYPE R2D2', 
    'jobName': 'Job-1'})
mdb.jobs['Job-1']._Message(WARNING, {'phase': BATCHPRE_PHASE, 
    'message': 'OUTPUT REQUEST MISESMAX IS NOT AVAILABLE FOR ELEMENT TYPE MASS', 
    'jobName': 'Job-1'})
mdb.jobs['Job-1']._Message(WARNING, {'phase': BATCHPRE_PHASE, 
    'message': 'OUTPUT REQUEST V IS NOT AVAILABLE FOR THIS TYPE OF ANALYSIS', 
    'jobName': 'Job-1'})
mdb.jobs['Job-1']._Message(WARNING, {'phase': BATCHPRE_PHASE, 
    'message': 'THE REQUEST FOR MISES OUTPUT WILL BE REPLACED BY A REQUEST FOR S OUTPUT', 
    'jobName': 'Job-1'})
mdb.jobs['Job-1']._Message(WARNING, {'phase': BATCHPRE_PHASE, 
    'message': 'OUTPUT REQUEST LE IS NOT AVAILABLE FOR ELEMENT TYPE R2D2', 
    'jobName': 'Job-1'})
mdb.jobs['Job-1']._Message(WARNING, {'phase': BATCHPRE_PHASE, 
    'message': 'OUTPUT REQUEST PE IS NOT AVAILABLE FOR ELEMENT TYPE R2D2', 
    'jobName': 'Job-1'})
mdb.jobs['Job-1']._Message(WARNING, {'phase': BATCHPRE_PHASE, 
    'message': 'OUTPUT REQUEST PEEQ IS NOT AVAILABLE FOR ELEMENT TYPE R2D2', 
    'jobName': 'Job-1'})
mdb.jobs['Job-1']._Message(WARNING, {'phase': BATCHPRE_PHASE, 
    'message': 'OUTPUT REQUEST PEMAG IS NOT AVAILABLE FOR ELEMENT TYPE R2D2', 
    'jobName': 'Job-1'})
mdb.jobs['Job-1']._Message(WARNING, {'phase': BATCHPRE_PHASE, 
    'message': 'OUTPUT REQUEST S IS NOT AVAILABLE FOR ELEMENT TYPE R2D2', 
    'jobName': 'Job-1'})
mdb.jobs['Job-1']._Message(WARNING, {'phase': BATCHPRE_PHASE, 
    'message': 'OUTPUT REQUEST LE IS NOT AVAILABLE FOR ELEMENT TYPE MASS', 
    'jobName': 'Job-1'})
mdb.jobs['Job-1']._Message(WARNING, {'phase': BATCHPRE_PHASE, 
    'message': 'OUTPUT REQUEST PE IS NOT AVAILABLE FOR ELEMENT TYPE MASS', 
    'jobName': 'Job-1'})
mdb.jobs['Job-1']._Message(WARNING, {'phase': BATCHPRE_PHASE, 
    'message': 'OUTPUT REQUEST PEEQ IS NOT AVAILABLE FOR ELEMENT TYPE MASS', 
    'jobName': 'Job-1'})
mdb.jobs['Job-1']._Message(WARNING, {'phase': BATCHPRE_PHASE, 
    'message': 'OUTPUT REQUEST PEMAG IS NOT AVAILABLE FOR ELEMENT TYPE MASS', 
    'jobName': 'Job-1'})
mdb.jobs['Job-1']._Message(WARNING, {'phase': BATCHPRE_PHASE, 
    'message': 'OUTPUT REQUEST S IS NOT AVAILABLE FOR ELEMENT TYPE MASS', 
    'jobName': 'Job-1'})
mdb.jobs['Job-1']._Message(WARNING, {'phase': BATCHPRE_PHASE, 
    'message': 'OUTPUT REQUEST MISESMAX IS NOT AVAILABLE FOR ELEMENT TYPE R2D2', 
    'jobName': 'Job-1'})
mdb.jobs['Job-1']._Message(WARNING, {'phase': BATCHPRE_PHASE, 
    'message': 'OUTPUT REQUEST MISESMAX IS NOT AVAILABLE FOR ELEMENT TYPE MASS', 
    'jobName': 'Job-1'})
mdb.jobs['Job-1']._Message(WARNING, {'phase': BATCHPRE_PHASE, 
    'message': 'OUTPUT REQUEST CF HAS BEEN REMOVED AS THERE ARE NO APPLICABLE LOADS IN THIS STEP', 
    'jobName': 'Job-1'})
mdb.jobs['Job-1']._Message(WARNING, {'phase': BATCHPRE_PHASE, 
    'message': 'OUTPUT REQUEST CF HAS BEEN REMOVED AS THERE ARE NO APPLICABLE LOADS IN THIS STEP', 
    'jobName': 'Job-1'})
mdb.jobs['Job-1']._Message(ODB_FILE, {'phase': BATCHPRE_PHASE, 
    'file': 'C:\\temp\\work\\eyeball\\Job-1.odb', 'jobName': 'Job-1'})
mdb.jobs['Job-1']._Message(COMPLETED, {'phase': BATCHPRE_PHASE, 
    'message': 'Analysis phase complete', 'jobName': 'Job-1'})
mdb.jobs['Job-1']._Message(STARTED, {'phase': STANDARD_PHASE, 
    'clientHost': 'Kisers', 'handle': 2672, 'jobName': 'Job-1'})
mdb.jobs['Job-1']._Message(STEP, {'phase': STANDARD_PHASE, 'stepId': 1, 
    'jobName': 'Job-1'})
mdb.jobs['Job-1']._Message(ODB_FRAME, {'phase': STANDARD_PHASE, 'step': 0, 
    'frame': 0, 'jobName': 'Job-1'})
mdb.jobs['Job-1']._Message(MEMORY_ESTIMATE, {'phase': STANDARD_PHASE, 
    'jobName': 'Job-1', 'memory': 28.0})
mdb.jobs['Job-1']._Message(PHYSICAL_MEMORY, {'phase': STANDARD_PHASE, 
    'physical_memory': 16291.0, 'jobName': 'Job-1'})
mdb.jobs['Job-1']._Message(MINIMUM_MEMORY, {'minimum_memory': 19.0, 
    'phase': STANDARD_PHASE, 'jobName': 'Job-1'})
mdb.jobs['Job-1']._Message(WARNING, {'phase': STANDARD_PHASE, 
    'message': 'There is zero MOMENT everywhere in the model based on the default criterion. please check the value of the average MOMENT during the current iteration to verify that the MOMENT is small enough to be treated as zero. if not, please use the solution controls to reset the criterion for zero MOMENT.', 
    'jobName': 'Job-1'})
mdb.jobs['Job-1']._Message(WARNING, {'phase': STANDARD_PHASE, 
    'message': 'There is zero MOMENT everywhere in the model based on the default criterion. please check the value of the average MOMENT during the current iteration to verify that the MOMENT is small enough to be treated as zero. if not, please use the solution controls to reset the criterion for zero MOMENT.', 
    'jobName': 'Job-1'})
mdb.jobs['Job-1']._Message(WARNING, {'phase': STANDARD_PHASE, 
    'message': 'There is zero MOMENT everywhere in the model based on the default criterion. please check the value of the average MOMENT during the current iteration to verify that the MOMENT is small enough to be treated as zero. if not, please use the solution controls to reset the criterion for zero MOMENT.', 
    'jobName': 'Job-1'})
mdb.jobs['Job-1']._Message(WARNING, {'phase': STANDARD_PHASE, 
    'message': 'There is zero MOMENT everywhere in the model based on the default criterion. please check the value of the average MOMENT during the current iteration to verify that the MOMENT is small enough to be treated as zero. if not, please use the solution controls to reset the criterion for zero MOMENT.', 
    'jobName': 'Job-1'})
mdb.jobs['Job-1']._Message(STATUS, {'totalTime': 0.001, 'attempts': 1, 
    'timeIncrement': 0.001, 'increment': 1, 'stepTime': 0.001, 'step': 1, 
    'jobName': 'Job-1', 'severe': 0, 'iterations': 4, 'phase': STANDARD_PHASE, 
    'equilibrium': 4})
mdb.jobs['Job-1']._Message(WARNING, {'phase': STANDARD_PHASE, 
    'message': 'There is zero MOMENT everywhere in the model based on the default criterion. please check the value of the average MOMENT during the current iteration to verify that the MOMENT is small enough to be treated as zero. if not, please use the solution controls to reset the criterion for zero MOMENT.', 
    'jobName': 'Job-1'})
mdb.jobs['Job-1']._Message(STATUS, {'totalTime': 0.002, 'attempts': 1, 
    'timeIncrement': 0.001, 'increment': 2, 'stepTime': 0.002, 'step': 1, 
    'jobName': 'Job-1', 'severe': 0, 'iterations': 1, 'phase': STANDARD_PHASE, 
    'equilibrium': 1})
mdb.jobs['Job-1']._Message(WARNING, {'phase': STANDARD_PHASE, 
    'message': 'There is zero MOMENT everywhere in the model based on the default criterion. please check the value of the average MOMENT during the current iteration to verify that the MOMENT is small enough to be treated as zero. if not, please use the solution controls to reset the criterion for zero MOMENT.', 
    'jobName': 'Job-1'})
mdb.jobs['Job-1']._Message(STATUS, {'totalTime': 0.0035, 'attempts': 1, 
    'timeIncrement': 0.0015, 'increment': 3, 'stepTime': 0.0035, 'step': 1, 
    'jobName': 'Job-1', 'severe': 0, 'iterations': 1, 'phase': STANDARD_PHASE, 
    'equilibrium': 1})
mdb.jobs['Job-1']._Message(WARNING, {'phase': STANDARD_PHASE, 
    'message': 'There is zero MOMENT everywhere in the model based on the default criterion. please check the value of the average MOMENT during the current iteration to verify that the MOMENT is small enough to be treated as zero. if not, please use the solution controls to reset the criterion for zero MOMENT.', 
    'jobName': 'Job-1'})
mdb.jobs['Job-1']._Message(STATUS, {'totalTime': 0.00575, 'attempts': 1, 
    'timeIncrement': 0.00225, 'increment': 4, 'stepTime': 0.00575, 'step': 1, 
    'jobName': 'Job-1', 'severe': 0, 'iterations': 1, 'phase': STANDARD_PHASE, 
    'equilibrium': 1})
mdb.jobs['Job-1']._Message(WARNING, {'phase': STANDARD_PHASE, 
    'message': 'There is zero MOMENT everywhere in the model based on the default criterion. please check the value of the average MOMENT during the current iteration to verify that the MOMENT is small enough to be treated as zero. if not, please use the solution controls to reset the criterion for zero MOMENT.', 
    'jobName': 'Job-1'})
mdb.jobs['Job-1']._Message(STATUS, {'totalTime': 0.009125, 'attempts': 1, 
    'timeIncrement': 0.003375, 'increment': 5, 'stepTime': 0.009125, 'step': 1, 
    'jobName': 'Job-1', 'severe': 0, 'iterations': 1, 'phase': STANDARD_PHASE, 
    'equilibrium': 1})
mdb.jobs['Job-1']._Message(WARNING, {'phase': STANDARD_PHASE, 
    'message': 'There is zero MOMENT everywhere in the model based on the default criterion. please check the value of the average MOMENT during the current iteration to verify that the MOMENT is small enough to be treated as zero. if not, please use the solution controls to reset the criterion for zero MOMENT.', 
    'jobName': 'Job-1'})
mdb.jobs['Job-1']._Message(STATUS, {'totalTime': 0.0141875, 'attempts': 1, 
    'timeIncrement': 0.0050625, 'increment': 6, 'stepTime': 0.0141875, 
    'step': 1, 'jobName': 'Job-1', 'severe': 0, 'iterations': 1, 
    'phase': STANDARD_PHASE, 'equilibrium': 1})
mdb.jobs['Job-1']._Message(WARNING, {'phase': STANDARD_PHASE, 
    'message': 'There is zero MOMENT everywhere in the model based on the default criterion. please check the value of the average MOMENT during the current iteration to verify that the MOMENT is small enough to be treated as zero. if not, please use the solution controls to reset the criterion for zero MOMENT.', 
    'jobName': 'Job-1'})
mdb.jobs['Job-1']._Message(STATUS, {'totalTime': 0.02178125, 'attempts': 1, 
    'timeIncrement': 0.00759375, 'increment': 7, 'stepTime': 0.02178125, 
    'step': 1, 'jobName': 'Job-1', 'severe': 0, 'iterations': 1, 
    'phase': STANDARD_PHASE, 'equilibrium': 1})
mdb.jobs['Job-1']._Message(WARNING, {'phase': STANDARD_PHASE, 
    'message': 'There is zero MOMENT everywhere in the model based on the default criterion. please check the value of the average MOMENT during the current iteration to verify that the MOMENT is small enough to be treated as zero. if not, please use the solution controls to reset the criterion for zero MOMENT.', 
    'jobName': 'Job-1'})
mdb.jobs['Job-1']._Message(WARNING, {'phase': STANDARD_PHASE, 
    'message': 'There is zero MOMENT everywhere in the model based on the default criterion. please check the value of the average MOMENT during the current iteration to verify that the MOMENT is small enough to be treated as zero. if not, please use the solution controls to reset the criterion for zero MOMENT.', 
    'jobName': 'Job-1'})
mdb.jobs['Job-1']._Message(WARNING, {'phase': STANDARD_PHASE, 
    'message': 'There is zero MOMENT everywhere in the model based on the default criterion. please check the value of the average MOMENT during the current iteration to verify that the MOMENT is small enough to be treated as zero. if not, please use the solution controls to reset the criterion for zero MOMENT.', 
    'jobName': 'Job-1'})
mdb.jobs['Job-1']._Message(WARNING, {'phase': STANDARD_PHASE, 
    'message': 'There is zero MOMENT everywhere in the model based on the default criterion. please check the value of the average MOMENT during the current iteration to verify that the MOMENT is small enough to be treated as zero. if not, please use the solution controls to reset the criterion for zero MOMENT.', 
    'jobName': 'Job-1'})
mdb.jobs['Job-1']._Message(WARNING, {'phase': STANDARD_PHASE, 
    'message': 'There is zero MOMENT everywhere in the model based on the default criterion. please check the value of the average MOMENT during the current iteration to verify that the MOMENT is small enough to be treated as zero. if not, please use the solution controls to reset the criterion for zero MOMENT.', 
    'jobName': 'Job-1'})
mdb.jobs['Job-1']._Message(WARNING, {'phase': STANDARD_PHASE, 
    'message': 'There is zero MOMENT everywhere in the model based on the default criterion. please check the value of the average MOMENT during the current iteration to verify that the MOMENT is small enough to be treated as zero. if not, please use the solution controls to reset the criterion for zero MOMENT.', 
    'jobName': 'Job-1'})
mdb.jobs['Job-1']._Message(STATUS, {'totalTime': 0.02178125, 'attempts': ' 1U', 
    'timeIncrement': 0.011390625, 'increment': 8, 'stepTime': 0.02178125, 
    'step': 1, 'jobName': 'Job-1', 'severe': 0, 'iterations': 6, 
    'phase': STANDARD_PHASE, 'equilibrium': 6})
mdb.jobs['Job-1']._Message(WARNING, {'phase': STANDARD_PHASE, 
    'message': 'There is zero MOMENT everywhere in the model based on the default criterion. please check the value of the average MOMENT during the current iteration to verify that the MOMENT is small enough to be treated as zero. if not, please use the solution controls to reset the criterion for zero MOMENT.', 
    'jobName': 'Job-1'})
mdb.jobs['Job-1']._Message(STATUS, {'totalTime': 0.02462890625, 'attempts': 2, 
    'timeIncrement': 0.00284765625, 'increment': 8, 'stepTime': 0.02462890625, 
    'step': 1, 'jobName': 'Job-1', 'severe': 0, 'iterations': 1, 
    'phase': STANDARD_PHASE, 'equilibrium': 1})
mdb.jobs['Job-1']._Message(WARNING, {'phase': STANDARD_PHASE, 
    'message': 'There is zero MOMENT everywhere in the model based on the default criterion. please check the value of the average MOMENT during the current iteration to verify that the MOMENT is small enough to be treated as zero. if not, please use the solution controls to reset the criterion for zero MOMENT.', 
    'jobName': 'Job-1'})
mdb.jobs['Job-1']._Message(STATUS, {'totalTime': 0.028900390625, 'attempts': 1, 
    'timeIncrement': 0.004271484375, 'increment': 9, 
    'stepTime': 0.028900390625, 'step': 1, 'jobName': 'Job-1', 'severe': 0, 
    'iterations': 1, 'phase': STANDARD_PHASE, 'equilibrium': 1})
mdb.jobs['Job-1']._Message(WARNING, {'phase': STANDARD_PHASE, 
    'message': 'There is zero MOMENT everywhere in the model based on the default criterion. please check the value of the average MOMENT during the current iteration to verify that the MOMENT is small enough to be treated as zero. if not, please use the solution controls to reset the criterion for zero MOMENT.', 
    'jobName': 'Job-1'})
mdb.jobs['Job-1']._Message(WARNING, {'phase': STANDARD_PHASE, 
    'message': 'There is zero MOMENT everywhere in the model based on the default criterion. please check the value of the average MOMENT during the current iteration to verify that the MOMENT is small enough to be treated as zero. if not, please use the solution controls to reset the criterion for zero MOMENT.', 
    'jobName': 'Job-1'})
mdb.jobs['Job-1']._Message(WARNING, {'phase': STANDARD_PHASE, 
    'message': 'There is zero MOMENT everywhere in the model based on the default criterion. please check the value of the average MOMENT during the current iteration to verify that the MOMENT is small enough to be treated as zero. if not, please use the solution controls to reset the criterion for zero MOMENT.', 
    'jobName': 'Job-1'})
mdb.jobs['Job-1']._Message(WARNING, {'phase': STANDARD_PHASE, 
    'message': 'There is zero MOMENT everywhere in the model based on the default criterion. please check the value of the average MOMENT during the current iteration to verify that the MOMENT is small enough to be treated as zero. if not, please use the solution controls to reset the criterion for zero MOMENT.', 
    'jobName': 'Job-1'})
mdb.jobs['Job-1']._Message(WARNING, {'phase': STANDARD_PHASE, 
    'message': 'There is zero MOMENT everywhere in the model based on the default criterion. please check the value of the average MOMENT during the current iteration to verify that the MOMENT is small enough to be treated as zero. if not, please use the solution controls to reset the criterion for zero MOMENT.', 
    'jobName': 'Job-1'})
mdb.jobs['Job-1']._Message(WARNING, {'phase': STANDARD_PHASE, 
    'message': 'There is zero MOMENT everywhere in the model based on the default criterion. please check the value of the average MOMENT during the current iteration to verify that the MOMENT is small enough to be treated as zero. if not, please use the solution controls to reset the criterion for zero MOMENT.', 
    'jobName': 'Job-1'})
mdb.jobs['Job-1']._Message(STATUS, {'totalTime': 0.028900390625, 
    'attempts': ' 1U', 'timeIncrement': 0.0064072265625, 'increment': 10, 
    'stepTime': 0.028900390625, 'step': 1, 'jobName': 'Job-1', 'severe': 0, 
    'iterations': 6, 'phase': STANDARD_PHASE, 'equilibrium': 6})
mdb.jobs['Job-1']._Message(WARNING, {'phase': STANDARD_PHASE, 
    'message': 'There is zero MOMENT everywhere in the model based on the default criterion. please check the value of the average MOMENT during the current iteration to verify that the MOMENT is small enough to be treated as zero. if not, please use the solution controls to reset the criterion for zero MOMENT.', 
    'jobName': 'Job-1'})
mdb.jobs['Job-1']._Message(STATUS, {'totalTime': 0.030502197265625, 
    'attempts': 2, 'timeIncrement': 0.001601806640625, 'increment': 10, 
    'stepTime': 0.030502197265625, 'step': 1, 'jobName': 'Job-1', 'severe': 0, 
    'iterations': 1, 'phase': STANDARD_PHASE, 'equilibrium': 1})
mdb.jobs['Job-1']._Message(WARNING, {'phase': STANDARD_PHASE, 
    'message': 'There is zero MOMENT everywhere in the model based on the default criterion. please check the value of the average MOMENT during the current iteration to verify that the MOMENT is small enough to be treated as zero. if not, please use the solution controls to reset the criterion for zero MOMENT.', 
    'jobName': 'Job-1'})
mdb.jobs['Job-1']._Message(STATUS, {'totalTime': 0.0329049072265625, 
    'attempts': 1, 'timeIncrement': 0.0024027099609375, 'increment': 11, 
    'stepTime': 0.0329049072265625, 'step': 1, 'jobName': 'Job-1', 'severe': 0, 
    'iterations': 1, 'phase': STANDARD_PHASE, 'equilibrium': 1})
mdb.jobs['Job-1']._Message(WARNING, {'phase': STANDARD_PHASE, 
    'message': 'There is zero MOMENT everywhere in the model based on the default criterion. please check the value of the average MOMENT during the current iteration to verify that the MOMENT is small enough to be treated as zero. if not, please use the solution controls to reset the criterion for zero MOMENT.', 
    'jobName': 'Job-1'})
mdb.jobs['Job-1']._Message(STATUS, {'totalTime': 0.0365089721679688, 
    'attempts': 1, 'timeIncrement': 0.00360406494140625, 'increment': 12, 
    'stepTime': 0.0365089721679688, 'step': 1, 'jobName': 'Job-1', 'severe': 0, 
    'iterations': 1, 'phase': STANDARD_PHASE, 'equilibrium': 1})
mdb.jobs['Job-1']._Message(WARNING, {'phase': STANDARD_PHASE, 
    'message': 'There is zero MOMENT everywhere in the model based on the default criterion. please check the value of the average MOMENT during the current iteration to verify that the MOMENT is small enough to be treated as zero. if not, please use the solution controls to reset the criterion for zero MOMENT.', 
    'jobName': 'Job-1'})
mdb.jobs['Job-1']._Message(WARNING, {'phase': STANDARD_PHASE, 
    'message': 'There is zero MOMENT everywhere in the model based on the default criterion. please check the value of the average MOMENT during the current iteration to verify that the MOMENT is small enough to be treated as zero. if not, please use the solution controls to reset the criterion for zero MOMENT.', 
    'jobName': 'Job-1'})
mdb.jobs['Job-1']._Message(WARNING, {'phase': STANDARD_PHASE, 
    'message': 'There is zero MOMENT everywhere in the model based on the default criterion. please check the value of the average MOMENT during the current iteration to verify that the MOMENT is small enough to be treated as zero. if not, please use the solution controls to reset the criterion for zero MOMENT.', 
    'jobName': 'Job-1'})
mdb.jobs['Job-1']._Message(WARNING, {'phase': STANDARD_PHASE, 
    'message': 'There is zero MOMENT everywhere in the model based on the default criterion. please check the value of the average MOMENT during the current iteration to verify that the MOMENT is small enough to be treated as zero. if not, please use the solution controls to reset the criterion for zero MOMENT.', 
    'jobName': 'Job-1'})
mdb.jobs['Job-1']._Message(STATUS, {'totalTime': 0.0365089721679688, 
    'attempts': ' 1U', 'timeIncrement': 0.00540609741210938, 'increment': 13, 
    'stepTime': 0.0365089721679688, 'step': 1, 'jobName': 'Job-1', 'severe': 0, 
    'iterations': 4, 'phase': STANDARD_PHASE, 'equilibrium': 4})
mdb.jobs['Job-1']._Message(WARNING, {'phase': STANDARD_PHASE, 
    'message': 'There is zero MOMENT everywhere in the model based on the default criterion. please check the value of the average MOMENT during the current iteration to verify that the MOMENT is small enough to be treated as zero. if not, please use the solution controls to reset the criterion for zero MOMENT.', 
    'jobName': 'Job-1'})
mdb.jobs['Job-1']._Message(STATUS, {'totalTime': 0.0378604965209961, 
    'attempts': 2, 'timeIncrement': 0.00135152435302734, 'increment': 13, 
    'stepTime': 0.0378604965209961, 'step': 1, 'jobName': 'Job-1', 'severe': 0, 
    'iterations': 1, 'phase': STANDARD_PHASE, 'equilibrium': 1})
mdb.jobs['Job-1']._Message(WARNING, {'phase': STANDARD_PHASE, 
    'message': 'There is zero MOMENT everywhere in the model based on the default criterion. please check the value of the average MOMENT during the current iteration to verify that the MOMENT is small enough to be treated as zero. if not, please use the solution controls to reset the criterion for zero MOMENT.', 
    'jobName': 'Job-1'})
mdb.jobs['Job-1']._Message(STATUS, {'totalTime': 0.0398877830505371, 
    'attempts': 1, 'timeIncrement': 0.00202728652954102, 'increment': 14, 
    'stepTime': 0.0398877830505371, 'step': 1, 'jobName': 'Job-1', 'severe': 0, 
    'iterations': 1, 'phase': STANDARD_PHASE, 'equilibrium': 1})
mdb.jobs['Job-1']._Message(WARNING, {'phase': STANDARD_PHASE, 
    'message': 'There is zero MOMENT everywhere in the model based on the default criterion. please check the value of the average MOMENT during the current iteration to verify that the MOMENT is small enough to be treated as zero. if not, please use the solution controls to reset the criterion for zero MOMENT.', 
    'jobName': 'Job-1'})
mdb.jobs['Job-1']._Message(WARNING, {'phase': STANDARD_PHASE, 
    'message': 'There is zero MOMENT everywhere in the model based on the default criterion. please check the value of the average MOMENT during the current iteration to verify that the MOMENT is small enough to be treated as zero. if not, please use the solution controls to reset the criterion for zero MOMENT.', 
    'jobName': 'Job-1'})
mdb.jobs['Job-1']._Message(WARNING, {'phase': STANDARD_PHASE, 
    'message': 'There is zero MOMENT everywhere in the model based on the default criterion. please check the value of the average MOMENT during the current iteration to verify that the MOMENT is small enough to be treated as zero. if not, please use the solution controls to reset the criterion for zero MOMENT.', 
    'jobName': 'Job-1'})
mdb.jobs['Job-1']._Message(WARNING, {'phase': STANDARD_PHASE, 
    'message': 'There is zero MOMENT everywhere in the model based on the default criterion. please check the value of the average MOMENT during the current iteration to verify that the MOMENT is small enough to be treated as zero. if not, please use the solution controls to reset the criterion for zero MOMENT.', 
    'jobName': 'Job-1'})
mdb.jobs['Job-1']._Message(STATUS, {'totalTime': 0.0429287128448486, 
    'attempts': 1, 'timeIncrement': 0.00304092979431152, 'increment': 15, 
    'stepTime': 0.0429287128448486, 'step': 1, 'jobName': 'Job-1', 'severe': 0, 
    'iterations': 4, 'phase': STANDARD_PHASE, 'equilibrium': 4})
mdb.jobs['Job-1']._Message(WARNING, {'phase': STANDARD_PHASE, 
    'message': 'There is zero MOMENT everywhere in the model based on the default criterion. please check the value of the average MOMENT during the current iteration to verify that the MOMENT is small enough to be treated as zero. if not, please use the solution controls to reset the criterion for zero MOMENT.', 
    'jobName': 'Job-1'})
mdb.jobs['Job-1']._Message(WARNING, {'phase': STANDARD_PHASE, 
    'message': 'There is zero MOMENT everywhere in the model based on the default criterion. please check the value of the average MOMENT during the current iteration to verify that the MOMENT is small enough to be treated as zero. if not, please use the solution controls to reset the criterion for zero MOMENT.', 
    'jobName': 'Job-1'})
mdb.jobs['Job-1']._Message(STATUS, {'totalTime': 0.0474901075363159, 
    'attempts': 1, 'timeIncrement': 0.00456139469146729, 'increment': 16, 
    'stepTime': 0.0474901075363159, 'step': 1, 'jobName': 'Job-1', 'severe': 0, 
    'iterations': 2, 'phase': STANDARD_PHASE, 'equilibrium': 2})
mdb.jobs['Job-1']._Message(WARNING, {'phase': STANDARD_PHASE, 
    'message': 'There is zero MOMENT everywhere in the model based on the default criterion. please check the value of the average MOMENT during the current iteration to verify that the MOMENT is small enough to be treated as zero. if not, please use the solution controls to reset the criterion for zero MOMENT.', 
    'jobName': 'Job-1'})
mdb.jobs['Job-1']._Message(WARNING, {'phase': STANDARD_PHASE, 
    'message': 'There is zero MOMENT everywhere in the model based on the default criterion. please check the value of the average MOMENT during the current iteration to verify that the MOMENT is small enough to be treated as zero. if not, please use the solution controls to reset the criterion for zero MOMENT.', 
    'jobName': 'Job-1'})
mdb.jobs['Job-1']._Message(WARNING, {'phase': STANDARD_PHASE, 
    'message': 'There is zero MOMENT everywhere in the model based on the default criterion. please check the value of the average MOMENT during the current iteration to verify that the MOMENT is small enough to be treated as zero. if not, please use the solution controls to reset the criterion for zero MOMENT.', 
    'jobName': 'Job-1'})
mdb.jobs['Job-1']._Message(WARNING, {'phase': STANDARD_PHASE, 
    'message': 'There is zero MOMENT everywhere in the model based on the default criterion. please check the value of the average MOMENT during the current iteration to verify that the MOMENT is small enough to be treated as zero. if not, please use the solution controls to reset the criterion for zero MOMENT.', 
    'jobName': 'Job-1'})
mdb.jobs['Job-1']._Message(WARNING, {'phase': STANDARD_PHASE, 
    'message': 'There is zero MOMENT everywhere in the model based on the default criterion. please check the value of the average MOMENT during the current iteration to verify that the MOMENT is small enough to be treated as zero. if not, please use the solution controls to reset the criterion for zero MOMENT.', 
    'jobName': 'Job-1'})
mdb.jobs['Job-1']._Message(STATUS, {'totalTime': 0.0474901075363159, 
    'attempts': ' 1U', 'timeIncrement': 0.00684209203720093, 'increment': 17, 
    'stepTime': 0.0474901075363159, 'step': 1, 'jobName': 'Job-1', 'severe': 0, 
    'iterations': 5, 'phase': STANDARD_PHASE, 'equilibrium': 5})
mdb.jobs['Job-1']._Message(WARNING, {'phase': STANDARD_PHASE, 
    'message': 'There is zero MOMENT everywhere in the model based on the default criterion. please check the value of the average MOMENT during the current iteration to verify that the MOMENT is small enough to be treated as zero. if not, please use the solution controls to reset the criterion for zero MOMENT.', 
    'jobName': 'Job-1'})
mdb.jobs['Job-1']._Message(STATUS, {'totalTime': 0.0492006305456162, 
    'attempts': 2, 'timeIncrement': 0.00171052300930023, 'increment': 17, 
    'stepTime': 0.0492006305456162, 'step': 1, 'jobName': 'Job-1', 'severe': 0, 
    'iterations': 1, 'phase': STANDARD_PHASE, 'equilibrium': 1})
mdb.jobs['Job-1']._Message(WARNING, {'phase': STANDARD_PHASE, 
    'message': 'There is zero MOMENT everywhere in the model based on the default criterion. please check the value of the average MOMENT during the current iteration to verify that the MOMENT is small enough to be treated as zero. if not, please use the solution controls to reset the criterion for zero MOMENT.', 
    'jobName': 'Job-1'})
mdb.jobs['Job-1']._Message(STATUS, {'totalTime': 0.0517664150595665, 
    'attempts': 1, 'timeIncrement': 0.00256578451395035, 'increment': 18, 
    'stepTime': 0.0517664150595665, 'step': 1, 'jobName': 'Job-1', 'severe': 0, 
    'iterations': 1, 'phase': STANDARD_PHASE, 'equilibrium': 1})
mdb.jobs['Job-1']._Message(WARNING, {'phase': STANDARD_PHASE, 
    'message': 'There is zero MOMENT everywhere in the model based on the default criterion. please check the value of the average MOMENT during the current iteration to verify that the MOMENT is small enough to be treated as zero. if not, please use the solution controls to reset the criterion for zero MOMENT.', 
    'jobName': 'Job-1'})
mdb.jobs['Job-1']._Message(WARNING, {'phase': STANDARD_PHASE, 
    'message': 'There is zero MOMENT everywhere in the model based on the default criterion. please check the value of the average MOMENT during the current iteration to verify that the MOMENT is small enough to be treated as zero. if not, please use the solution controls to reset the criterion for zero MOMENT.', 
    'jobName': 'Job-1'})
mdb.jobs['Job-1']._Message(STATUS, {'totalTime': 0.055615091830492, 
    'attempts': 1, 'timeIncrement': 0.00384867677092552, 'increment': 19, 
    'stepTime': 0.055615091830492, 'step': 1, 'jobName': 'Job-1', 'severe': 0, 
    'iterations': 2, 'phase': STANDARD_PHASE, 'equilibrium': 2})
mdb.jobs['Job-1']._Message(WARNING, {'phase': STANDARD_PHASE, 
    'message': 'There is zero MOMENT everywhere in the model based on the default criterion. please check the value of the average MOMENT during the current iteration to verify that the MOMENT is small enough to be treated as zero. if not, please use the solution controls to reset the criterion for zero MOMENT.', 
    'jobName': 'Job-1'})
mdb.jobs['Job-1']._Message(STATUS, {'totalTime': 0.0613881069868803, 
    'attempts': 1, 'timeIncrement': 0.00577301515638828, 'increment': 20, 
    'stepTime': 0.0613881069868803, 'step': 1, 'jobName': 'Job-1', 'severe': 0, 
    'iterations': 1, 'phase': STANDARD_PHASE, 'equilibrium': 1})
mdb.jobs['Job-1']._Message(WARNING, {'phase': STANDARD_PHASE, 
    'message': 'There is zero MOMENT everywhere in the model based on the default criterion. please check the value of the average MOMENT during the current iteration to verify that the MOMENT is small enough to be treated as zero. if not, please use the solution controls to reset the criterion for zero MOMENT.', 
    'jobName': 'Job-1'})
mdb.jobs['Job-1']._Message(WARNING, {'phase': STANDARD_PHASE, 
    'message': 'There is zero MOMENT everywhere in the model based on the default criterion. please check the value of the average MOMENT during the current iteration to verify that the MOMENT is small enough to be treated as zero. if not, please use the solution controls to reset the criterion for zero MOMENT.', 
    'jobName': 'Job-1'})
mdb.jobs['Job-1']._Message(WARNING, {'phase': STANDARD_PHASE, 
    'message': 'There is zero MOMENT everywhere in the model based on the default criterion. please check the value of the average MOMENT during the current iteration to verify that the MOMENT is small enough to be treated as zero. if not, please use the solution controls to reset the criterion for zero MOMENT.', 
    'jobName': 'Job-1'})
mdb.jobs['Job-1']._Message(WARNING, {'phase': STANDARD_PHASE, 
    'message': 'There is zero MOMENT everywhere in the model based on the default criterion. please check the value of the average MOMENT during the current iteration to verify that the MOMENT is small enough to be treated as zero. if not, please use the solution controls to reset the criterion for zero MOMENT.', 
    'jobName': 'Job-1'})
mdb.jobs['Job-1']._Message(WARNING, {'phase': STANDARD_PHASE, 
    'message': 'There is zero MOMENT everywhere in the model based on the default criterion. please check the value of the average MOMENT during the current iteration to verify that the MOMENT is small enough to be treated as zero. if not, please use the solution controls to reset the criterion for zero MOMENT.', 
    'jobName': 'Job-1'})
mdb.jobs['Job-1']._Message(STATUS, {'totalTime': 0.0613881069868803, 
    'attempts': ' 1U', 'timeIncrement': 0.00865952273458242, 'increment': 21, 
    'stepTime': 0.0613881069868803, 'step': 1, 'jobName': 'Job-1', 'severe': 0, 
    'iterations': 5, 'phase': STANDARD_PHASE, 'equilibrium': 5})
mdb.jobs['Job-1']._Message(WARNING, {'phase': STANDARD_PHASE, 
    'message': 'There is zero MOMENT everywhere in the model based on the default criterion. please check the value of the average MOMENT during the current iteration to verify that the MOMENT is small enough to be treated as zero. if not, please use the solution controls to reset the criterion for zero MOMENT.', 
    'jobName': 'Job-1'})
mdb.jobs['Job-1']._Message(STATUS, {'totalTime': 0.0635529876705259, 
    'attempts': 2, 'timeIncrement': 0.00216488068364561, 'increment': 21, 
    'stepTime': 0.0635529876705259, 'step': 1, 'jobName': 'Job-1', 'severe': 0, 
    'iterations': 1, 'phase': STANDARD_PHASE, 'equilibrium': 1})
mdb.jobs['Job-1']._Message(WARNING, {'phase': STANDARD_PHASE, 
    'message': 'There is zero MOMENT everywhere in the model based on the default criterion. please check the value of the average MOMENT during the current iteration to verify that the MOMENT is small enough to be treated as zero. if not, please use the solution controls to reset the criterion for zero MOMENT.', 
    'jobName': 'Job-1'})
mdb.jobs['Job-1']._Message(STATUS, {'totalTime': 0.0668003086959943, 
    'attempts': 1, 'timeIncrement': 0.00324732102546841, 'increment': 22, 
    'stepTime': 0.0668003086959943, 'step': 1, 'jobName': 'Job-1', 'severe': 0, 
    'iterations': 1, 'phase': STANDARD_PHASE, 'equilibrium': 1})
mdb.jobs['Job-1']._Message(WARNING, {'phase': STANDARD_PHASE, 
    'message': 'There is zero MOMENT everywhere in the model based on the default criterion. please check the value of the average MOMENT during the current iteration to verify that the MOMENT is small enough to be treated as zero. if not, please use the solution controls to reset the criterion for zero MOMENT.', 
    'jobName': 'Job-1'})
mdb.jobs['Job-1']._Message(STATUS, {'totalTime': 0.0716712902341969, 
    'attempts': 1, 'timeIncrement': 0.00487098153820261, 'increment': 23, 
    'stepTime': 0.0716712902341969, 'step': 1, 'jobName': 'Job-1', 'severe': 0, 
    'iterations': 1, 'phase': STANDARD_PHASE, 'equilibrium': 1})
mdb.jobs['Job-1']._Message(WARNING, {'phase': STANDARD_PHASE, 
    'message': 'There is zero MOMENT everywhere in the model based on the default criterion. please check the value of the average MOMENT during the current iteration to verify that the MOMENT is small enough to be treated as zero. if not, please use the solution controls to reset the criterion for zero MOMENT.', 
    'jobName': 'Job-1'})
mdb.jobs['Job-1']._Message(WARNING, {'phase': STANDARD_PHASE, 
    'message': 'There is zero MOMENT everywhere in the model based on the default criterion. please check the value of the average MOMENT during the current iteration to verify that the MOMENT is small enough to be treated as zero. if not, please use the solution controls to reset the criterion for zero MOMENT.', 
    'jobName': 'Job-1'})
mdb.jobs['Job-1']._Message(WARNING, {'phase': STANDARD_PHASE, 
    'message': 'There is zero MOMENT everywhere in the model based on the default criterion. please check the value of the average MOMENT during the current iteration to verify that the MOMENT is small enough to be treated as zero. if not, please use the solution controls to reset the criterion for zero MOMENT.', 
    'jobName': 'Job-1'})
mdb.jobs['Job-1']._Message(WARNING, {'phase': STANDARD_PHASE, 
    'message': 'There is zero MOMENT everywhere in the model based on the default criterion. please check the value of the average MOMENT during the current iteration to verify that the MOMENT is small enough to be treated as zero. if not, please use the solution controls to reset the criterion for zero MOMENT.', 
    'jobName': 'Job-1'})
mdb.jobs['Job-1']._Message(WARNING, {'phase': STANDARD_PHASE, 
    'message': 'There is zero MOMENT everywhere in the model based on the default criterion. please check the value of the average MOMENT during the current iteration to verify that the MOMENT is small enough to be treated as zero. if not, please use the solution controls to reset the criterion for zero MOMENT.', 
    'jobName': 'Job-1'})
mdb.jobs['Job-1']._Message(STATUS, {'totalTime': 0.0716712902341969, 
    'attempts': ' 1U', 'timeIncrement': 0.00730647230730392, 'increment': 24, 
    'stepTime': 0.0716712902341969, 'step': 1, 'jobName': 'Job-1', 'severe': 0, 
    'iterations': 5, 'phase': STANDARD_PHASE, 'equilibrium': 5})
mdb.jobs['Job-1']._Message(WARNING, {'phase': STANDARD_PHASE, 
    'message': 'There is zero MOMENT everywhere in the model based on the default criterion. please check the value of the average MOMENT during the current iteration to verify that the MOMENT is small enough to be treated as zero. if not, please use the solution controls to reset the criterion for zero MOMENT.', 
    'jobName': 'Job-1'})
mdb.jobs['Job-1']._Message(STATUS, {'totalTime': 0.0734979083110229, 
    'attempts': 2, 'timeIncrement': 0.00182661807682598, 'increment': 24, 
    'stepTime': 0.0734979083110229, 'step': 1, 'jobName': 'Job-1', 'severe': 0, 
    'iterations': 1, 'phase': STANDARD_PHASE, 'equilibrium': 1})
mdb.jobs['Job-1']._Message(WARNING, {'phase': STANDARD_PHASE, 
    'message': 'There is zero MOMENT everywhere in the model based on the default criterion. please check the value of the average MOMENT during the current iteration to verify that the MOMENT is small enough to be treated as zero. if not, please use the solution controls to reset the criterion for zero MOMENT.', 
    'jobName': 'Job-1'})
mdb.jobs['Job-1']._Message(STATUS, {'totalTime': 0.0762378354262619, 
    'attempts': 1, 'timeIncrement': 0.00273992711523897, 'increment': 25, 
    'stepTime': 0.0762378354262619, 'step': 1, 'jobName': 'Job-1', 'severe': 0, 
    'iterations': 1, 'phase': STANDARD_PHASE, 'equilibrium': 1})
mdb.jobs['Job-1']._Message(WARNING, {'phase': STANDARD_PHASE, 
    'message': 'There is zero MOMENT everywhere in the model based on the default criterion. please check the value of the average MOMENT during the current iteration to verify that the MOMENT is small enough to be treated as zero. if not, please use the solution controls to reset the criterion for zero MOMENT.', 
    'jobName': 'Job-1'})
mdb.jobs['Job-1']._Message(WARNING, {'phase': STANDARD_PHASE, 
    'message': 'There is zero MOMENT everywhere in the model based on the default criterion. please check the value of the average MOMENT during the current iteration to verify that the MOMENT is small enough to be treated as zero. if not, please use the solution controls to reset the criterion for zero MOMENT.', 
    'jobName': 'Job-1'})
mdb.jobs['Job-1']._Message(WARNING, {'phase': STANDARD_PHASE, 
    'message': 'There is zero MOMENT everywhere in the model based on the default criterion. please check the value of the average MOMENT during the current iteration to verify that the MOMENT is small enough to be treated as zero. if not, please use the solution controls to reset the criterion for zero MOMENT.', 
    'jobName': 'Job-1'})
mdb.jobs['Job-1']._Message(WARNING, {'phase': STANDARD_PHASE, 
    'message': 'There is zero MOMENT everywhere in the model based on the default criterion. please check the value of the average MOMENT during the current iteration to verify that the MOMENT is small enough to be treated as zero. if not, please use the solution controls to reset the criterion for zero MOMENT.', 
    'jobName': 'Job-1'})
mdb.jobs['Job-1']._Message(STATUS, {'totalTime': 0.0762378354262619, 
    'attempts': ' 1U', 'timeIncrement': 0.00410989067285845, 'increment': 26, 
    'stepTime': 0.0762378354262619, 'step': 1, 'jobName': 'Job-1', 'severe': 0, 
    'iterations': 4, 'phase': STANDARD_PHASE, 'equilibrium': 4})
mdb.jobs['Job-1']._Message(WARNING, {'phase': STANDARD_PHASE, 
    'message': 'There is zero MOMENT everywhere in the model based on the default criterion. please check the value of the average MOMENT during the current iteration to verify that the MOMENT is small enough to be treated as zero. if not, please use the solution controls to reset the criterion for zero MOMENT.', 
    'jobName': 'Job-1'})
mdb.jobs['Job-1']._Message(STATUS, {'totalTime': 0.0772653080944765, 
    'attempts': 2, 'timeIncrement': 0.00102747266821461, 'increment': 26, 
    'stepTime': 0.0772653080944765, 'step': 1, 'jobName': 'Job-1', 'severe': 0, 
    'iterations': 1, 'phase': STANDARD_PHASE, 'equilibrium': 1})
mdb.jobs['Job-1']._Message(WARNING, {'phase': STANDARD_PHASE, 
    'message': 'There is zero MOMENT everywhere in the model based on the default criterion. please check the value of the average MOMENT during the current iteration to verify that the MOMENT is small enough to be treated as zero. if not, please use the solution controls to reset the criterion for zero MOMENT.', 
    'jobName': 'Job-1'})
mdb.jobs['Job-1']._Message(STATUS, {'totalTime': 0.0788065170967984, 
    'attempts': 1, 'timeIncrement': 0.00154120900232192, 'increment': 27, 
    'stepTime': 0.0788065170967984, 'step': 1, 'jobName': 'Job-1', 'severe': 0, 
    'iterations': 1, 'phase': STANDARD_PHASE, 'equilibrium': 1})
mdb.jobs['Job-1']._Message(WARNING, {'phase': STANDARD_PHASE, 
    'message': 'There is zero MOMENT everywhere in the model based on the default criterion. please check the value of the average MOMENT during the current iteration to verify that the MOMENT is small enough to be treated as zero. if not, please use the solution controls to reset the criterion for zero MOMENT.', 
    'jobName': 'Job-1'})
mdb.jobs['Job-1']._Message(STATUS, {'totalTime': 0.0811183306002813, 
    'attempts': 1, 'timeIncrement': 0.00231181350348288, 'increment': 28, 
    'stepTime': 0.0811183306002813, 'step': 1, 'jobName': 'Job-1', 'severe': 0, 
    'iterations': 1, 'phase': STANDARD_PHASE, 'equilibrium': 1})
mdb.jobs['Job-1']._Message(WARNING, {'phase': STANDARD_PHASE, 
    'message': 'There is zero MOMENT everywhere in the model based on the default criterion. please check the value of the average MOMENT during the current iteration to verify that the MOMENT is small enough to be treated as zero. if not, please use the solution controls to reset the criterion for zero MOMENT.', 
    'jobName': 'Job-1'})
mdb.jobs['Job-1']._Message(WARNING, {'phase': STANDARD_PHASE, 
    'message': 'There is zero MOMENT everywhere in the model based on the default criterion. please check the value of the average MOMENT during the current iteration to verify that the MOMENT is small enough to be treated as zero. if not, please use the solution controls to reset the criterion for zero MOMENT.', 
    'jobName': 'Job-1'})
mdb.jobs['Job-1']._Message(STATUS, {'totalTime': 0.0845860508555056, 
    'attempts': 1, 'timeIncrement': 0.00346772025522432, 'increment': 29, 
    'stepTime': 0.0845860508555056, 'step': 1, 'jobName': 'Job-1', 'severe': 0, 
    'iterations': 2, 'phase': STANDARD_PHASE, 'equilibrium': 2})
mdb.jobs['Job-1']._Message(WARNING, {'phase': STANDARD_PHASE, 
    'message': 'There is zero MOMENT everywhere in the model based on the default criterion. please check the value of the average MOMENT during the current iteration to verify that the MOMENT is small enough to be treated as zero. if not, please use the solution controls to reset the criterion for zero MOMENT.', 
    'jobName': 'Job-1'})
mdb.jobs['Job-1']._Message(STATUS, {'totalTime': 0.0897876312383421, 
    'attempts': 1, 'timeIncrement': 0.00520158038283648, 'increment': 30, 
    'stepTime': 0.0897876312383421, 'step': 1, 'jobName': 'Job-1', 'severe': 0, 
    'iterations': 1, 'phase': STANDARD_PHASE, 'equilibrium': 1})
mdb.jobs['Job-1']._Message(WARNING, {'phase': STANDARD_PHASE, 
    'message': 'There is zero MOMENT everywhere in the model based on the default criterion. please check the value of the average MOMENT during the current iteration to verify that the MOMENT is small enough to be treated as zero. if not, please use the solution controls to reset the criterion for zero MOMENT.', 
    'jobName': 'Job-1'})
mdb.jobs['Job-1']._Message(STATUS, {'totalTime': 0.0975900018125968, 
    'attempts': 1, 'timeIncrement': 0.00780237057425472, 'increment': 31, 
    'stepTime': 0.0975900018125968, 'step': 1, 'jobName': 'Job-1', 'severe': 0, 
    'iterations': 1, 'phase': STANDARD_PHASE, 'equilibrium': 1})
mdb.jobs['Job-1']._Message(WARNING, {'phase': STANDARD_PHASE, 
    'message': 'There is zero MOMENT everywhere in the model based on the default criterion. please check the value of the average MOMENT during the current iteration to verify that the MOMENT is small enough to be treated as zero. if not, please use the solution controls to reset the criterion for zero MOMENT.', 
    'jobName': 'Job-1'})
mdb.jobs['Job-1']._Message(STATUS, {'totalTime': 0.109293557673979, 
    'attempts': 1, 'timeIncrement': 0.0117035558613821, 'increment': 32, 
    'stepTime': 0.109293557673979, 'step': 1, 'jobName': 'Job-1', 'severe': 0, 
    'iterations': 1, 'phase': STANDARD_PHASE, 'equilibrium': 1})
mdb.jobs['Job-1']._Message(ODB_FRAME, {'phase': STANDARD_PHASE, 'step': 0, 
    'frame': 1, 'jobName': 'Job-1'})
mdb.jobs['Job-1']._Message(WARNING, {'phase': STANDARD_PHASE, 
    'message': 'There is zero MOMENT everywhere in the model based on the default criterion. please check the value of the average MOMENT during the current iteration to verify that the MOMENT is small enough to be treated as zero. if not, please use the solution controls to reset the criterion for zero MOMENT.', 
    'jobName': 'Job-1'})
mdb.jobs['Job-1']._Message(STATUS, {'totalTime': 0.126848891466052, 
    'attempts': 1, 'timeIncrement': 0.0175553337920731, 'increment': 33, 
    'stepTime': 0.126848891466052, 'step': 1, 'jobName': 'Job-1', 'severe': 0, 
    'iterations': 1, 'phase': STANDARD_PHASE, 'equilibrium': 1})
mdb.jobs['Job-1']._Message(WARNING, {'phase': STANDARD_PHASE, 
    'message': 'There is zero MOMENT everywhere in the model based on the default criterion. please check the value of the average MOMENT during the current iteration to verify that the MOMENT is small enough to be treated as zero. if not, please use the solution controls to reset the criterion for zero MOMENT.', 
    'jobName': 'Job-1'})
mdb.jobs['Job-1']._Message(STATUS, {'totalTime': 0.153181892154162, 
    'attempts': 1, 'timeIncrement': 0.0263330006881097, 'increment': 34, 
    'stepTime': 0.153181892154162, 'step': 1, 'jobName': 'Job-1', 'severe': 0, 
    'iterations': 1, 'phase': STANDARD_PHASE, 'equilibrium': 1})
mdb.jobs['Job-1']._Message(WARNING, {'phase': STANDARD_PHASE, 
    'message': 'There is zero MOMENT everywhere in the model based on the default criterion. please check the value of the average MOMENT during the current iteration to verify that the MOMENT is small enough to be treated as zero. if not, please use the solution controls to reset the criterion for zero MOMENT.', 
    'jobName': 'Job-1'})
mdb.jobs['Job-1']._Message(STATUS, {'totalTime': 0.192681393186326, 
    'attempts': 1, 'timeIncrement': 0.0394995010321645, 'increment': 35, 
    'stepTime': 0.192681393186326, 'step': 1, 'jobName': 'Job-1', 'severe': 0, 
    'iterations': 1, 'phase': STANDARD_PHASE, 'equilibrium': 1})
mdb.jobs['Job-1']._Message(WARNING, {'phase': STANDARD_PHASE, 
    'message': 'There is zero MOMENT everywhere in the model based on the default criterion. please check the value of the average MOMENT during the current iteration to verify that the MOMENT is small enough to be treated as zero. if not, please use the solution controls to reset the criterion for zero MOMENT.', 
    'jobName': 'Job-1'})
mdb.jobs['Job-1']._Message(STATUS, {'totalTime': 0.251930644734573, 
    'attempts': 1, 'timeIncrement': 0.0592492515482468, 'increment': 36, 
    'stepTime': 0.251930644734573, 'step': 1, 'jobName': 'Job-1', 'severe': 0, 
    'iterations': 1, 'phase': STANDARD_PHASE, 'equilibrium': 1})
mdb.jobs['Job-1']._Message(ODB_FRAME, {'phase': STANDARD_PHASE, 'step': 0, 
    'frame': 2, 'jobName': 'Job-1'})
mdb.jobs['Job-1']._Message(STATUS, {'totalTime': 0.340804522056943, 
    'attempts': 1, 'timeIncrement': 0.0888738773223702, 'increment': 37, 
    'stepTime': 0.340804522056943, 'step': 1, 'jobName': 'Job-1', 'severe': 0, 
    'iterations': 2, 'phase': STANDARD_PHASE, 'equilibrium': 2})
mdb.jobs['Job-1']._Message(ODB_FRAME, {'phase': STANDARD_PHASE, 'step': 0, 
    'frame': 3, 'jobName': 'Job-1'})
mdb.jobs['Job-1']._Message(STATUS, {'totalTime': 0.474115338040498, 
    'attempts': 1, 'timeIncrement': 0.133310815983555, 'increment': 38, 
    'stepTime': 0.474115338040498, 'step': 1, 'jobName': 'Job-1', 'severe': 0, 
    'iterations': 2, 'phase': STANDARD_PHASE, 'equilibrium': 2})
mdb.jobs['Job-1']._Message(ODB_FRAME, {'phase': STANDARD_PHASE, 'step': 0, 
    'frame': 4, 'jobName': 'Job-1'})
mdb.jobs['Job-1']._Message(STATUS, {'totalTime': 0.474115338040498, 
    'attempts': ' 1U', 'timeIncrement': 0.199966223975333, 'increment': 39, 
    'stepTime': 0.474115338040498, 'step': 1, 'jobName': 'Job-1', 'severe': 0, 
    'iterations': 5, 'phase': STANDARD_PHASE, 'equilibrium': 5})
mdb.jobs['Job-1']._Message(STATUS, {'totalTime': 0.524106894034332, 
    'attempts': 2, 'timeIncrement': 0.0499915559938332, 'increment': 39, 
    'stepTime': 0.524106894034332, 'step': 1, 'jobName': 'Job-1', 'severe': 0, 
    'iterations': 2, 'phase': STANDARD_PHASE, 'equilibrium': 2})
mdb.jobs['Job-1']._Message(ODB_FRAME, {'phase': STANDARD_PHASE, 'step': 0, 
    'frame': 5, 'jobName': 'Job-1'})
mdb.jobs['Job-1']._Message(STATUS, {'totalTime': 0.524106894034332, 
    'attempts': ' 1U', 'timeIncrement': 0.0749873339907498, 'increment': 40, 
    'stepTime': 0.524106894034332, 'step': 1, 'jobName': 'Job-1', 'severe': 0, 
    'iterations': 9, 'phase': STANDARD_PHASE, 'equilibrium': 9})
mdb.jobs['Job-1']._Message(STATUS, {'totalTime': 0.561600561029707, 
    'attempts': 2, 'timeIncrement': 0.0374936669953749, 'increment': 40, 
    'stepTime': 0.561600561029707, 'step': 1, 'jobName': 'Job-1', 'severe': 0, 
    'iterations': 5, 'phase': STANDARD_PHASE, 'equilibrium': 5})
mdb.jobs['Job-1']._Message(STATUS, {'totalTime': 0.599094228025081, 
    'attempts': 1, 'timeIncrement': 0.0374936669953749, 'increment': 41, 
    'stepTime': 0.599094228025081, 'step': 1, 'jobName': 'Job-1', 'severe': 0, 
    'iterations': 9, 'phase': STANDARD_PHASE, 'equilibrium': 9})
mdb.jobs['Job-1']._Message(STATUS, {'totalTime': 0.599094228025081, 
    'attempts': ' 1U', 'timeIncrement': 0.0374936669953749, 'increment': 42, 
    'stepTime': 0.599094228025081, 'step': 1, 'jobName': 'Job-1', 'severe': 0, 
    'iterations': 7, 'phase': STANDARD_PHASE, 'equilibrium': 7})
mdb.jobs['Job-1']._Message(STATUS, {'totalTime': 0.608467644773925, 
    'attempts': 2, 'timeIncrement': 0.00937341674884373, 'increment': 42, 
    'stepTime': 0.608467644773925, 'step': 1, 'jobName': 'Job-1', 'severe': 0, 
    'iterations': 6, 'phase': STANDARD_PHASE, 'equilibrium': 6})
mdb.jobs['Job-1']._Message(ODB_FRAME, {'phase': STANDARD_PHASE, 'step': 0, 
    'frame': 6, 'jobName': 'Job-1'})
mdb.jobs['Job-1']._Message(STATUS, {'totalTime': 0.617841061522769, 
    'attempts': 1, 'timeIncrement': 0.00937341674884373, 'increment': 43, 
    'stepTime': 0.617841061522769, 'step': 1, 'jobName': 'Job-1', 'severe': 0, 
    'iterations': 7, 'phase': STANDARD_PHASE, 'equilibrium': 7})
mdb.jobs['Job-1']._Message(STATUS, {'totalTime': 0.617841061522769, 
    'attempts': ' 1U', 'timeIncrement': 0.00937341674884373, 'increment': 44, 
    'stepTime': 0.617841061522769, 'step': 1, 'jobName': 'Job-1', 'severe': 0, 
    'iterations': 9, 'phase': STANDARD_PHASE, 'equilibrium': 9})
mdb.jobs['Job-1']._Message(STATUS, {'totalTime': 0.622527769897191, 
    'attempts': 2, 'timeIncrement': 0.00468670837442187, 'increment': 44, 
    'stepTime': 0.622527769897191, 'step': 1, 'jobName': 'Job-1', 'severe': 0, 
    'iterations': 8, 'phase': STANDARD_PHASE, 'equilibrium': 8})
mdb.jobs['Job-1']._Message(STATUS, {'totalTime': 0.622527769897191, 
    'attempts': ' 1U', 'timeIncrement': 0.00468670837442187, 'increment': 45, 
    'stepTime': 0.622527769897191, 'step': 1, 'jobName': 'Job-1', 'severe': 0, 
    'iterations': 9, 'phase': STANDARD_PHASE, 'equilibrium': 9})
mdb.jobs['Job-1']._Message(STATUS, {'totalTime': 0.624871124084402, 
    'attempts': 2, 'timeIncrement': 0.00234335418721093, 'increment': 45, 
    'stepTime': 0.624871124084402, 'step': 1, 'jobName': 'Job-1', 'severe': 0, 
    'iterations': 9, 'phase': STANDARD_PHASE, 'equilibrium': 9})
mdb.jobs['Job-1']._Message(STATUS, {'totalTime': 0.624871124084402, 
    'attempts': ' 1U', 'timeIncrement': 0.00234335418721093, 'increment': 46, 
    'stepTime': 0.624871124084402, 'step': 1, 'jobName': 'Job-1', 'severe': 0, 
    'iterations': 7, 'phase': STANDARD_PHASE, 'equilibrium': 7})
mdb.jobs['Job-1']._Message(STATUS, {'totalTime': 0.625456962631204, 
    'attempts': 2, 'timeIncrement': 0.000585838546802733, 'increment': 46, 
    'stepTime': 0.625456962631204, 'step': 1, 'jobName': 'Job-1', 'severe': 0, 
    'iterations': 8, 'phase': STANDARD_PHASE, 'equilibrium': 8})
mdb.jobs['Job-1']._Message(WARNING, {'phase': STANDARD_PHASE, 
    'message': 'FORCE equilibrium accepted using the alternate tolerance.', 
    'jobName': 'Job-1'})
mdb.jobs['Job-1']._Message(STATUS, {'totalTime': 0.626042801178007, 
    'attempts': 1, 'timeIncrement': 0.000585838546802733, 'increment': 47, 
    'stepTime': 0.626042801178007, 'step': 1, 'jobName': 'Job-1', 'severe': 0, 
    'iterations': 10, 'phase': STANDARD_PHASE, 'equilibrium': 10})
mdb.jobs['Job-1']._Message(WARNING, {'phase': STANDARD_PHASE, 
    'message': 'FORCE equilibrium accepted using the alternate tolerance.', 
    'jobName': 'Job-1'})
mdb.jobs['Job-1']._Message(STATUS, {'totalTime': 0.62662863972481, 
    'attempts': 1, 'timeIncrement': 0.000585838546802733, 'increment': 48, 
    'stepTime': 0.62662863972481, 'step': 1, 'jobName': 'Job-1', 'severe': 0, 
    'iterations': 11, 'phase': STANDARD_PHASE, 'equilibrium': 11})
mdb.jobs['Job-1']._Message(STATUS, {'totalTime': 0.627068018634912, 
    'attempts': 1, 'timeIncrement': 0.00043937891010205, 'increment': 49, 
    'stepTime': 0.627068018634912, 'step': 1, 'jobName': 'Job-1', 'severe': 0, 
    'iterations': 3, 'phase': STANDARD_PHASE, 'equilibrium': 3})
mdb.jobs['Job-1']._Message(STATUS, {'totalTime': 0.627507397545014, 
    'attempts': 1, 'timeIncrement': 0.00043937891010205, 'increment': 50, 
    'stepTime': 0.627507397545014, 'step': 1, 'jobName': 'Job-1', 'severe': 0, 
    'iterations': 3, 'phase': STANDARD_PHASE, 'equilibrium': 3})
mdb.jobs['Job-1']._Message(STATUS, {'totalTime': 0.628166465910167, 
    'attempts': 1, 'timeIncrement': 0.000659068365153075, 'increment': 51, 
    'stepTime': 0.628166465910167, 'step': 1, 'jobName': 'Job-1', 'severe': 0, 
    'iterations': 4, 'phase': STANDARD_PHASE, 'equilibrium': 4})
mdb.jobs['Job-1']._Message(STATUS, {'totalTime': 0.629155068457897, 
    'attempts': 1, 'timeIncrement': 0.000988602547729612, 'increment': 52, 
    'stepTime': 0.629155068457897, 'step': 1, 'jobName': 'Job-1', 'severe': 0, 
    'iterations': 10, 'phase': STANDARD_PHASE, 'equilibrium': 10})
mdb.jobs['Job-1']._Message(WARNING, {'phase': STANDARD_PHASE, 
    'message': 'FORCE equilibrium accepted using the alternate tolerance.', 
    'jobName': 'Job-1'})
mdb.jobs['Job-1']._Message(STATUS, {'totalTime': 0.630143671005626, 
    'attempts': 1, 'timeIncrement': 0.000988602547729612, 'increment': 53, 
    'stepTime': 0.630143671005626, 'step': 1, 'jobName': 'Job-1', 'severe': 0, 
    'iterations': 10, 'phase': STANDARD_PHASE, 'equilibrium': 10})
mdb.jobs['Job-1']._Message(WARNING, {'phase': STANDARD_PHASE, 
    'message': 'FORCE equilibrium accepted using the alternate tolerance.', 
    'jobName': 'Job-1'})
mdb.jobs['Job-1']._Message(STATUS, {'totalTime': 0.631132273553356, 
    'attempts': 1, 'timeIncrement': 0.000988602547729612, 'increment': 54, 
    'stepTime': 0.631132273553356, 'step': 1, 'jobName': 'Job-1', 'severe': 0, 
    'iterations': 10, 'phase': STANDARD_PHASE, 'equilibrium': 10})
mdb.jobs['Job-1']._Message(STATUS, {'totalTime': 0.631132273553356, 
    'attempts': ' 1U', 'timeIncrement': 0.000988602547729612, 'increment': 55, 
    'stepTime': 0.631132273553356, 'step': 1, 'jobName': 'Job-1', 'severe': 0, 
    'iterations': 6, 'phase': STANDARD_PHASE, 'equilibrium': 6})
mdb.jobs['Job-1']._Message(STATUS, {'totalTime': 0.631379424190288, 
    'attempts': 2, 'timeIncrement': 0.000247150636932403, 'increment': 55, 
    'stepTime': 0.631379424190288, 'step': 1, 'jobName': 'Job-1', 'severe': 0, 
    'iterations': 8, 'phase': STANDARD_PHASE, 'equilibrium': 8})
mdb.jobs['Job-1']._Message(STATUS, {'totalTime': 0.631379424190288, 
    'attempts': ' 1U', 'timeIncrement': 0.000247150636932403, 'increment': 56, 
    'stepTime': 0.631379424190288, 'step': 1, 'jobName': 'Job-1', 'severe': 0, 
    'iterations': 6, 'phase': STANDARD_PHASE, 'equilibrium': 6})
mdb.jobs['Job-1']._Message(STATUS, {'totalTime': 0.631441211849521, 
    'attempts': 2, 'timeIncrement': 6.17876592331007e-05, 'increment': 56, 
    'stepTime': 0.631441211849521, 'step': 1, 'jobName': 'Job-1', 'severe': 0, 
    'iterations': 7, 'phase': STANDARD_PHASE, 'equilibrium': 7})
mdb.jobs['Job-1']._Message(STATUS, {'totalTime': 0.631441211849521, 
    'attempts': ' 1U', 'timeIncrement': 6.17876592331007e-05, 'increment': 57, 
    'stepTime': 0.631441211849521, 'step': 1, 'jobName': 'Job-1', 'severe': 0, 
    'iterations': 9, 'phase': STANDARD_PHASE, 'equilibrium': 9})
mdb.jobs['Job-1']._Message(STATUS, {'totalTime': 0.631472105679138, 
    'attempts': 2, 'timeIncrement': 3.08938296165504e-05, 'increment': 57, 
    'stepTime': 0.631472105679138, 'step': 1, 'jobName': 'Job-1', 'severe': 0, 
    'iterations': 8, 'phase': STANDARD_PHASE, 'equilibrium': 8})
mdb.jobs['Job-1']._Message(STATUS, {'totalTime': 0.631472105679138, 
    'attempts': ' 1U', 'timeIncrement': 3.08938296165504e-05, 'increment': 58, 
    'stepTime': 0.631472105679138, 'step': 1, 'jobName': 'Job-1', 'severe': 0, 
    'iterations': 6, 'phase': STANDARD_PHASE, 'equilibrium': 6})
mdb.jobs['Job-1']._Message(STATUS, {'totalTime': 0.631479829136542, 
    'attempts': 2, 'timeIncrement': 7.72345740413759e-06, 'increment': 58, 
    'stepTime': 0.631479829136542, 'step': 1, 'jobName': 'Job-1', 'severe': 0, 
    'iterations': 7, 'phase': STANDARD_PHASE, 'equilibrium': 7})
mdb.jobs['Job-1']._Message(STATUS, {'totalTime': 0.631487552593946, 
    'attempts': 1, 'timeIncrement': 7.72345740413759e-06, 'increment': 59, 
    'stepTime': 0.631487552593946, 'step': 1, 'jobName': 'Job-1', 'severe': 0, 
    'iterations': 4, 'phase': STANDARD_PHASE, 'equilibrium': 4})
mdb.jobs['Job-1']._Message(STATUS, {'totalTime': 0.63149527605135, 
    'attempts': 1, 'timeIncrement': 7.72345740413759e-06, 'increment': 60, 
    'stepTime': 0.63149527605135, 'step': 1, 'jobName': 'Job-1', 'severe': 0, 
    'iterations': 4, 'phase': STANDARD_PHASE, 'equilibrium': 4})
mdb.jobs['Job-1']._Message(STATUS, {'totalTime': 0.63149527605135, 
    'attempts': ' 1U', 'timeIncrement': 1.15851861062064e-05, 'increment': 61, 
    'stepTime': 0.63149527605135, 'step': 1, 'jobName': 'Job-1', 'severe': 0, 
    'iterations': 9, 'phase': STANDARD_PHASE, 'equilibrium': 9})
mdb.jobs['Job-1']._Message(STATUS, {'totalTime': 0.631501068644403, 
    'attempts': 2, 'timeIncrement': 5.7925930531032e-06, 'increment': 61, 
    'stepTime': 0.631501068644403, 'step': 1, 'jobName': 'Job-1', 'severe': 0, 
    'iterations': 1, 'phase': STANDARD_PHASE, 'equilibrium': 1})
mdb.jobs['Job-1']._Message(STATUS, {'totalTime': 0.631509757533983, 
    'attempts': 1, 'timeIncrement': 8.68888957965479e-06, 'increment': 62, 
    'stepTime': 0.631509757533983, 'step': 1, 'jobName': 'Job-1', 'severe': 0, 
    'iterations': 2, 'phase': STANDARD_PHASE, 'equilibrium': 2})
mdb.jobs['Job-1']._Message(WARNING, {'phase': STANDARD_PHASE, 
    'message': 'FORCE equilibrium accepted using the alternate tolerance.', 
    'jobName': 'Job-1'})
mdb.jobs['Job-1']._Message(STATUS, {'totalTime': 0.631522790868353, 
    'attempts': 1, 'timeIncrement': 1.30333343694822e-05, 'increment': 63, 
    'stepTime': 0.631522790868353, 'step': 1, 'jobName': 'Job-1', 'severe': 0, 
    'iterations': 13, 'phase': STANDARD_PHASE, 'equilibrium': 13})
mdb.jobs['Job-1']._Message(STATUS, {'totalTime': 0.631522790868353, 
    'attempts': ' 1U', 'timeIncrement': 9.77500077711164e-06, 'increment': 64, 
    'stepTime': 0.631522790868353, 'step': 1, 'jobName': 'Job-1', 'severe': 0, 
    'iterations': 8, 'phase': STANDARD_PHASE, 'equilibrium': 8})
mdb.jobs['Job-1']._Message(STATUS, {'totalTime': 0.631525234618547, 
    'attempts': 2, 'timeIncrement': 2.44375019427791e-06, 'increment': 64, 
    'stepTime': 0.631525234618547, 'step': 1, 'jobName': 'Job-1', 'severe': 0, 
    'iterations': 5, 'phase': STANDARD_PHASE, 'equilibrium': 5})
mdb.jobs['Job-1']._Message(STATUS, {'totalTime': 0.631527678368741, 
    'attempts': 1, 'timeIncrement': 2.44375019427791e-06, 'increment': 65, 
    'stepTime': 0.631527678368741, 'step': 1, 'jobName': 'Job-1', 'severe': 0, 
    'iterations': 2, 'phase': STANDARD_PHASE, 'equilibrium': 2})
mdb.jobs['Job-1']._Message(STATUS, {'totalTime': 0.631530122118936, 
    'attempts': 1, 'timeIncrement': 2.44375019427791e-06, 'increment': 66,
[truncated: 817,507 more chars]
