# Supplementary material for: Analysis of axial shortening induced by orthokeratology lenses and its mechanical mechanisms
Source: PLoS One. 2025 May 12;20(5):e0323546. doi: 10.1371/journal.pone.0323546 (PMC12068609; doi:10.1371/journal.pone.0323546)
Supplement: S3 File — (XLSX) [file pone.0323546.s003.xlsx]

## Sheet: Sheet1
No.	AL of before wearing Orthokeratology lens	AL of 1 week after wearing Orthokeratology lens	Difference of AL
20001	24.86	24.83	-0.03
20002	23.27	23.32	0.05
20003	25.54	25.47	-0.07
20004	24.47	24.44	-0.03
20005	24	24.02	0.02
20006	24.99	24.98	-0.01
20007	24.81	24.76	-0.05
20008	24.9	24.86	-0.04
20009	24.95	24.88	-0.07
20010	23.9	23.88	-0.02
20011	24.58	24.58	0
20012	23.8	23.77	-0.03
20013	25.54	25.46	-0.08
20014	24.6	24.59	-0.01
20015	24.54	24.57	0.03
20016	24.96	24.95	-0.01
20017	24.86	24.82	-0.04
20018	24.71	24.7	-0.01
20019	24.94	24.9	-0.04
20020	24.07	24.05	-0.02
20021	26.37	26.33	-0.04
20022	24.78	24.82	0.04
20023	27.05	26.97	-0.08
20024	25.98	25.94	-0.04
20025	25.51	25.52	0.01
20026	26.5	26.48	-0.02
20027	26.32	26.26	-0.06
20028	26.41	26.36	-0.05
20029	26.46	26.38	-0.08
20030	25.41	25.38	-0.03
20031	26.09	26.08	-0.01
20032	25.31	25.27	-0.04
20033	27.05	26.96	-0.09
20034	26.11	26.09	-0.02
20035	26.05	26.07	0.02
20036	26.47	26.45	-0.02
20037	26.37	26.32	-0.05
20038	26.22	26.2	-0.02
20039	26.45	26.4	-0.05
20040	25.58	25.55	-0.03
20041	24.59	24.56	-0.03
20042	23.12	23.17	0.05
20043	25.28	25.21	-0.07
20044	24.29	24.26	-0.03
20045	23.27	23.29	0.02
20046	24.28	24.27	-0.01
20047	24.66	24.61	-0.05
20048	24.89	24.85	-0.04
20049	24.46	24.39	-0.07
20050	23.3	23.28	-0.02
20051	24	24	0
20052	23.32	23.29	-0.03
20053	25.38	25.3	-0.08
20054	23.8	23.79	-0.01
20055	23.75	23.78	0.03
20056	24.12	24.11	-0.01
20057	24.49	24.45	-0.04
20058	24.32	24.31	-0.01
20059	24.26	24.22	-0.04
20060	23.9	23.88	-0.02
20061	25.62	25.58	-0.04
20062	23.99	24.03	0.04
20063	26.42	26.34	-0.08
20064	25.75	25.71	-0.04
20065	25.07	25.08	0.01
20066	26.07	26.05	-0.02
20067	25.51	25.45	-0.06
20068	25.65	25.6	-0.05
20069	26.11	26.03	-0.08
20070	24.54	24.51	-0.03
20071	25.58	25.57	-0.01
20072	24.5	24.46	-0.04
20073	26.62	26.53	-0.09
20074	25.38	25.36	-0.02
20075	25.63	25.65	0.02
20076	26.25	26.23	-0.02
20077	25.79	25.74	-0.05
20078	25.37	25.35	-0.02
20079	26.39	26.34	-0.05
	25.03	25	-0.03
